# Supplementary material for: Urolithin A Hijacks ERK1/2‐ULK1 Cascade to Improve CD8+ T Cell Fitness for Antitumor Immunity
Source: Adv Sci (Weinh). 2024 Mar 6;11(18):2310065. doi: 10.1002/advs.202310065 (PMC11095213; doi:10.1002/advs.202310065)
Supplement: Supplementary file 2 — Supplemental Data 1 [file ADVS-11-2310065-s001.xlsx]

## Sheet: Proteins
Checked	Protein FDR Confidence: Combined	Master	Accession	Description	Exp. q-value: Combined	Sum PEP Score	Coverage [%]	# Peptides	# PSMs	# Unique Peptides	# AAs	MW [kDa]	calc. pI	Score Sequest HT: Sequest HT	# Peptides (by Search Engine): Sequest HT	# Razor Peptides	Abundance: F1: Sample	Abundance: F2: Sample	Found in Sample: [S1] F1: Sample	Found in Sample: [S2] F2: Sample	# Protein Groups	Modifications
FALSE	High	Master Protein	P05496	ATP synthase F(0) complex subunit C1, mitochondrial OS=Homo sapiens OX=9606 GN=ATP5MC1 PE=1 SV=2	0.002	3.797	23	1	4	1	136	14.3	9.74	8	1	0	137678	8.40578e+06	High	High	1	61.0537
FALSE	High	Master Protein	Q9BWW4	Single-stranded DNA-binding protein 3 OS=Homo sapiens OX=9606 GN=SSBP3 PE=1 SV=1	0	42.555	7	3	9	3	388	40.4	6.9	23.33	3	0	658108	2.83807e+07	High	High	1	43.1247
FALSE	High	Master Protein	O60828	Polyglutamine-binding protein 1 OS=Homo sapiens OX=9606 GN=PQBP1 PE=1 SV=1	0	49.486	31	4	7	4	265	30.5	6.33	25.16	4	0	1.6334e+06	6.39443e+07	Peak Found	High	1	39.1479
FALSE	High	Master Protein	Q9UPT9	Ubiquitin carboxyl-terminal hydrolase 22 OS=Homo sapiens OX=9606 GN=USP22 PE=1 SV=2	0	40.908	17	6	11	6	525	59.9	8.05	33.29	6	0	2.37197e+06	5.88442e+07	High	High	1	24.8082
FALSE	High	Master Protein	P35610	Sterol O-acyltransferase 1 OS=Homo sapiens OX=9606 GN=SOAT1 PE=1 SV=3	0	46.753	13	6	11	6	550	64.7	8.94	19.52	6	0	1.55256e+06	3.82712e+07	Peak Found	High	1	24.6504
FALSE	High	Master Protein	Q86U70	LIM domain-binding protein 1 OS=Homo sapiens OX=9606 GN=LDB1 PE=1 SV=2	0	67.316	19	6	16	6	411	46.5	6.96	40.96	6	0	9.47685e+06	175151199	High	High	1	18.482
FALSE	High	Master Protein	Q9Y3X0	Coiled-coil domain-containing protein 9 OS=Homo sapiens OX=9606 GN=CCDC9 PE=1 SV=1	0	18.349	9	4	5	4	531	59.7	5.4	9.04	4	0	519121	9213331	High	High	1	17.7479
FALSE	High	Master Protein	P27361	Mitogen-activated protein kinase 3 OS=Homo sapiens OX=9606 GN=MAPK3 PE=1 SV=4	0	250.631	58	20	72	16	379	43.1	6.74	197.9	20	0	1.68903e+08	2.91397e+09	High	High	1	17.2523
FALSE	High	Master Protein	Q15345	Leucine-rich repeat-containing protein 41 OS=Homo sapiens OX=9606 GN=LRRC41 PE=1 SV=3	0	22.997	6	3	6	3	812	88.6	8.38	15.15	3	0	1.00022e+07	1.68874e+08	High	High	1	16.8837
FALSE	High	Master Protein	Q6UWE0	E3 ubiquitin-protein ligase LRSAM1 OS=Homo sapiens OX=9606 GN=LRSAM1 PE=1 SV=1	0	31.241	10	6	8	6	723	83.5	5.94	19.19	6	0	1.07603e+06	17484452	High	High	1	16.249
FALSE	High	Master Protein	Q9NYV4	Cyclin-dependent kinase 12 OS=Homo sapiens OX=9606 GN=CDK12 PE=1 SV=2	0	34.622	7	8	12	5	1490	164.1	9.44	19.17	8	1	822593	1.31149e+07	High	High	1	15.9434
FALSE	High	Master Protein	P48651	Phosphatidylserine synthase 1 OS=Homo sapiens OX=9606 GN=PTDSS1 PE=1 SV=1	0	12.752	8	3	3	3	473	55.5	8.43	7.84	3	0	738344	1.13789e+07	Peak Found	High	1	15.4113
FALSE	High	Master Protein	P08670	Vimentin OS=Homo sapiens OX=9606 GN=VIM PE=1 SV=4	0	276.137	67	36	70	33	466	53.6	5.12	174.63	36	2	7.24373e+07	1.09296e+09	High	High	1	15.0884
FALSE	High	Master Protein	Q08117	TLE family member 5 OS=Homo sapiens OX=9606 GN=TLE5 PE=1 SV=4	0	16.588	20	3	4	3	197	22	6.37	11.03	3	0	2391669	3.59923e+07	Peak Found	High	1	15.049
FALSE	High	Master Protein	P05787	Keratin, type II cytoskeletal 8 OS=Homo sapiens OX=9606 GN=KRT8 PE=1 SV=7	0	151.383	58	30	61	19	483	53.7	5.59	121.35	30	0	1.11829e+07	1.67561e+08	High	High	1	14.9836
FALSE	High	Master Protein	P28482	Mitogen-activated protein kinase 1 OS=Homo sapiens OX=9606 GN=MAPK1 PE=1 SV=3	0	300.027	55	23	86	19	360	41.4	6.98	264.3	23	5	2.93604e+08	4.12815e+09	High	High	1	14.0602
FALSE	High	Master Protein	Q7L8L6	FAST kinase domain-containing protein 5, mitochondrial OS=Homo sapiens OX=9606 GN=FASTKD5 PE=1 SV=1	0	38.831	12	6	11	6	764	86.5	8.13	19.6	6	0	440510	5717995	High	High	1	12.9804
FALSE	High	Master Protein	Q9ULX6	A-kinase anchor protein 8-like OS=Homo sapiens OX=9606 GN=AKAP8L PE=1 SV=4	0	22.405	6	3	5	3	646	71.6	5.05	8.46	3	0	1.21103e+06	15527123	High	High	1	12.8214
FALSE	High	Master Protein	P53350	Serine/threonine-protein kinase PLK1 OS=Homo sapiens OX=9606 GN=PLK1 PE=1 SV=1	0	11.577	7	3	3	3	603	68.2	8.91	3.22	3	0	1964380	2.33342e+07	Peak Found	High	1	11.8787
FALSE	High	Master Protein	Q9UPN3	Microtubule-actin cross-linking factor 1, isoforms 1/2/3/4/5 OS=Homo sapiens OX=9606 GN=MACF1 PE=1 SV=4	0.001	4.675	0	2	2	2	7388	837.8	5.39	3.6	2	0	987906	11490842	High	High	1	11.6315
FALSE	High	Master Protein	Q7Z406	Myosin-14 OS=Homo sapiens OX=9606 GN=MYH14 PE=1 SV=2	0	66.936	8	14	31	7	1995	227.7	5.6	68.45	14	0	1.02801e+06	11904794	High	High	1	11.5804
FALSE	High	Master Protein	Q2TAY7	WD40 repeat-containing protein SMU1 OS=Homo sapiens OX=9606 GN=SMU1 PE=1 SV=2	0	43.787	22	8	9	8	513	57.5	7.18	24.03	8	0	2.11878e+06	23425759	High	High	1	11.0562
FALSE	High	Master Protein	P06241	Tyrosine-protein kinase Fyn OS=Homo sapiens OX=9606 GN=FYN PE=1 SV=3	0	20.649	12	6	9	2	537	60.7	6.67	17.51	6	0	347217	3801255	High	High	1	10.9478
FALSE	High	Master Protein	Q9H2V7	Protein spinster homolog 1 OS=Homo sapiens OX=9606 GN=SPNS1 PE=1 SV=1	0	48.13	16	4	9	4	528	56.6	6.64	35	4	0	997316	1.08127e+07	High	High	1	10.8418
FALSE	High	Master Protein	Q01844	RNA-binding protein EWS OS=Homo sapiens OX=9606 GN=EWSR1 PE=1 SV=1	0	140.987	13	8	28	8	656	68.4	9.33	73.98	8	0	6.26159e+07	6.75354e+08	High	High	1	10.7857
FALSE	High	Master Protein	Q8NCN5	Pyruvate dehydrogenase phosphatase regulatory subunit, mitochondrial OS=Homo sapiens OX=9606 GN=PDPR PE=1 SV=2	0	55.494	16	12	14	12	879	99.3	6.35	32.25	12	0	6.03162e+06	6.31975e+07	High	High	1	10.4777
FALSE	High	Master Protein	O94913	Pre-mRNA cleavage complex 2 protein Pcf11 OS=Homo sapiens OX=9606 GN=PCF11 PE=1 SV=3	0	54.035	8	9	12	9	1555	172.9	8.48	20.88	9	0	3231113	3.35305e+07	High	High	1	10.3774
FALSE	High	Master Protein	Q15642	Cdc42-interacting protein 4 OS=Homo sapiens OX=9606 GN=TRIP10 PE=1 SV=3	0	49.661	15	5	12	5	601	68.3	5.73	34.82	5	0	2.96286e+06	2.99319e+07	High	High	1	10.1024
FALSE	High	Master Protein	Q9C0B0	RING finger protein unkempt homolog OS=Homo sapiens OX=9606 GN=UNK PE=1 SV=2	0	11.009	5	2	3	2	810	88	6.86	2.34	2	0	6.13534e+06	6.10762e+07	High	High	1	9.95482
FALSE	High	Master Protein	Q6IQ22	Ras-related protein Rab-12 OS=Homo sapiens OX=9606 GN=RAB12 PE=1 SV=3	0	15.438	20	4	8	3	244	27.2	8.41	9.78	4	0	1.59399e+06	1.49405e+07	High	High	1	9.37302
FALSE	High	Master Protein	Q9H930	Nuclear body protein SP140-like protein OS=Homo sapiens OX=9606 GN=SP140L PE=1 SV=3	0.007	2.299	1	1	1	1	580	67	8.48	0	1	0	13684189	119353408	High	Peak Found	1	8.72199
FALSE	High	Master Protein	Q8WVT3	Trafficking protein particle complex subunit 12 OS=Homo sapiens OX=9606 GN=TRAPPC12 PE=1 SV=3	0	14.804	6	3	3	3	735	79.3	4.91	8.08	3	0	1.40719e+06	1.22553e+07	High	High	1	8.70908
FALSE	High	Master Protein	Q92556	Engulfment and cell motility protein 1 OS=Homo sapiens OX=9606 GN=ELMO1 PE=1 SV=2	0.001	4.546	2	2	2	1	727	83.8	6.28	0	2	1	739304	6.16706e+06	Not Found	High	1	8.34171
FALSE	Medium	Master Protein	Q9UBP9	PTB domain-containing engulfment adapter protein 1 OS=Homo sapiens OX=9606 GN=GULP1 PE=1 SV=1	0.042	1.356	4	1	2	1	304	34.5	7.9	0	1	0	2.4647e+06	20504432	Peak Found	High	1	8.31923
FALSE	High	Master Protein	P62995	Transformer-2 protein homolog beta OS=Homo sapiens OX=9606 GN=TRA2B PE=1 SV=1	0	9.937	10	2	3	2	288	33.6	11.25	8.97	2	0	2.76602e+06	2.15358e+07	High	High	1	7.78584
FALSE	High	Master Protein	Q14554	Protein disulfide-isomerase A5 OS=Homo sapiens OX=9606 GN=PDIA5 PE=1 SV=1	0	39.212	22	9	10	9	519	59.6	7.91	19.24	9	0	1.76527e+07	1.36744e+08	High	High	1	7.74638
FALSE	High	Master Protein	P18615	Negative elongation factor E OS=Homo sapiens OX=9606 GN=NELFE PE=1 SV=3	0	104.261	40	11	23	10	380	43.2	9.33	64.44	11	0	11797304	91053186	High	High	1	7.71814
FALSE	High	Master Protein	Q9UK39	Nocturnin OS=Homo sapiens OX=9606 GN=NOCT PE=1 SV=2	0	12.168	9	3	4	3	431	48.2	7.23	6.49	3	0	1.1061e+07	8.45166e+07	High	High	1	7.64097
FALSE	High	Master Protein	Q9HD20	Endoplasmic reticulum transmembrane helix translocase OS=Homo sapiens OX=9606 GN=ATP13A1 PE=1 SV=2	0	45.09	10	10	15	10	1204	132.9	8.13	32.91	10	0	1.04562e+07	7.9255e+07	High	High	1	7.57973
FALSE	High	Master Protein	Q14241	Elongin-A OS=Homo sapiens OX=9606 GN=ELOA PE=1 SV=2	0	36.817	6	3	8	3	798	89.9	9.57	24.23	3	0	2.40072e+06	1.81361e+07	High	High	1	7.55444
FALSE	High	Master Protein	O75190	DnaJ homolog subfamily B member 6 OS=Homo sapiens OX=9606 GN=DNAJB6 PE=1 SV=2	0	51.503	22	5	7	5	326	36.1	9.16	20.5	5	0	1.38711e+06	1.03954e+07	Peak Found	High	1	7.49428
FALSE	High	Master Protein	Q9Y2X7	ARF GTPase-activating protein GIT1 OS=Homo sapiens OX=9606 GN=GIT1 PE=1 SV=2	0	15.44	9	5	7	3	761	84.3	6.8	10.09	5	1	375212	2.80176e+06	High	High	1	7.46712
FALSE	High	Master Protein	Q00587	Cdc42 effector protein 1 OS=Homo sapiens OX=9606 GN=CDC42EP1 PE=1 SV=1	0	10.754	11	3	4	3	391	40.3	7.15	8.12	3	0	1.02859e+06	7.52843e+06	High	High	1	7.31921
FALSE	High	Master Protein	Q8N3C0	Activating signal cointegrator 1 complex subunit 3 OS=Homo sapiens OX=9606 GN=ASCC3 PE=1 SV=3	0	31.688	6	6	7	6	2202	251.3	7.09	16.64	6	0	1.07201e+06	7.77888e+06	Peak Found	High	1	7.25636
FALSE	High	Master Protein	Q15025	TNFAIP3-interacting protein 1 OS=Homo sapiens OX=9606 GN=TNIP1 PE=1 SV=2	0	29.103	10	6	6	6	636	71.8	6.62	11.73	6	0	1.50612e+06	1.08941e+07	Peak Found	High	1	7.23321
FALSE	High	Master Protein	O15120	1-acyl-sn-glycerol-3-phosphate acyltransferase beta OS=Homo sapiens OX=9606 GN=AGPAT2 PE=1 SV=1	0	11.083	13	3	3	3	278	30.9	9.01	6.69	3	0	1569525	1.13242e+07	Peak Found	High	1	7.21508
FALSE	High	Master Protein	Q9H9H4	Vacuolar protein sorting-associated protein 37B OS=Homo sapiens OX=9606 GN=VPS37B PE=1 SV=1	0	64.735	45	7	12	7	285	31.3	7.34	36.13	7	0	3.82933e+06	2.73756e+07	High	High	1	7.14892
FALSE	High	Master Protein	Q08379	Golgin subfamily A member 2 OS=Homo sapiens OX=9606 GN=GOLGA2 PE=1 SV=3	0	12.784	3	3	3	3	1002	113	5.02	6.65	3	0	2.20559e+06	15701985	High	High	1	7.11916
FALSE	High	Master Protein	P09234	U1 small nuclear ribonucleoprotein C OS=Homo sapiens OX=9606 GN=SNRPC PE=1 SV=1	0	29.555	20	4	9	4	159	17.4	9.67	27.84	4	0	2.58885e+07	183663238	High	High	1	7.09439
FALSE	High	Master Protein	Q96D71	RalBP1-associated Eps domain-containing protein 1 OS=Homo sapiens OX=9606 GN=REPS1 PE=1 SV=3	0	94.389	22	13	20	13	796	86.6	5.69	59.53	13	0	9.39513e+06	65363737	High	High	1	6.95719
FALSE	High	Master Protein	O43665	Regulator of G-protein signaling 10 OS=Homo sapiens OX=9606 GN=RGS10 PE=1 SV=3	0	41.357	44	5	8	5	181	21.2	7.49	18.02	5	0	1.14789e+06	7.94068e+06	High	High	1	6.91761
FALSE	High	Master Protein	Q9NPA0	ER membrane protein complex subunit 7 OS=Homo sapiens OX=9606 GN=EMC7 PE=1 SV=1	0	38.594	26	4	9	4	242	26.5	9.25	20.31	4	0	3.12496e+06	21560494	High	High	1	6.89944
FALSE	High	Master Protein	O75533	Splicing factor 3B subunit 1 OS=Homo sapiens OX=9606 GN=SF3B1 PE=1 SV=3	0	964.981	62	65	241	65	1304	145.7	7.09	691.72	65	0	7.35645e+08	4.96539e+09	High	High	1	6.74972
FALSE	High	Master Protein	Q8IV08	5'-3' exonuclease PLD3 OS=Homo sapiens OX=9606 GN=PLD3 PE=1 SV=1	0	32.982	19	7	11	7	490	54.7	6.47	26.57	7	0	5.88636e+07	3.94265e+08	High	High	1	6.69794
FALSE	High	Master Protein	Q9NUQ6	SPATS2-like protein OS=Homo sapiens OX=9606 GN=SPATS2L PE=1 SV=2	0	11.515	2	1	2	1	558	61.7	9.64	5.29	1	0	214417	1.43495e+06	Peak Found	High	1	6.69235
FALSE	High	Master Protein	Q7Z417	FMR1-interacting protein NUFIP2 OS=Homo sapiens OX=9606 GN=NUFIP2 PE=1 SV=1	0	23.653	7	3	4	3	695	76.1	8.7	11	3	0	2.64481e+06	17408224	High	High	1	6.58203
FALSE	Low	Master Protein	Q13608	Peroxisome assembly factor 2 OS=Homo sapiens OX=9606 GN=PEX6 PE=1 SV=2	0.08	0.985	2	1	1	1	980	104	6.34	0	1	0	424677	2.78012e+06	Peak Found	High	1	6.54643
FALSE	High	Master Protein	Q9H6U6	BCAS3 microtubule associated cell migration factor OS=Homo sapiens OX=9606 GN=BCAS3 PE=1 SV=3	0	8.54	3	2	3	2	928	101.2	6.7	6.07	2	0	765121	5.00368e+06	High	High	1	6.53972
FALSE	High	Master Protein	Q9BV38	WD repeat-containing protein 18 OS=Homo sapiens OX=9606 GN=WDR18 PE=1 SV=2	0	42.383	18	5	11	5	432	47.4	6.7	31.3	5	0	3.00147e+06	19547753	High	High	1	6.51273
FALSE	High	Master Protein	Q9H2C0	Gigaxonin OS=Homo sapiens OX=9606 GN=GAN PE=1 SV=1	0	32.831	7	3	8	3	597	67.6	5.85	18.51	3	0	859988	5561372	High	High	1	6.4668
FALSE	High	Master Protein	Q15393	Splicing factor 3B subunit 3 OS=Homo sapiens OX=9606 GN=SF3B3 PE=1 SV=4	0	539.654	46	45	135	45	1217	135.5	5.26	412.41	45	0	4.77475e+08	3.0541e+09	High	High	1	6.39636
FALSE	High	Master Protein	Q15427	Splicing factor 3B subunit 4 OS=Homo sapiens OX=9606 GN=SF3B4 PE=1 SV=1	0	125.231	23	6	26	6	424	44.4	8.56	96.38	6	0	46415647	2.90127e+08	High	High	1	6.25063
FALSE	High	Master Protein	P28288	ATP-binding cassette sub-family D member 3 OS=Homo sapiens OX=9606 GN=ABCD3 PE=1 SV=1	0	84.349	27	13	20	12	659	75.4	9.36	40.29	13	1	8.20405e+06	5.11323e+07	High	High	1	6.23256
FALSE	High	Master Protein	P41229	Lysine-specific demethylase 5C OS=Homo sapiens OX=9606 GN=KDM5C PE=1 SV=2	0	15.986	3	4	5	4	1560	175.6	5.58	13.14	4	0	475227	2.95802e+06	High	High	1	6.22443
FALSE	High	Master Protein	P09661	U2 small nuclear ribonucleoprotein A' OS=Homo sapiens OX=9606 GN=SNRPA1 PE=1 SV=2	0	113.783	49	14	42	14	255	28.4	8.62	130.84	14	0	223223860	1.38431e+09	High	High	1	6.20146
FALSE	High	Master Protein	Q96DM3	Regulator of MON1-CCZ1 complex OS=Homo sapiens OX=9606 GN=RMC1 PE=1 SV=2	0	26.936	12	5	8	5	657	74.9	7.83	17.71	5	0	1.2266e+06	7.56148e+06	High	High	1	6.1646
FALSE	High	Master Protein	Q04724	Transducin-like enhancer protein 1 OS=Homo sapiens OX=9606 GN=TLE1 PE=1 SV=2	0	57.726	13	9	17	3	770	83.1	7.24	34.43	9	2	1.85419e+07	1.12632e+08	High	High	1	6.07447
FALSE	High	Master Protein	O60504	Vinexin OS=Homo sapiens OX=9606 GN=SORBS3 PE=1 SV=2	0	37.029	8	3	5	3	671	75.3	9.45	16.14	3	0	3.04609e+06	1.83428e+07	Peak Found	High	1	6.02176
FALSE	High	Master Protein	Q6IA69	Glutamine-dependent NAD(+) synthetase OS=Homo sapiens OX=9606 GN=NADSYN1 PE=1 SV=3	0	6.042	4	3	4	3	706	79.2	6.44	1.87	3	0	1.06996e+06	6.41889e+06	High	High	1	5.99921
FALSE	High	Master Protein	P61978	Heterogeneous nuclear ribonucleoprotein K OS=Homo sapiens OX=9606 GN=HNRNPK PE=1 SV=1	0	306.568	52	27	214	27	463	50.9	5.54	430.56	27	0	1.65254e+09	9.82764e+09	High	High	1	5.94698
FALSE	High	Master Protein	O43292	Glycosylphosphatidylinositol anchor attachment 1 protein OS=Homo sapiens OX=9606 GN=GPAA1 PE=1 SV=3	0	9.028	5	3	4	3	621	67.6	8.06	7.52	3	0	658527	3884774	High	High	1	5.89918
FALSE	High	Master Protein	P13984	General transcription factor IIF subunit 2 OS=Homo sapiens OX=9606 GN=GTF2F2 PE=1 SV=2	0	57.491	41	7	10	7	249	28.4	9.23	21.64	7	0	9.47339e+06	5.58481e+07	High	High	1	5.89526
FALSE	High	Master Protein	Q70E73	Ras-associated and pleckstrin homology domains-containing protein 1 OS=Homo sapiens OX=9606 GN=RAPH1 PE=1 SV=3	0	9.88	1	1	3	1	1250	135.2	8.85	6.55	1	0	1.0376e+06	6.08455e+06	High	High	1	5.86406
FALSE	High	Master Protein	Q15459	Splicing factor 3A subunit 1 OS=Homo sapiens OX=9606 GN=SF3A1 PE=1 SV=1	0	448.544	54	42	138	42	793	88.8	5.22	349.91	42	0	5.32208e+08	3.10309e+09	High	High	1	5.8306
FALSE	High	Master Protein	Q96FZ7	Charged multivesicular body protein 6 OS=Homo sapiens OX=9606 GN=CHMP6 PE=1 SV=3	0	10.867	18	2	2	2	201	23.5	5.31	6	2	0	5542515	31780098	High	Peak Found	1	5.73388
FALSE	High	Master Protein	P00414	Cytochrome c oxidase subunit 3 OS=Homo sapiens OX=9606 GN=MT-CO3 PE=1 SV=2	0	13.962	5	1	3	1	261	29.9	7.31	5.36	1	0	2.48638e+06	1.4163e+07	High	High	1	5.69626
FALSE	High	Master Protein	Q04726	Transducin-like enhancer protein 3 OS=Homo sapiens OX=9606 GN=TLE3 PE=1 SV=2	0	179.887	26	16	37	12	772	83.4	7.2	108.47	16	4	7.06484e+07	4.01605e+08	High	High	1	5.68457
FALSE	Medium	Master Protein	P62633	CCHC-type zinc finger nucleic acid binding protein OS=Homo sapiens OX=9606 GN=CNBP PE=1 SV=1	0.022	1.709	3	1	1	1	177	19.5	7.71	1.72	1	0	372053	2113882	Peak Found	High	1	5.68168
FALSE	High	Master Protein	Q15428	Splicing factor 3A subunit 2 OS=Homo sapiens OX=9606 GN=SF3A2 PE=1 SV=2	0	134.111	28	11	28	11	464	49.2	9.64	87.93	11	0	7.92841e+07	4.45921e+08	High	High	1	5.62434
FALSE	High	Master Protein	P23588	Eukaryotic translation initiation factor 4B OS=Homo sapiens OX=9606 GN=EIF4B PE=1 SV=2	0	235.009	41	27	79	27	611	69.1	5.73	201.33	27	0	2.16682e+08	1.20467e+09	High	High	1	5.55961
FALSE	High	Master Protein	Q8NCF5	NFATC2-interacting protein OS=Homo sapiens OX=9606 GN=NFATC2IP PE=1 SV=1	0	21.148	17	4	5	4	419	45.8	6.6	16.43	4	0	2.52069e+06	1.38385e+07	High	High	1	5.48997
FALSE	High	Master Protein	Q13435	Splicing factor 3B subunit 2 OS=Homo sapiens OX=9606 GN=SF3B2 PE=1 SV=2	0	671.633	54	51	146	51	895	100.2	5.67	396.45	51	0	3.94455e+08	2.16437e+09	High	High	1	5.487
FALSE	High	Master Protein	Q12894	Interferon-related developmental regulator 2 OS=Homo sapiens OX=9606 GN=IFRD2 PE=1 SV=3	0	27.911	13	4	6	4	506	54.8	7.94	20.76	4	0	998018	5450271	High	High	1	5.4611
FALSE	High	Master Protein	Q9UNH6	Sorting nexin-7 OS=Homo sapiens OX=9606 GN=SNX7 PE=1 SV=1	0	14.399	9	3	5	3	387	45.3	5.11	11.24	3	0	1.76188e+06	9590486	High	High	1	5.44331
FALSE	High	Master Protein	O75152	Zinc finger CCCH domain-containing protein 11A OS=Homo sapiens OX=9606 GN=ZC3H11A PE=1 SV=3	0	8.839	4	3	5	3	810	89.1	8.37	6.49	3	0	1.98667e+06	1.07659e+07	High	High	1	5.41905
FALSE	High	Master Protein	O95487	Protein transport protein Sec24B OS=Homo sapiens OX=9606 GN=SEC24B PE=1 SV=2	0	128.769	18	19	40	16	1268	137.3	6.67	94.04	19	0	1.61318e+07	8.70016e+07	High	High	1	5.39316
FALSE	High	Master Protein	P34931	Heat shock 70 kDa protein 1-like OS=Homo sapiens OX=9606 GN=HSPA1L PE=1 SV=2	0	206.826	36	21	201	3	641	70.3	6.02	441.17	21	0	2.20892e+06	1.18857e+07	Peak Found	High	1	5.38077
FALSE	High	Master Protein	Q9BZJ0	Crooked neck-like protein 1 OS=Homo sapiens OX=9606 GN=CRNKL1 PE=1 SV=4	0	47.291	15	11	12	11	848	100.4	8	27.67	11	0	8.88656e+06	4.76484e+07	Peak Found	High	1	5.36185
FALSE	High	Master Protein	Q96PC5	Melanoma inhibitory activity protein 2 OS=Homo sapiens OX=9606 GN=MIA2 PE=1 SV=4	0	64.359	10	11	18	11	1412	159.7	4.69	34.64	11	0	5.20579e+06	27426975	High	High	1	5.26855
FALSE	High	Master Protein	Q9HCE1	Helicase MOV-10 OS=Homo sapiens OX=9606 GN=MOV10 PE=1 SV=2	0	155.263	38	29	38	29	1003	113.6	8.82	86.57	29	0	2.55642e+07	1.33545e+08	High	High	1	5.22388
FALSE	High	Master Protein	Q9BPZ3	Polyadenylate-binding protein-interacting protein 2 OS=Homo sapiens OX=9606 GN=PAIP2 PE=1 SV=1	0	6.073	24	1	3	1	127	15	4.12	9.96	1	0	416565	2.17385e+06	High	High	1	5.21851
FALSE	High	Master Protein	Q96B70	Leukocyte receptor cluster member 9 OS=Homo sapiens OX=9606 GN=LENG9 PE=2 SV=2	0	20.95	11	4	5	4	501	53.1	7.84	12.01	4	0	8.67966e+06	4.51299e+07	High	High	1	5.1995
FALSE	High	Master Protein	Q96HS1	Serine/threonine-protein phosphatase PGAM5, mitochondrial OS=Homo sapiens OX=9606 GN=PGAM5 PE=1 SV=2	0	50.442	28	10	19	10	289	32	8.68	36.53	10	0	1.31591e+07	6.82002e+07	High	High	1	5.18273
FALSE	High	Master Protein	Q14444	Caprin-1 OS=Homo sapiens OX=9606 GN=CAPRIN1 PE=1 SV=2	0	119.694	19	8	23	8	709	78.3	5.25	81.89	8	0	1.61141e+07	8.33817e+07	High	High	1	5.17447
FALSE	High	Master Protein	Q8NEW0	Zinc transporter 7 OS=Homo sapiens OX=9606 GN=SLC30A7 PE=2 SV=1	0	16.804	10	4	6	4	376	41.6	6.95	7.14	4	0	2.33747e+06	1.20762e+07	High	High	1	5.16634
FALSE	High	Master Protein	Q9NXS2	Glutaminyl-peptide cyclotransferase-like protein OS=Homo sapiens OX=9606 GN=QPCTL PE=1 SV=2	0	20.318	14	3	5	3	382	42.9	9.82	11.9	3	0	718667	3.68856e+06	High	High	1	5.1325
FALSE	High	Master Protein	P05783	Keratin, type I cytoskeletal 18 OS=Homo sapiens OX=9606 GN=KRT18 PE=1 SV=2	0	120.27	50	16	26	15	430	48	5.45	64.32	16	0	2.31938e+07	1.17675e+08	High	High	1	5.07355
FALSE	High	Master Protein	Q9UKB1	F-box/WD repeat-containing protein 11 OS=Homo sapiens OX=9606 GN=FBXW11 PE=1 SV=1	0	30.36	9	2	6	2	542	62.1	7.12	18.28	2	0	1291657	6.54251e+06	High	High	1	5.0652
FALSE	High	Master Protein	Q9Y2W2	WW domain-binding protein 11 OS=Homo sapiens OX=9606 GN=WBP11 PE=1 SV=1	0	134.609	29	13	22	13	641	70	8.38	49.28	13	0	1.53258e+07	7.7413e+07	High	High	1	5.05114
FALSE	High	Master Protein	Q8NC51	Plasminogen activator inhibitor 1 RNA-binding protein OS=Homo sapiens OX=9606 GN=SERBP1 PE=1 SV=2	0	281.464	46	24	73	24	408	44.9	8.65	190.85	24	0	2.89099e+08	1455662353	High	High	1	5.03517
FALSE	High	Master Protein	P23246	Splicing factor, proline- and glutamine-rich OS=Homo sapiens OX=9606 GN=SFPQ PE=1 SV=2	0	247.546	37	24	61	23	707	76.1	9.44	167.23	24	1	1.21389e+08	6.04651e+08	High	High	1	4.98112
FALSE	High	Master Protein	Q9Y512	Sorting and assembly machinery component 50 homolog OS=Homo sapiens OX=9606 GN=SAMM50 PE=1 SV=3	0	22.347	14	6	9	6	469	51.9	6.9	13.26	6	0	6.08243e+06	30148210	High	High	1	4.95661
FALSE	High	Master Protein	O00767	Stearoyl-CoA desaturase OS=Homo sapiens OX=9606 GN=SCD PE=1 SV=2	0	26.18	16	4	9	4	359	41.5	9	21.28	4	0	4.13639e+06	2.03471e+07	High	High	1	4.91906
FALSE	High	Master Protein	P30793	GTP cyclohydrolase 1 OS=Homo sapiens OX=9606 GN=GCH1 PE=1 SV=1	0.004	2.747	8	2	2	2	250	27.9	8.56	0	2	0	1.52309e+06	7.46348e+06	High	High	1	4.90022
FALSE	High	Master Protein	Q14919	Dr1-associated corepressor OS=Homo sapiens OX=9606 GN=DRAP1 PE=1 SV=3	0	9.205	10	2	3	2	205	22.3	5.17	7.18	2	0	1.22025e+06	5930187	High	High	1	4.8598
FALSE	High	Master Protein	Q8IWV8	E3 ubiquitin-protein ligase UBR2 OS=Homo sapiens OX=9606 GN=UBR2 PE=1 SV=1	0	12.881	3	4	4	4	1755	200.4	6.24	4.69	4	0	1.62415e+06	7.86093e+06	Peak Found	High	1	4.84002
FALSE	High	Master Protein	Q8IY17	Patatin-like phospholipase domain-containing protein 6 OS=Homo sapiens OX=9606 GN=PNPLA6 PE=1 SV=3	0	20.686	8	5	5	5	1375	150.9	7.74	11.49	5	0	2.241e+07	1.0805e+08	High	High	1	4.82153
FALSE	High	Master Protein	Q7L3T8	Probable proline--tRNA ligase, mitochondrial OS=Homo sapiens OX=9606 GN=PARS2 PE=1 SV=1	0	18.189	13	4	5	4	475	53.2	8.1	3.38	4	0	1.63396e+06	7826409	High	High	1	4.78984
FALSE	High	Master Protein	P62070	Ras-related protein R-Ras2 OS=Homo sapiens OX=9606 GN=RRAS2 PE=1 SV=1	0	40.268	32	5	12	3	204	23.4	6.01	30.31	5	2	3.69973e+07	1.76498e+08	High	High	1	4.77057
FALSE	High	Master Protein	Q96PE3	Inositol polyphosphate-4-phosphatase type I A OS=Homo sapiens OX=9606 GN=INPP4A PE=1 SV=1	0	15.914	4	3	3	3	977	109.9	6.96	6.08	3	0	1.04538e+06	4.97033e+06	Peak Found	High	1	4.75458
FALSE	High	Master Protein	Q9UKA4	A-kinase anchor protein 11 OS=Homo sapiens OX=9606 GN=AKAP11 PE=1 SV=1	0	22.335	2	3	7	3	1901	210.4	5.39	11.54	3	0	2.54434e+06	1.20881e+07	High	High	1	4.75098
FALSE	High	Master Protein	Q9GZN1	Actin-related protein 6 OS=Homo sapiens OX=9606 GN=ACTR6 PE=1 SV=1	0.001	4.168	3	1	1	1	396	45.8	5.03	2.51	1	0	1.36109e+06	6422249	Peak Found	High	1	4.71846
FALSE	High	Master Protein	Q9UBU9	Nuclear RNA export factor 1 OS=Homo sapiens OX=9606 GN=NXF1 PE=1 SV=1	0	17.74	8	5	8	5	619	70.1	8.51	12.74	5	0	3.97422e+06	1.87214e+07	High	High	1	4.71072
FALSE	High	Master Protein	Q07666	KH domain-containing, RNA-binding, signal transduction-associated protein 1 OS=Homo sapiens OX=9606 GN=KHDRBS1 PE=1 SV=1	0	133.635	29	12	39	12	443	48.2	8.66	102.9	12	0	7.34948e+07	344823372	High	High	1	4.69181
FALSE	High	Master Protein	Q12874	Splicing factor 3A subunit 3 OS=Homo sapiens OX=9606 GN=SF3A3 PE=1 SV=1	0	298.031	52	24	90	24	501	58.8	5.38	279.96	24	0	284423652	1.33341e+09	High	High	1	4.68811
FALSE	High	Master Protein	Q9BXP2	Solute carrier family 12 member 9 OS=Homo sapiens OX=9606 GN=SLC12A9 PE=1 SV=1	0	17.848	5	4	7	3	914	96	8.07	10.14	4	0	1.11748e+06	5.22815e+06	High	High	1	4.67852
FALSE	High	Master Protein	Q16763	Ubiquitin-conjugating enzyme E2 S OS=Homo sapiens OX=9606 GN=UBE2S PE=1 SV=2	0	68.253	38	6	16	6	222	23.8	8.38	44.7	6	0	2.8335e+07	132507106	High	High	1	4.67645
FALSE	High	Master Protein	Q7Z2Z2	Elongation factor-like GTPase 1 OS=Homo sapiens OX=9606 GN=EFL1 PE=1 SV=2	0	53.826	16	12	17	12	1120	125.4	5.91	28.68	12	0	5.36208e+06	2.50128e+07	High	High	1	4.66476
FALSE	High	Master Protein	Q9UKV8	Protein argonaute-2 OS=Homo sapiens OX=9606 GN=AGO2 PE=1 SV=3	0	16.502	5	3	4	3	859	97.1	9.19	11.07	3	0	968543	4.47122e+06	High	High	1	4.61644
FALSE	High	Master Protein	Q8TEQ8	GPI ethanolamine phosphate transferase 3 OS=Homo sapiens OX=9606 GN=PIGO PE=1 SV=3	0	7.249	2	1	2	1	1089	118.6	8.12	1.86	1	0	195902	902957	Peak Found	High	1	4.60923
FALSE	High	Master Protein	Q9H1I8	Activating signal cointegrator 1 complex subunit 2 OS=Homo sapiens OX=9606 GN=ASCC2 PE=1 SV=3	0	25.791	11	5	7	5	757	86.3	5.16	14.36	5	0	2.35719e+06	1.08561e+07	High	High	1	4.60555
FALSE	High	Master Protein	O75643	U5 small nuclear ribonucleoprotein 200 kDa helicase OS=Homo sapiens OX=9606 GN=SNRNP200 PE=1 SV=2	0	372.983	35	56	86	56	2136	244.4	6.06	232.15	56	0	6.46732e+07	2.97335e+08	High	High	1	4.5975
FALSE	Medium	Master Protein	Q8NCU4	Coiled-coil domain-containing protein 191 OS=Homo sapiens OX=9606 GN=CCDC191 PE=2 SV=1	0.027	1.591	1	1	1	1	936	110.5	9.6	0	1	0	990209	4.53918e+06	High	Peak Found	1	4.58406
FALSE	High	Master Protein	Q6NXT6	Transmembrane anterior posterior transformation protein 1 homolog OS=Homo sapiens OX=9606 GN=TAPT1 PE=1 SV=1	0	6.478	6	2	3	2	567	64.2	8.28	4.35	2	0	283337	1.29045e+06	High	High	1	4.55448
FALSE	High	Master Protein	P79522	Proline-rich protein 3 OS=Homo sapiens OX=9606 GN=PRR3 PE=1 SV=2	0	13.235	9	1	5	1	188	20.6	9.83	12.66	1	0	1.23588e+06	5.62138e+06	High	High	1	4.54847
FALSE	High	Master Protein	O43390	Heterogeneous nuclear ribonucleoprotein R OS=Homo sapiens OX=9606 GN=HNRNPR PE=1 SV=1	0	296.326	44	26	85	22	633	70.9	8.13	226.5	26	0	3.0208e+08	1.36734e+09	High	High	1	4.52642
FALSE	High	Master Protein	O75569	Interferon-inducible double-stranded RNA-dependent protein kinase activator A OS=Homo sapiens OX=9606 GN=PRKRA PE=1 SV=1	0	61.028	37	9	16	9	313	34.4	8.41	40.27	9	0	2.00149e+07	9.01647e+07	High	High	1	4.50488
FALSE	High	Master Protein	Q9NQH7	Xaa-Pro aminopeptidase 3 OS=Homo sapiens OX=9606 GN=XPNPEP3 PE=1 SV=1	0	81.377	35	12	31	11	507	57	6.83	72.31	12	0	4.89711e+07	2.18272e+08	High	High	1	4.45717
FALSE	High	Master Protein	P48634	Protein PRRC2A OS=Homo sapiens OX=9606 GN=PRRC2A PE=1 SV=3	0	194.003	18	24	41	23	2157	228.7	9.45	110.99	24	0	2.65971e+07	1.18415e+08	High	High	1	4.45218
FALSE	High	Master Protein	O00401	Actin nucleation-promoting factor WASL OS=Homo sapiens OX=9606 GN=WASL PE=1 SV=2	0	37.596	15	4	7	4	505	54.8	7.93	20.43	4	0	1.33385e+06	5900262	High	High	1	4.42348
FALSE	High	Master Protein	Q9UJ41	Rab5 GDP/GTP exchange factor OS=Homo sapiens OX=9606 GN=RABGEF1 PE=1 SV=3	0	21.349	15	7	9	7	491	56.9	7.02	12.26	7	0	2.82e+06	1.24459e+07	High	High	1	4.41342
FALSE	Medium	Master Protein	Q9NX02	NACHT, LRR and PYD domains-containing protein 2 OS=Homo sapiens OX=9606 GN=NLRP2 PE=1 SV=1	0.04	1.386	1	1	1	1	1062	120.4	6.07	0	1	0	655605	2888571	Peak Found	High	1	4.40596
FALSE	High	Master Protein	Q9BQ61	Telomerase RNA component interacting RNase OS=Homo sapiens OX=9606 GN=TRIR PE=1 SV=1	0	13.992	28	3	3	3	176	18.4	9.44	7.9	3	0	4.01651e+06	17688712	Peak Found	High	1	4.404
FALSE	High	Master Protein	Q9BWS9	Chitinase domain-containing protein 1 OS=Homo sapiens OX=9606 GN=CHID1 PE=1 SV=1	0	96.638	38	12	22	12	393	44.9	8.63	49.59	12	0	1.75062e+07	7.6444e+07	High	High	1	4.36667
FALSE	High	Master Protein	Q14247	Src substrate cortactin OS=Homo sapiens OX=9606 GN=CTTN PE=1 SV=2	0	248.76	54	31	61	31	550	61.5	5.4	158.09	31	0	2.19163e+08	9.52724e+08	High	High	1	4.3471
FALSE	High	Master Protein	Q96CT7	Coiled-coil domain-containing protein 124 OS=Homo sapiens OX=9606 GN=CCDC124 PE=1 SV=1	0	38.277	38	8	11	8	223	25.8	9.54	23.58	8	0	1.06441e+07	4.62208e+07	High	High	1	4.3424
FALSE	High	Master Protein	Q5T0N5	Formin-binding protein 1-like OS=Homo sapiens OX=9606 GN=FNBP1L PE=1 SV=3	0	46.152	14	7	9	7	605	70	6.64	22.6	7	0	5.0551e+06	21788428	High	High	1	4.31019
FALSE	High	Master Protein	O60231	Pre-mRNA-splicing factor ATP-dependent RNA helicase DHX16 OS=Homo sapiens OX=9606 GN=DHX16 PE=1 SV=2	0	73.673	15	13	16	12	1041	119.2	6.8	40.42	13	0	9.14469e+06	3.93641e+07	High	High	1	4.30458
FALSE	High	Master Protein	Q9BU89	Deoxyhypusine hydroxylase OS=Homo sapiens OX=9606 GN=DOHH PE=1 SV=1	0	17.527	15	2	4	2	302	32.9	4.83	10.55	2	0	1375301	5.87407e+06	Peak Found	High	1	4.27111
FALSE	High	Master Protein	P20700	Lamin-B1 OS=Homo sapiens OX=9606 GN=LMNB1 PE=1 SV=2	0	39.224	15	7	10	6	586	66.4	5.16	20.65	7	1	8377361	35575934	High	High	1	4.24668
FALSE	High	Master Protein	Q9NTM9	Copper homeostasis protein cutC homolog OS=Homo sapiens OX=9606 GN=CUTC PE=1 SV=1	0	52.514	19	3	11	3	273	29.3	8.18	35.24	3	0	2.94006e+06	1.2457e+07	High	High	1	4.23698
FALSE	High	Master Protein	Q9ULM6	CCR4-NOT transcription complex subunit 6 OS=Homo sapiens OX=9606 GN=CNOT6 PE=1 SV=2	0	11.211	9	4	5	4	557	63.3	7.27	4.17	4	0	1.16905e+06	4.88894e+06	High	High	1	4.18196
FALSE	High	Master Protein	Q14493	Histone RNA hairpin-binding protein OS=Homo sapiens OX=9606 GN=SLBP PE=1 SV=1	0	11.361	13	3	4	3	270	31.3	7.47	12.8	3	0	2.68387e+06	1.12123e+07	High	High	1	4.17768
FALSE	High	Master Protein	Q9C0J8	pre-mRNA 3' end processing protein WDR33 OS=Homo sapiens OX=9606 GN=WDR33 PE=1 SV=2	0	114.742	13	14	28	13	1336	145.8	9.17	65.45	14	1	1.64545e+07	6.86746e+07	High	High	1	4.1736
FALSE	High	Master Protein	Q15007	Pre-mRNA-splicing regulator WTAP OS=Homo sapiens OX=9606 GN=WTAP PE=1 SV=2	0	41.85	21	6	7	6	396	44.2	5.19	15.87	6	0	6.4555e+06	26676762	High	High	1	4.13241
FALSE	High	Master Protein	P12694	2-oxoisovalerate dehydrogenase subunit alpha, mitochondrial OS=Homo sapiens OX=9606 GN=BCKDHA PE=1 SV=2	0	70.663	34	10	19	10	445	50.4	8.27	39.98	10	0	9514798	3.90399e+07	High	High	1	4.10307
FALSE	High	Master Protein	O15344	E3 ubiquitin-protein ligase Midline-1 OS=Homo sapiens OX=9606 GN=MID1 PE=1 SV=1	0	13.464	8	4	4	4	667	75.2	6.8	5.98	4	0	2.48666e+06	1.01211e+07	Peak Found	High	1	4.07016
FALSE	High	Master Protein	P55061	Bax inhibitor 1 OS=Homo sapiens OX=9606 GN=TMBIM6 PE=1 SV=2	0.001	4.3	4	1	1	1	237	26.5	8.54	3.25	1	0	810586	3.27526e+06	Peak Found	High	1	4.04061
FALSE	High	Master Protein	P19174	1-phosphatidylinositol 4,5-bisphosphate phosphodiesterase gamma-1 OS=Homo sapiens OX=9606 GN=PLCG1 PE=1 SV=1	0	252.097	33	35	64	35	1290	148.4	6.05	166.57	35	0	6.54365e+07	2.62774e+08	High	High	1	4.01571
FALSE	High	Master Protein	O95470	Sphingosine-1-phosphate lyase 1 OS=Homo sapiens OX=9606 GN=SGPL1 PE=1 SV=3	0	27.778	14	6	11	6	568	63.5	9.16	18.88	6	0	3.05929e+06	1.21996e+07	High	High	1	3.98772
FALSE	High	Master Protein	P26358	DNA (cytosine-5)-methyltransferase 1 OS=Homo sapiens OX=9606 GN=DNMT1 PE=1 SV=2	0	27.342	6	7	10	7	1616	183.1	7.75	13.05	7	0	2.074e+06	8.26351e+06	High	High	1	3.98433
FALSE	High	Master Protein	Q92889	DNA repair endonuclease XPF OS=Homo sapiens OX=9606 GN=ERCC4 PE=1 SV=3	0	11.566	4	3	6	3	916	104.4	6.93	9.85	3	0	889572	3.53624e+06	High	High	1	3.97522
FALSE	High	Master Protein	Q5JTH9	RRP12-like protein OS=Homo sapiens OX=9606 GN=RRP12 PE=1 SV=2	0	53.701	9	8	12	8	1297	143.6	8.75	28.9	8	0	6.23435e+06	2.47007e+07	High	High	1	3.96203
FALSE	High	Master Protein	O95486	Protein transport protein Sec24A OS=Homo sapiens OX=9606 GN=SEC24A PE=1 SV=2	0	174.109	26	23	55	20	1093	119.7	7.66	129.23	23	3	4.79908e+07	1.895e+08	High	High	1	3.94866
FALSE	High	Master Protein	Q9Y4X0	Nuclear protein AMMECR1 OS=Homo sapiens OX=9606 GN=AMMECR1 PE=1 SV=1	0	14.84	12	3	5	3	333	35.4	8.63	7.5	3	0	2.72518e+06	1.0757e+07	High	High	1	3.94725
FALSE	High	Master Protein	Q9UN81	LINE-1 retrotransposable element ORF1 protein OS=Homo sapiens OX=9606 GN=L1RE1 PE=1 SV=1	0	33.07	22	7	7	7	338	40	9.51	20.13	7	0	6.93406e+06	27212446	Peak Found	High	1	3.92446
FALSE	Low	Master Protein	Q99102	Mucin-4 OS=Homo sapiens OX=9606 GN=MUC4 PE=1 SV=5	0.051	1.262	0	1	1	1	5412	542	5.3	0	1	0	1.51456e+06	5.92987e+06	High	Peak Found	1	3.91524
FALSE	High	Master Protein	Q13573	SNW domain-containing protein 1 OS=Homo sapiens OX=9606 GN=SNW1 PE=1 SV=1	0	75.198	30	13	18	13	536	61.5	9.52	46.63	13	0	1.49884e+07	5.8531e+07	High	High	1	3.90509
FALSE	High	Master Protein	Q9H8Y5	Ankyrin repeat and zinc finger domain-containing protein 1 OS=Homo sapiens OX=9606 GN=ANKZF1 PE=1 SV=1	0	12.064	5	2	3	2	726	80.9	8.41	8.73	2	0	777052	3.03203e+06	Peak Found	High	1	3.90197
FALSE	High	Master Protein	Q15437	Protein transport protein Sec23B OS=Homo sapiens OX=9606 GN=SEC23B PE=1 SV=2	0	261.609	44	24	56	22	767	86.4	6.89	161.33	24	0	8.02437e+07	3.11238e+08	High	High	1	3.87866
FALSE	High	Master Protein	Q86V81	THO complex subunit 4 OS=Homo sapiens OX=9606 GN=ALYREF PE=1 SV=3	0	73.424	39	6	15	6	257	26.9	11.15	36.99	6	0	9.06171e+06	35097329	High	High	1	3.87314
FALSE	High	Master Protein	Q9BVI4	Nucleolar complex protein 4 homolog OS=Homo sapiens OX=9606 GN=NOC4L PE=1 SV=1	0	33.911	21	6	7	6	516	58.4	7.49	16.97	6	0	681466	2.63695e+06	High	High	1	3.86952
FALSE	High	Master Protein	Q4G176	Malonate--CoA ligase ACSF3, mitochondrial OS=Homo sapiens OX=9606 GN=ACSF3 PE=1 SV=3	0	34.804	19	8	13	8	576	64.1	8.37	25.94	8	0	2.90144e+06	1.1194e+07	High	High	1	3.8581
FALSE	High	Master Protein	P08579	U2 small nuclear ribonucleoprotein B'' OS=Homo sapiens OX=9606 GN=SNRPB2 PE=1 SV=1	0	70.197	45	8	19	6	225	25.5	9.72	56.45	8	0	57893758	222767330	High	High	1	3.84786
FALSE	High	Master Protein	Q96RS0	Trimethylguanosine synthase OS=Homo sapiens OX=9606 GN=TGS1 PE=1 SV=3	0.003	3.137	1	1	1	1	853	96.6	4.94	2.33	1	0	712687	2.72906e+06	Peak Found	High	1	3.82925
FALSE	High	Master Protein	Q86UE4	Protein LYRIC OS=Homo sapiens OX=9606 GN=MTDH PE=1 SV=2	0	80.096	22	9	18	9	582	63.8	9.32	57	9	0	1.46035e+07	55619485	High	High	1	3.80864
FALSE	High	Master Protein	O75419	Cell division control protein 45 homolog OS=Homo sapiens OX=9606 GN=CDC45 PE=1 SV=1	0	23.452	11	5	7	5	566	65.5	5.53	5.77	5	0	2.72191e+06	1.03261e+07	High	High	1	3.79371
FALSE	High	Master Protein	Q9UHR4	Brain-specific angiogenesis inhibitor 1-associated protein 2-like protein 1 OS=Homo sapiens OX=9606 GN=BAIAP2L1 PE=1 SV=2	0	52.322	24	9	13	9	511	56.8	8.68	35.92	9	0	1.05531e+07	3.98108e+07	High	High	1	3.77242
FALSE	High	Master Protein	P49407	Beta-arrestin-1 OS=Homo sapiens OX=9606 GN=ARRB1 PE=1 SV=2	0	21.625	21	6	7	5	418	47	6.2	13.29	6	1	4.22809e+07	1.59489e+08	High	High	1	3.77214
FALSE	High	Master Protein	Q9NWW5	Ceroid-lipofuscinosis neuronal protein 6 OS=Homo sapiens OX=9606 GN=CLN6 PE=1 SV=1	0	55.673	18	3	8	3	311	35.9	8.87	28.63	3	0	9.32233e+06	3.50916e+07	High	High	1	3.76425
FALSE	High	Master Protein	Q8IZ69	tRNA (uracil-5-)-methyltransferase homolog A OS=Homo sapiens OX=9606 GN=TRMT2A PE=1 SV=2	0	17.636	8	4	8	4	625	68.7	7.94	15.7	4	0	2.65277e+06	9.96846e+06	High	High	1	3.75776
FALSE	High	Master Protein	Q9Y496	Kinesin-like protein KIF3A OS=Homo sapiens OX=9606 GN=KIF3A PE=1 SV=4	0	22.233	11	6	7	5	699	80	6.54	6.36	6	1	1.55169e+06	5811493	Peak Found	High	1	3.74526
FALSE	High	Master Protein	Q9H5V9	STING ER exit protein OS=Homo sapiens OX=9606 GN=STEEP1 PE=1 SV=1	0	10.493	16	3	3	3	222	25.6	8.73	2.69	3	0	5465570	2.04637e+07	Peak Found	High	1	3.74411
FALSE	High	Master Protein	Q16706	Alpha-mannosidase 2 OS=Homo sapiens OX=9606 GN=MAN2A1 PE=1 SV=2	0	15.073	3	3	3	3	1144	131.1	7.58	7.55	3	0	1.00798e+06	3.74966e+06	Peak Found	High	1	3.71998
FALSE	High	Master Protein	Q9BZK3	Putative nascent polypeptide-associated complex subunit alpha-like protein OS=Homo sapiens OX=9606 GN=NACA4P PE=5 SV=1	0	32.577	14	3	11	1	213	23.3	4.59	25.33	3	0	2494274	9.27538e+06	High	High	1	3.71867
FALSE	High	Master Protein	P35637	RNA-binding protein FUS OS=Homo sapiens OX=9606 GN=FUS PE=1 SV=1	0	113.229	20	9	25	7	526	53.4	9.36	74.43	9	2	5.97733e+07	222094231	High	High	1	3.71561
FALSE	High	Master Protein	Q05655	Protein kinase C delta type OS=Homo sapiens OX=9606 GN=PRKCD PE=1 SV=2	0	20.661	10	7	9	7	676	77.5	7.75	16.28	7	0	2.30633e+06	8458603	High	High	1	3.66756
FALSE	High	Master Protein	Q7L576	Cytoplasmic FMR1-interacting protein 1 OS=Homo sapiens OX=9606 GN=CYFIP1 PE=1 SV=1	0	215.922	33	31	62	19	1253	145.1	6.9	150.99	31	12	6.63638e+07	2.4273e+08	High	High	1	3.65757
FALSE	High	Master Protein	Q9NY12	H/ACA ribonucleoprotein complex subunit 1 OS=Homo sapiens OX=9606 GN=GAR1 PE=1 SV=1	0	7.005	11	3	6	3	217	22.3	10.92	9.71	3	0	4.36796e+06	1.59753e+07	High	High	1	3.65737
FALSE	High	Master Protein	O77932	Decapping and exoribonuclease protein OS=Homo sapiens OX=9606 GN=DXO PE=1 SV=2	0	31.395	15	4	7	4	396	44.9	7.69	13.07	4	0	2.02679e+06	7402829	High	High	1	3.65249
FALSE	High	Master Protein	Q8TB36	Ganglioside-induced differentiation-associated protein 1 OS=Homo sapiens OX=9606 GN=GDAP1 PE=1 SV=3	0	16.805	11	3	4	3	358	41.3	8.34	8.59	3	0	2830306	1.03186e+07	High	High	1	3.64577
FALSE	High	Master Protein	Q96AE4	Far upstream element-binding protein 1 OS=Homo sapiens OX=9606 GN=FUBP1 PE=1 SV=3	0	324.866	53	28	88	24	644	67.5	7.61	218.45	28	2	4.10595e+08	1.49671e+09	High	High	1	3.64521
FALSE	High	Master Protein	P53384	Cytosolic Fe-S cluster assembly factor NUBP1 OS=Homo sapiens OX=9606 GN=NUBP1 PE=1 SV=2	0.001	5.247	5	2	3	2	320	34.5	5.33	5.77	2	0	3.98325e+06	1.45055e+07	High	High	1	3.64163
FALSE	High	Master Protein	Q8TCJ2	Dolichyl-diphosphooligosaccharide--protein glycosyltransferase subunit STT3B OS=Homo sapiens OX=9606 GN=STT3B PE=1 SV=1	0	30.995	11	9	14	7	826	93.6	8.91	22.36	9	0	4.42203e+06	1.60182e+07	High	High	1	3.62237
FALSE	High	Master Protein	Q14157	Ubiquitin-associated protein 2-like OS=Homo sapiens OX=9606 GN=UBAP2L PE=1 SV=2	0	139.966	26	17	37	17	1087	114.5	7.11	109.75	17	0	3.84813e+07	1.38858e+08	High	High	1	3.60845
FALSE	High	Master Protein	P33527	Multidrug resistance-associated protein 1 OS=Homo sapiens OX=9606 GN=ABCC1 PE=1 SV=3	0	35.909	7	7	9	7	1531	171.5	7.11	15.33	7	0	1.61044e+06	5.78913e+06	High	High	1	3.59476
FALSE	High	Master Protein	Q9H1D9	DNA-directed RNA polymerase III subunit RPC6 OS=Homo sapiens OX=9606 GN=POLR3F PE=1 SV=1	0	43.352	33	8	14	8	316	35.7	6.11	29.48	8	0	1.29839e+07	4.66627e+07	High	High	1	3.5939
FALSE	High	Master Protein	Q7RTV0	PHD finger-like domain-containing protein 5A OS=Homo sapiens OX=9606 GN=PHF5A PE=1 SV=1	0.001	5.075	14	2	4	2	110	12.4	8.41	6.55	2	0	5065782	18164443	High	High	1	3.58571
FALSE	High	Master Protein	P18887	DNA repair protein XRCC1 OS=Homo sapiens OX=9606 GN=XRCC1 PE=1 SV=3	0	24.704	6	3	5	3	633	69.5	6.28	13.63	3	0	763122	2735770	High	High	1	3.58497
FALSE	High	Master Protein	Q15233	Non-POU domain-containing octamer-binding protein OS=Homo sapiens OX=9606 GN=NONO PE=1 SV=4	0	135.432	35	17	61	16	471	54.2	8.95	138.41	17	0	1.64931e+08	5.91059e+08	High	High	1	3.58367
FALSE	High	Master Protein	Q9HCN8	Stromal cell-derived factor 2-like protein 1 OS=Homo sapiens OX=9606 GN=SDF2L1 PE=1 SV=2	0	25.803	47	5	6	5	221	23.6	7.03	9.06	5	0	3.78109e+06	13497735	High	High	1	3.5698
FALSE	High	Master Protein	Q9BUK6	Protein misato homolog 1 OS=Homo sapiens OX=9606 GN=MSTO1 PE=1 SV=1	0	53.35	22	9	12	9	570	61.8	6.11	27.92	9	0	2.08305e+07	7.42021e+07	High	High	1	3.56218
FALSE	High	Master Protein	Q05397	Focal adhesion kinase 1 OS=Homo sapiens OX=9606 GN=PTK2 PE=1 SV=2	0	19.553	6	4	6	4	1052	119.2	6.62	12.29	4	0	1.34993e+06	4.78716e+06	High	High	1	3.54623
FALSE	High	Master Protein	Q9Y6W5	Actin-binding protein WASF2 OS=Homo sapiens OX=9606 GN=WASF2 PE=1 SV=3	0	25.89	9	4	7	4	498	54.3	5.53	18.67	4	0	5.01595e+06	1.77867e+07	High	High	1	3.54603
FALSE	High	Master Protein	Q9Y2H6	Fibronectin type-III domain-containing protein 3A OS=Homo sapiens OX=9606 GN=FNDC3A PE=1 SV=4	0	13.774	3	3	4	3	1198	131.8	6.71	6.6	3	0	1.60815e+06	5692069	Peak Found	High	1	3.53951
FALSE	High	Master Protein	Q14847	LIM and SH3 domain protein 1 OS=Homo sapiens OX=9606 GN=LASP1 PE=1 SV=2	0	18.181	19	4	6	4	261	29.7	7.05	15.33	4	0	8.94936e+06	31674893	High	High	1	3.53935
FALSE	High	Master Protein	Q86T03	Type 1 phosphatidylinositol 4,5-bisphosphate 4-phosphatase OS=Homo sapiens OX=9606 GN=PIP4P1 PE=1 SV=1	0	12.132	12	2	3	2	277	29.5	8.91	8.83	2	0	2.03053e+06	7163913	High	High	1	3.5281
FALSE	High	Master Protein	O43719	HIV Tat-specific factor 1 OS=Homo sapiens OX=9606 GN=HTATSF1 PE=1 SV=1	0	165.649	36	22	41	22	755	85.8	4.4	93.96	22	0	7.41967e+07	2.61688e+08	High	High	1	3.52695
FALSE	High	Master Protein	Q96SI1	BTB/POZ domain-containing protein KCTD15 OS=Homo sapiens OX=9606 GN=KCTD15 PE=1 SV=1	0	29.448	25	6	11	6	283	31.9	7.44	24.13	6	0	4.28115e+07	1.50781e+08	High	High	1	3.52198
FALSE	High	Master Protein	Q96QF0	Rab-3A-interacting protein OS=Homo sapiens OX=9606 GN=RAB3IP PE=1 SV=1	0	9.989	5	1	2	1	476	53	5.97	6.27	1	0	710688	2.49732e+06	Peak Found	High	1	3.51394
FALSE	High	Master Protein	O43432	Eukaryotic translation initiation factor 4 gamma 3 OS=Homo sapiens OX=9606 GN=EIF4G3 PE=1 SV=2	0	70.039	12	16	41	11	1585	176.5	5.38	64.28	16	0	5.97973e+06	2.09396e+07	High	High	1	3.50177
FALSE	High	Master Protein	P11274	Breakpoint cluster region protein OS=Homo sapiens OX=9606 GN=BCR PE=1 SV=2	0	7.604	2	2	2	1	1271	142.7	7.03	0	2	1	2.5821e+06	9021989	Not Found	High	1	3.49406
FALSE	High	Master Protein	Q8WY22	BRI3-binding protein OS=Homo sapiens OX=9606 GN=BRI3BP PE=1 SV=1	0	24.411	20	3	5	3	251	27.8	9.44	11.72	3	0	3.8616e+06	1.34915e+07	High	High	1	3.49376
FALSE	High	Master Protein	Q96DI7	U5 small nuclear ribonucleoprotein 40 kDa protein OS=Homo sapiens OX=9606 GN=SNRNP40 PE=1 SV=1	0	83.643	38	9	17	9	357	39.3	8.1	69.91	9	0	24217338	84475245	High	High	1	3.48821
FALSE	High	Master Protein	P19838	Nuclear factor NF-kappa-B p105 subunit OS=Homo sapiens OX=9606 GN=NFKB1 PE=1 SV=2	0	9.182	3	2	3	2	968	105.3	5.4	4.14	2	0	1.6643e+06	5.79614e+06	High	High	1	3.48263
FALSE	High	Master Protein	O43809	Cleavage and polyadenylation specificity factor subunit 5 OS=Homo sapiens OX=9606 GN=NUDT21 PE=1 SV=1	0	126.295	59	13	41	13	227	26.2	8.82	119.47	13	0	1.62221e+08	5.6413e+08	High	High	1	3.47753
FALSE	High	Master Protein	Q14240	Eukaryotic initiation factor 4A-II OS=Homo sapiens OX=9606 GN=EIF4A2 PE=1 SV=2	0	307.192	65	27	109	13	407	46.4	5.48	287.71	27	0	1.35112e+08	4.68374e+08	High	High	1	3.46656
FALSE	High	Master Protein	Q09161	Nuclear cap-binding protein subunit 1 OS=Homo sapiens OX=9606 GN=NCBP1 PE=1 SV=1	0	252.274	35	22	87	22	790	91.8	6.43	210.37	22	0	2.40294e+08	8.30581e+08	High	High	1	3.45652
FALSE	Medium	Master Protein	Q2UY09	Collagen alpha-1(XXVIII) chain OS=Homo sapiens OX=9606 GN=COL28A1 PE=2 SV=2	0.029	1.56	1	1	1	1	1125	116.6	6.4	2.45	1	0	794303	2740035	Peak Found	High	1	3.44961
FALSE	High	Master Protein	Q9BXS9	Solute carrier family 26 member 6 OS=Homo sapiens OX=9606 GN=SLC26A6 PE=1 SV=1	0	15.831	4	2	4	2	759	82.9	8.37	11.81	2	0	1.80361e+06	6.20296e+06	High	High	1	3.43919
FALSE	High	Master Protein	Q7Z478	ATP-dependent RNA helicase DHX29 OS=Homo sapiens OX=9606 GN=DHX29 PE=1 SV=2	0	82.047	16	15	23	15	1369	155.1	8.09	46.77	15	0	1.19936e+07	4.12093e+07	High	High	1	3.43595
FALSE	High	Master Protein	Q93075	Putative deoxyribonuclease TATDN2 OS=Homo sapiens OX=9606 GN=TATDN2 PE=1 SV=2	0	9.063	2	1	2	1	761	85	7.39	0	1	0	156027	535103	Peak Found	High	1	3.42956
FALSE	High	Master Protein	P02545	Prelamin-A/C OS=Homo sapiens OX=9606 GN=LMNA PE=1 SV=1	0	22.934	8	5	6	5	664	74.1	7.02	9.81	5	0	2.76349e+06	9477235	Peak Found	High	1	3.42944
FALSE	High	Master Protein	Q5NDL2	EGF domain-specific O-linked N-acetylglucosamine transferase OS=Homo sapiens OX=9606 GN=EOGT PE=1 SV=1	0	9.68	2	1	4	1	527	62	7.05	7.05	1	0	908856	3.11628e+06	High	High	1	3.4288
FALSE	High	Master Protein	Q9Y3B4	Splicing factor 3B subunit 6 OS=Homo sapiens OX=9606 GN=SF3B6 PE=1 SV=1	0	11.05	24	3	6	3	125	14.6	9.38	8.91	3	0	1.65345e+07	5.66042e+07	High	High	1	3.42339
FALSE	High	Master Protein	Q8WXF1	Paraspeckle component 1 OS=Homo sapiens OX=9606 GN=PSPC1 PE=1 SV=1	0	71.296	25	10	19	10	523	58.7	6.67	48.58	10	0	3.48406e+07	1.19115e+08	High	High	1	3.41886
FALSE	High	Master Protein	P30533	Alpha-2-macroglobulin receptor-associated protein OS=Homo sapiens OX=9606 GN=LRPAP1 PE=1 SV=1	0	10.46	9	3	4	3	357	41.4	8.78	4.79	3	0	3439202	11716874	High	High	1	3.40686
FALSE	High	Master Protein	Q9UNS1	Protein timeless homolog OS=Homo sapiens OX=9606 GN=TIMELESS PE=1 SV=2	0	65.963	14	13	21	13	1208	138.6	5.4	46.84	13	0	1.2299e+07	4.18447e+07	High	High	1	3.40228
FALSE	High	Master Protein	Q12769	Nuclear pore complex protein Nup160 OS=Homo sapiens OX=9606 GN=NUP160 PE=1 SV=3	0	47.4	7	6	8	6	1436	162	5.5	20.93	6	0	1.76242e+06	5.99571e+06	High	High	1	3.40197
FALSE	High	Master Protein	P61006	Ras-related protein Rab-8A OS=Homo sapiens OX=9606 GN=RAB8A PE=1 SV=1	0	72.552	50	11	24	4	207	23.7	9.07	56.04	11	5	5.46559e+07	1.85843e+08	High	High	1	3.40024
FALSE	High	Master Protein	Q9P035	Very-long-chain (3R)-3-hydroxyacyl-CoA dehydratase 3 OS=Homo sapiens OX=9606 GN=HACD3 PE=1 SV=2	0	70.796	30	9	27	9	362	43.1	8.94	62.52	9	0	4.07729e+07	138428785	High	High	1	3.39512
FALSE	High	Master Protein	Q86US8	Telomerase-binding protein EST1A OS=Homo sapiens OX=9606 GN=SMG6 PE=1 SV=2	0	44.305	6	7	9	7	1419	160.4	7.05	18.31	7	0	9.21598e+06	3.12794e+07	Peak Found	High	1	3.39404
FALSE	High	Master Protein	Q9H9Y6	DNA-directed RNA polymerase I subunit RPA2 OS=Homo sapiens OX=9606 GN=POLR1B PE=1 SV=2	0	11.241	2	2	3	2	1135	128.1	7.83	7.58	2	0	949910	3212792	High	High	1	3.38221
FALSE	High	Master Protein	Q9H583	HEAT repeat-containing protein 1 OS=Homo sapiens OX=9606 GN=HEATR1 PE=1 SV=3	0	110.972	11	17	31	17	2144	242.2	6.54	55.7	17	0	1.16624e+07	3.92558e+07	High	High	1	3.366
FALSE	High	Master Protein	Q13572	Inositol-tetrakisphosphate 1-kinase OS=Homo sapiens OX=9606 GN=ITPK1 PE=1 SV=2	0	35.315	28	6	8	6	414	45.6	6.16	19.37	6	0	3.38738e+06	11372161	High	High	1	3.35721
FALSE	High	Master Protein	Q9BRP1	Programmed cell death protein 2-like OS=Homo sapiens OX=9606 GN=PDCD2L PE=1 SV=1	0	24.753	9	2	8	2	358	39.4	4.86	14.18	2	0	2.53507e+06	8.50771e+06	High	High	1	3.35601
FALSE	High	Master Protein	Q9UIW2	Plexin-A1 OS=Homo sapiens OX=9606 GN=PLXNA1 PE=1 SV=3	0	16.234	3	4	5	4	1896	210.9	6.92	5.34	4	0	1.66225e+06	5.57641e+06	High	High	1	3.35475
FALSE	High	Master Protein	P19012	Keratin, type I cytoskeletal 15 OS=Homo sapiens OX=9606 GN=KRT15 PE=1 SV=3	0	48.292	20	12	26	1	456	49.2	4.77	51.73	12	1	4.19214e+06	14025157	Peak Found	High	1	3.34558
FALSE	High	Master Protein	Q9NW82	WD repeat-containing protein 70 OS=Homo sapiens OX=9606 GN=WDR70 PE=1 SV=1	0	76.423	28	14	20	14	654	73.2	6.33	42.92	14	0	2.17356e+07	7.21078e+07	High	High	1	3.3175
FALSE	High	Master Protein	Q08188	Protein-glutamine gamma-glutamyltransferase E OS=Homo sapiens OX=9606 GN=TGM3 PE=1 SV=4	0	67.895	17	8	17	8	693	76.6	5.86	36.18	8	0	9.50299e+06	31434692	High	High	1	3.30787
FALSE	High	Master Protein	Q9Y2L5	Trafficking protein particle complex subunit 8 OS=Homo sapiens OX=9606 GN=TRAPPC8 PE=1 SV=2	0	5.61	1	2	2	2	1435	160.9	6.87	2.62	2	0	1.14734e+06	3.7892e+06	Peak Found	High	1	3.30261
FALSE	High	Master Protein	Q69YN4	Protein virilizer homolog OS=Homo sapiens OX=9606 GN=VIRMA PE=1 SV=2	0	148.609	19	25	39	25	1812	201.9	5.01	93.17	25	0	2.33611e+07	76718048	High	High	1	3.28401
FALSE	High	Master Protein	Q06787	Fragile X messenger ribonucleoprotein 1 OS=Homo sapiens OX=9606 GN=FMR1 PE=1 SV=1	0	43.62	14	8	12	6	632	71.1	7.42	25.06	8	1	8.68222e+06	2.84616e+07	High	High	1	3.27815
FALSE	High	Master Protein	Q96J02	E3 ubiquitin-protein ligase Itchy homolog OS=Homo sapiens OX=9606 GN=ITCH PE=1 SV=2	0	57.159	20	15	21	15	903	102.7	6.3	28.5	15	0	2.30537e+07	75525422	High	High	1	3.27607
FALSE	High	Master Protein	Q9UQ16	Dynamin-3 OS=Homo sapiens OX=9606 GN=DNM3 PE=1 SV=4	0	137.448	19	21	51	3	869	97.7	8.35	118.27	21	0	1.1742e+07	3.82664e+07	High	High	1	3.25893
FALSE	High	Master Protein	Q6P4A7	Sideroflexin-4 OS=Homo sapiens OX=9606 GN=SFXN4 PE=1 SV=1	0	45.997	31	6	11	6	337	38	9.19	36.32	6	0	3.41812e+06	1.11122e+07	High	High	1	3.25098
FALSE	High	Master Protein	Q96F07	Cytoplasmic FMR1-interacting protein 2 OS=Homo sapiens OX=9606 GN=CYFIP2 PE=1 SV=2	0	114.044	14	14	34	2	1278	148.3	7.31	82.95	14	0	1.05594e+06	3.40917e+06	High	High	1	3.22856
FALSE	High	Master Protein	Q15020	Squamous cell carcinoma antigen recognized by T-cells 3 OS=Homo sapiens OX=9606 GN=SART3 PE=1 SV=1	0	247.945	34	30	60	28	963	109.9	5.57	169.18	30	0	1.75151e+08	5.61126e+08	High	High	1	3.20367
FALSE	High	Master Protein	Q9H6H4	Receptor expression-enhancing protein 4 OS=Homo sapiens OX=9606 GN=REEP4 PE=1 SV=1	0	16.354	12	2	5	2	257	29.4	9.73	12.11	2	0	3.89941e+06	1.24807e+07	High	High	1	3.20065
FALSE	High	Master Protein	O00186	Syntaxin-binding protein 3 OS=Homo sapiens OX=9606 GN=STXBP3 PE=1 SV=2	0	43.857	17	8	13	8	592	67.7	7.8	37.74	8	0	3.48626e+07	1.11508e+08	High	High	1	3.1985
FALSE	High	Master Protein	Q8N2U9	Solute carrier family 66 member 2 OS=Homo sapiens OX=9606 GN=SLC66A2 PE=1 SV=1	0	10.396	6	1	3	1	271	30.5	8.18	2.52	1	0	411505	1.31487e+06	High	High	1	3.19527
FALSE	High	Master Protein	Q86VN1	Vacuolar protein-sorting-associated protein 36 OS=Homo sapiens OX=9606 GN=VPS36 PE=1 SV=1	0	19.689	13	5	8	4	386	43.8	7.2	6.51	5	0	4.89476e+06	1.56238e+07	High	High	1	3.19195
FALSE	High	Master Protein	Q9Y5U2	Protein TSSC4 OS=Homo sapiens OX=9606 GN=TSSC4 PE=1 SV=3	0	6.115	6	2	2	2	329	34.3	5.19	1.77	2	0	3.39261e+06	10768122	Peak Found	High	1	3.174
FALSE	High	Master Protein	O14936	Peripheral plasma membrane protein CASK OS=Homo sapiens OX=9606 GN=CASK PE=1 SV=3	0	84.187	19	15	22	15	926	105.1	6.43	39.82	15	0	1.89584e+07	6.0121e+07	High	High	1	3.17121
FALSE	High	Master Protein	P07197	Neurofilament medium polypeptide OS=Homo sapiens OX=9606 GN=NEFM PE=1 SV=3	0	23.959	5	3	4	3	916	102.4	4.91	16.98	3	0	3.26948e+06	1.03318e+07	Peak Found	High	1	3.16009
FALSE	High	Master Protein	Q9NRX1	RNA-binding protein PNO1 OS=Homo sapiens OX=9606 GN=PNO1 PE=1 SV=1	0	27.452	20	4	8	4	252	27.9	9.73	20.15	4	0	6.62809e+06	20843919	High	High	1	3.14478
FALSE	High	Master Protein	O95707	Ribonuclease P protein subunit p29 OS=Homo sapiens OX=9606 GN=POP4 PE=1 SV=2	0	33.748	31	7	11	7	220	25.4	10.07	20.96	7	0	5.71863e+06	1.79245e+07	High	High	1	3.1344
FALSE	High	Master Protein	Q9GZQ3	COMM domain-containing protein 5 OS=Homo sapiens OX=9606 GN=COMMD5 PE=1 SV=1	0	19.278	29	4	6	4	224	24.7	7.02	12.79	4	0	4.64616e+06	1.45222e+07	High	High	1	3.12564
FALSE	High	Master Protein	Q92558	Actin-binding protein WASF1 OS=Homo sapiens OX=9606 GN=WASF1 PE=1 SV=1	0	41.266	12	5	11	5	559	61.6	6.46	25.16	5	0	5.43704e+06	1.6951e+07	High	High	1	3.11769
FALSE	High	Master Protein	P86790	Vacuolar fusion protein CCZ1 homolog B OS=Homo sapiens OX=9606 GN=CCZ1B PE=1 SV=1	0	32.24	18	8	10	8	482	55.8	6.48	13.09	8	0	1.09197e+07	3.39986e+07	High	High	1	3.1135
FALSE	High	Master Protein	O75717	WD repeat and HMG-box DNA-binding protein 1 OS=Homo sapiens OX=9606 GN=WDHD1 PE=1 SV=1	0	6.294	2	3	3	3	1129	125.9	5.62	3.77	3	0	926258	2881075	Peak Found	High	1	3.11044
FALSE	High	Master Protein	Q8NBJ5	Procollagen galactosyltransferase 1 OS=Homo sapiens OX=9606 GN=COLGALT1 PE=1 SV=1	0	43.205	16	11	17	11	622	71.6	7.31	25.53	11	0	1.97595e+07	6.14071e+07	High	High	1	3.10772
FALSE	High	Master Protein	P38919	Eukaryotic initiation factor 4A-III OS=Homo sapiens OX=9606 GN=EIF4A3 PE=1 SV=4	0	244.656	61	25	83	21	411	46.8	6.73	204.77	25	0	3.61475e+08	1.12285e+09	High	High	1	3.10629
FALSE	High	Master Protein	P03915	NADH-ubiquinone oxidoreductase chain 5 OS=Homo sapiens OX=9606 GN=MT-ND5 PE=1 SV=2	0	10.904	6	2	2	2	603	67	9.03	5.62	2	0	1.76353e+06	5.46972e+06	Peak Found	High	1	3.10157
FALSE	High	Master Protein	Q9UKS6	Protein kinase C and casein kinase substrate in neurons protein 3 OS=Homo sapiens OX=9606 GN=PACSIN3 PE=1 SV=2	0	35.986	20	7	8	7	424	48.5	6.18	23.1	7	0	6.09106e+06	1.88908e+07	High	High	1	3.1014
FALSE	High	Master Protein	O95400	CD2 antigen cytoplasmic tail-binding protein 2 OS=Homo sapiens OX=9606 GN=CD2BP2 PE=1 SV=1	0	45.548	21	6	8	6	341	37.6	4.61	22.02	6	0	1.01862e+07	3.1482e+07	High	High	1	3.09066
FALSE	High	Master Protein	Q7Z460	CLIP-associating protein 1 OS=Homo sapiens OX=9606 GN=CLASP1 PE=1 SV=1	0	137.061	14	18	37	15	1538	169.3	9.03	103.53	18	3	5.43122e+07	167853516	High	High	1	3.09053
FALSE	High	Master Protein	P61764	Syntaxin-binding protein 1 OS=Homo sapiens OX=9606 GN=STXBP1 PE=1 SV=1	0	63.717	30	12	16	12	594	67.5	6.96	43.9	12	0	1.31713e+07	4.05552e+07	High	High	1	3.07907
FALSE	High	Master Protein	O95363	Phenylalanine--tRNA ligase, mitochondrial OS=Homo sapiens OX=9606 GN=FARS2 PE=1 SV=1	0.001	4.518	2	1	1	1	451	52.3	7.46	0	1	0	879144	2.70251e+06	Peak Found	High	1	3.07402
FALSE	High	Master Protein	Q05193	Dynamin-1 OS=Homo sapiens OX=9606 GN=DNM1 PE=1 SV=2	0	151.886	30	28	50	12	864	97.3	7.17	105.4	28	3	2.85009e+07	8.74651e+07	High	High	1	3.06885
FALSE	High	Master Protein	Q96GX5	Serine/threonine-protein kinase greatwall OS=Homo sapiens OX=9606 GN=MASTL PE=1 SV=1	0	14.739	7	4	6	3	879	97.3	5.99	15.2	4	0	1.46136e+06	4.48016e+06	High	High	1	3.06575
FALSE	High	Master Protein	P82979	SAP domain-containing ribonucleoprotein OS=Homo sapiens OX=9606 GN=SARNP PE=1 SV=3	0	12.224	18	3	3	3	210	23.7	6.42	5.57	3	0	7.85256e+06	24023798	High	High	1	3.05936
FALSE	High	Master Protein	P54886	Delta-1-pyrroline-5-carboxylate synthase OS=Homo sapiens OX=9606 GN=ALDH18A1 PE=1 SV=2	0	194.745	33	22	45	22	795	87.2	7.12	129.41	22	0	9.90314e+07	3.02886e+08	High	High	1	3.05848
FALSE	High	Master Protein	Q49A26	Cytokine-like nuclear factor N-PAC OS=Homo sapiens OX=9606 GN=GLYR1 PE=1 SV=4	0	32.501	11	4	7	4	553	60.5	9.17	19.83	4	0	4.183e+06	12736324	High	High	1	3.04478
FALSE	High	Master Protein	P78345	Ribonuclease P protein subunit p38 OS=Homo sapiens OX=9606 GN=RPP38 PE=1 SV=2	0	15.451	16	4	7	4	283	31.8	9.92	12.45	4	0	6.18293e+06	1.88042e+07	High	High	1	3.04132
FALSE	High	Master Protein	O15439	ATP-binding cassette sub-family C member 4 OS=Homo sapiens OX=9606 GN=ABCC4 PE=1 SV=3	0	14.114	3	3	4	3	1325	149.4	8.19	7.27	3	0	1.79008e+06	5.44182e+06	High	High	1	3.03999
FALSE	High	Master Protein	Q9H999	Pantothenate kinase 3 OS=Homo sapiens OX=9606 GN=PANK3 PE=1 SV=1	0	13.38	19	6	6	3	370	41.1	6.55	2.15	6	0	563607	1.71318e+06	High	High	1	3.03968
FALSE	High	Master Protein	Q53EL6	Programmed cell death protein 4 OS=Homo sapiens OX=9606 GN=PDCD4 PE=1 SV=2	0	47.071	32	10	14	10	469	51.7	5.21	22.06	10	0	2.15508e+07	6.54645e+07	High	High	1	3.03769
FALSE	High	Master Protein	Q8IWA4	Mitofusin-1 OS=Homo sapiens OX=9606 GN=MFN1 PE=1 SV=3	0	10.509	6	4	4	3	741	84.1	6.33	2.15	4	0	1.81907e+06	5.52449e+06	Peak Found	High	1	3.03698
FALSE	High	Master Protein	P40763	Signal transducer and activator of transcription 3 OS=Homo sapiens OX=9606 GN=STAT3 PE=1 SV=2	0	164.902	41	20	40	19	770	88	6.3	91.61	20	1	2.49369e+07	7.56895e+07	High	High	1	3.03524
FALSE	High	Master Protein	Q5T447	E3 ubiquitin-protein ligase HECTD3 OS=Homo sapiens OX=9606 GN=HECTD3 PE=1 SV=1	0	37.662	12	7	10	7	861	97.1	5.64	24.58	7	0	5.46294e+06	16562933	High	High	1	3.03187
FALSE	High	Master Protein	O94952	F-box only protein 21 OS=Homo sapiens OX=9606 GN=FBXO21 PE=2 SV=2	0	19.707	13	4	7	4	628	72.2	6.09	12	4	0	1.97834e+06	5.98208e+06	High	High	1	3.02379
FALSE	High	Master Protein	Q9Y6E2	eIF5-mimic protein 1 OS=Homo sapiens OX=9606 GN=BZW2 PE=1 SV=1	0	164.618	52	24	58	19	419	48.1	6.68	134.6	24	0	1.51721e+08	4.581e+08	High	High	1	3.01935
FALSE	High	Master Protein	Q9UGH3	Solute carrier family 23 member 2 OS=Homo sapiens OX=9606 GN=SLC23A2 PE=1 SV=1	0.001	4.261	2	1	1	1	650	70.3	7.68	0	1	0	1.2284e+06	3707751	Peak Found	High	1	3.01837
FALSE	High	Master Protein	Q7L523	Ras-related GTP-binding protein A OS=Homo sapiens OX=9606 GN=RRAGA PE=1 SV=1	0	49.519	26	6	9	2	313	36.5	7.72	23.37	6	3	7.26866e+06	2.19059e+07	Peak Found	High	1	3.01375
FALSE	High	Master Protein	Q969S3	Cytoplasmic 60S subunit biogenesis factor ZNF622 OS=Homo sapiens OX=9606 GN=ZNF622 PE=1 SV=1	0	22.013	10	3	4	3	477	54.2	6.15	9.34	3	0	2.38787e+06	7.19059e+06	High	High	1	3.0113
FALSE	High	Master Protein	O60294	tRNA wybutosine-synthesizing protein 4 OS=Homo sapiens OX=9606 GN=LCMT2 PE=1 SV=3	0	9.597	4	2	2	2	686	75.6	6.73	3.75	2	0	462346	1.39033e+06	High	High	1	3.00711
FALSE	High	Master Protein	Q13586	Stromal interaction molecule 1 OS=Homo sapiens OX=9606 GN=STIM1 PE=1 SV=3	0	27.132	11	6	7	6	685	77.4	6.67	13.93	6	0	3.28912e+06	9.87306e+06	High	High	1	3.00174
FALSE	High	Master Protein	O15234	Protein CASC3 OS=Homo sapiens OX=9606 GN=CASC3 PE=1 SV=2	0	54.266	13	8	15	8	703	76.2	6.48	34.78	8	0	1.92415e+07	57464737	High	High	1	2.9865
FALSE	High	Master Protein	Q86VI3	Ras GTPase-activating-like protein IQGAP3 OS=Homo sapiens OX=9606 GN=IQGAP3 PE=1 SV=2	0	33.995	5	6	11	2	1631	184.6	7.65	17.41	6	0	414477	1.23185e+06	High	High	1	2.97207
FALSE	High	Master Protein	P27708	CAD protein OS=Homo sapiens OX=9606 GN=CAD PE=1 SV=3	0	413.947	32	52	105	50	2225	242.8	6.46	275.02	52	2	1.98204e+08	5.8741e+08	High	High	1	2.96366
FALSE	High	Master Protein	Q9Y6G5	COMM domain-containing protein 10 OS=Homo sapiens OX=9606 GN=COMMD10 PE=1 SV=1	0	6.906	16	2	2	2	202	23	6.54	4.18	2	0	1.64803e+06	4.87643e+06	Peak Found	High	1	2.95895
FALSE	High	Master Protein	O95396	Adenylyltransferase and sulfurtransferase MOCS3 OS=Homo sapiens OX=9606 GN=MOCS3 PE=1 SV=1	0	17.26	10	3	5	3	460	49.6	6.21	13.43	3	0	1465811	4.33408e+06	High	High	1	2.95678
FALSE	High	Master Protein	O43395	U4/U6 small nuclear ribonucleoprotein Prp3 OS=Homo sapiens OX=9606 GN=PRPF3 PE=1 SV=2	0	16.64	8	5	7	5	683	77.5	9.5	15.37	5	0	4.40484e+06	12982906	High	High	1	2.94742
FALSE	High	Master Protein	Q14789	Golgin subfamily B member 1 OS=Homo sapiens OX=9606 GN=GOLGB1 PE=1 SV=2	0.004	2.837	0	1	2	1	3259	375.8	5	4.29	1	0	8939510	26302642	High	High	1	2.94229
FALSE	High	Master Protein	O60287	Nucleolar pre-ribosomal-associated protein 1 OS=Homo sapiens OX=9606 GN=URB1 PE=1 SV=4	0	7.738	1	1	2	1	2271	254.2	6.47	2.87	1	0	154256	453664	Peak Found	High	1	2.94098
FALSE	High	Master Protein	Q9H9A5	CCR4-NOT transcription complex subunit 10 OS=Homo sapiens OX=9606 GN=CNOT10 PE=1 SV=1	0	30.702	9	5	6	5	744	82.3	7.78	16.36	5	0	3.6387e+06	1.06768e+07	High	High	1	2.93422
FALSE	High	Master Protein	P29966	Myristoylated alanine-rich C-kinase substrate OS=Homo sapiens OX=9606 GN=MARCKS PE=1 SV=4	0	53.965	26	6	12	6	332	31.5	4.45	29.75	6	0	1.30157e+07	3.81552e+07	High	High	1	2.93148
FALSE	High	Master Protein	O15091	Mitochondrial ribonuclease P catalytic subunit OS=Homo sapiens OX=9606 GN=PRORP PE=1 SV=2	0	20.552	14	6	8	6	583	67.3	8.78	16.54	6	0	3.15128e+06	9.23037e+06	High	High	1	2.92909
FALSE	High	Master Protein	Q8N1G4	Leucine-rich repeat-containing protein 47 OS=Homo sapiens OX=9606 GN=LRRC47 PE=1 SV=1	0	172.633	38	19	57	19	583	63.4	8.28	156.73	19	0	1.94188e+08	5.68673e+08	High	High	1	2.92846
FALSE	High	Master Protein	Q99570	Phosphoinositide 3-kinase regulatory subunit 4 OS=Homo sapiens OX=9606 GN=PIK3R4 PE=1 SV=3	0	32.643	8	7	8	7	1358	153	7.17	12.17	7	0	1.53344e+06	4.4812e+06	High	High	1	2.92231
FALSE	High	Master Protein	Q9Y320	Thioredoxin-related transmembrane protein 2 OS=Homo sapiens OX=9606 GN=TMX2 PE=1 SV=1	0	33.816	23	5	10	5	296	34	8.69	21.09	5	0	1.77857e+07	51943001	High	High	1	2.92048
FALSE	High	Master Protein	Q9NYU1	UDP-glucose:glycoprotein glucosyltransferase 2 OS=Homo sapiens OX=9606 GN=UGGT2 PE=1 SV=4	0	14.988	3	5	9	2	1516	174.6	6.89	9.9	5	0	227221	661809	High	High	1	2.91263
FALSE	High	Master Protein	P29083	General transcription factor IIE subunit 1 OS=Homo sapiens OX=9606 GN=GTF2E1 PE=1 SV=2	0	11.462	9	3	4	3	439	49.4	4.82	8.23	3	0	1880488	5475123	High	High	1	2.91154
FALSE	High	Master Protein	P35269	General transcription factor IIF subunit 1 OS=Homo sapiens OX=9606 GN=GTF2F1 PE=1 SV=2	0	61.154	21	8	16	8	517	58.2	7.49	32.77	8	0	9629722	28009383	High	High	1	2.90864
FALSE	High	Master Protein	O96011	Peroxisomal membrane protein 11B OS=Homo sapiens OX=9606 GN=PEX11B PE=1 SV=1	0	44.657	32	6	13	6	259	28.4	9.85	29.51	6	0	1.76895e+07	5.11792e+07	High	High	1	2.8932
FALSE	High	Master Protein	O60506	Heterogeneous nuclear ribonucleoprotein Q OS=Homo sapiens OX=9606 GN=SYNCRIP PE=1 SV=2	0	413.896	41	27	103	23	623	69.6	8.59	349.95	27	4	1.02559e+09	2966970754	High	High	1	2.89293
FALSE	High	Master Protein	Q15436	Protein transport protein Sec23A OS=Homo sapiens OX=9606 GN=SEC23A PE=1 SV=2	0	281.147	52	25	68	23	765	86.1	7.08	226.58	25	2	1.67192e+08	4.82305e+08	High	High	1	2.88474
FALSE	High	Master Protein	O75940	Survival of motor neuron-related-splicing factor 30 OS=Homo sapiens OX=9606 GN=SMNDC1 PE=1 SV=1	0	24.679	21	3	4	3	238	26.7	7.24	12.86	3	0	3.29272e+06	9.48002e+06	High	High	1	2.87908
FALSE	High	Master Protein	Q9UQ35	Serine/arginine repetitive matrix protein 2 OS=Homo sapiens OX=9606 GN=SRRM2 PE=1 SV=2	0	23.757	3	7	8	7	2752	299.4	12.06	15.91	7	0	5.3541e+06	15409805	High	High	1	2.87813
FALSE	High	Master Protein	Q2M389	WASH complex subunit 4 OS=Homo sapiens OX=9606 GN=WASHC4 PE=1 SV=2	0	138.946	26	20	36	20	1173	136.3	7.44	88.52	20	0	2.12175e+07	6.08787e+07	High	High	1	2.86927
FALSE	High	Master Protein	Q96KC8	DnaJ homolog subfamily C member 1 OS=Homo sapiens OX=9606 GN=DNAJC1 PE=1 SV=1	0	9.285	6	3	5	3	554	63.8	8.63	6.45	3	0	1449461	4.15864e+06	High	High	1	2.86909
FALSE	High	Master Protein	Q9UEY8	Gamma-adducin OS=Homo sapiens OX=9606 GN=ADD3 PE=1 SV=1	0	39.951	14	6	7	6	706	79.1	6.32	18.65	6	0	3.95916e+06	1.13295e+07	High	High	1	2.8616
FALSE	High	Master Protein	Q96HY6	DDRGK domain-containing protein 1 OS=Homo sapiens OX=9606 GN=DDRGK1 PE=1 SV=2	0	108.097	46	8	23	8	314	35.6	5.12	80.29	8	0	2.48197e+07	7.08969e+07	High	High	1	2.85648
FALSE	High	Master Protein	Q8TD16	Protein bicaudal D homolog 2 OS=Homo sapiens OX=9606 GN=BICD2 PE=1 SV=1	0	114.663	30	19	30	19	824	93.5	5.44	81.45	19	0	3.47943e+07	9.92246e+07	High	High	1	2.85175
FALSE	High	Master Protein	Q9Y5A7	NEDD8 ultimate buster 1 OS=Homo sapiens OX=9606 GN=NUB1 PE=1 SV=2	0	37.468	15	7	11	7	615	70.5	5.96	24.45	7	0	8.03648e+06	2.27613e+07	High	High	1	2.83225
FALSE	High	Master Protein	Q9NRN9	rRNA N6-adenosine-methyltransferase METTL5 OS=Homo sapiens OX=9606 GN=METTL5 PE=1 SV=1	0	7.737	12	3	4	3	209	23.7	6.68	4.36	3	0	6.23406e+06	1.75658e+07	High	High	1	2.81772
FALSE	High	Master Protein	Q8IXT5	RNA-binding protein 12B OS=Homo sapiens OX=9606 GN=RBM12B PE=1 SV=2	0.001	4.127	2	1	1	1	1001	118	6.81	2	1	0	358275	1.00886e+06	Peak Found	High	1	2.81589
FALSE	High	Master Protein	Q7L273	BTB/POZ domain-containing protein KCTD9 OS=Homo sapiens OX=9606 GN=KCTD9 PE=1 SV=1	0	24.371	12	3	4	3	389	42.5	6.37	11.55	3	0	1720287	4.84096e+06	High	High	1	2.81404
FALSE	High	Master Protein	Q8WZA9	Immunity-related GTPase family Q protein OS=Homo sapiens OX=9606 GN=IRGQ PE=1 SV=1	0	58.06	20	9	17	9	623	62.7	4.88	43.02	9	0	2.71897e+07	7.65109e+07	High	High	1	2.81396
FALSE	High	Master Protein	O95149	Snurportin-1 OS=Homo sapiens OX=9606 GN=SNUPN PE=1 SV=1	0	6.208	7	3	3	3	360	41.1	6.64	4.45	3	0	2581521	7261849	High	High	1	2.81301
FALSE	High	Master Protein	Q96EY5	Multivesicular body subunit 12A OS=Homo sapiens OX=9606 GN=MVB12A PE=1 SV=1	0	20.87	21	3	7	3	273	28.8	8.91	21.81	3	0	8.02215e+06	2.25444e+07	High	High	1	2.81027
FALSE	High	Master Protein	P27707	Deoxycytidine kinase OS=Homo sapiens OX=9606 GN=DCK PE=1 SV=1	0	11.135	16	4	9	4	260	30.5	5.21	6.21	4	0	8.31463e+06	2.33303e+07	High	High	1	2.80594
FALSE	High	Master Protein	Q9Y337	Kallikrein-5 OS=Homo sapiens OX=9606 GN=KLK5 PE=1 SV=3	0.005	2.388	3	1	2	1	293	32	8.27	1.78	1	0	1185689	3325371	High	High	1	2.80459
FALSE	High	Master Protein	Q9NX63	MICOS complex subunit MIC19 OS=Homo sapiens OX=9606 GN=CHCHD3 PE=1 SV=1	0	41.755	15	6	11	6	227	26.1	8.28	29.83	6	0	1.2428e+07	3.48484e+07	High	High	1	2.80402
FALSE	High	Master Protein	O75909	Cyclin-K OS=Homo sapiens OX=9606 GN=CCNK PE=1 SV=2	0	61.131	18	7	16	7	580	64.2	8.41	37.17	7	0	1.62472e+07	4.5533e+07	High	High	1	2.8025
FALSE	High	Master Protein	P47813	Eukaryotic translation initiation factor 1A, X-chromosomal OS=Homo sapiens OX=9606 GN=EIF1AX PE=1 SV=2	0	60.53	37	6	25	6	144	16.5	5.24	71.71	6	0	9.87838e+07	2.75714e+08	High	High	1	2.79108
FALSE	High	Master Protein	O95870	Phosphatidylserine lipase ABHD16A OS=Homo sapiens OX=9606 GN=ABHD16A PE=1 SV=3	0	10.477	8	4	4	4	558	63.2	8.13	6.11	4	0	1.76747e+06	4.92565e+06	High	High	1	2.78684
FALSE	High	Master Protein	Q04637	Eukaryotic translation initiation factor 4 gamma 1 OS=Homo sapiens OX=9606 GN=EIF4G1 PE=1 SV=4	0	525.207	38	61	195	56	1599	175.4	5.33	464.58	61	8	1.95873e+09	5.45397e+09	High	High	1	2.78444
FALSE	High	Master Protein	Q8WX93	Palladin OS=Homo sapiens OX=9606 GN=PALLD PE=1 SV=3	0	91.53	13	14	22	14	1383	150.5	7.09	44.66	14	0	2.86067e+07	7.96301e+07	High	High	1	2.78361
FALSE	High	Master Protein	Q8WU90	Zinc finger CCCH domain-containing protein 15 OS=Homo sapiens OX=9606 GN=ZC3H15 PE=1 SV=1	0	114.469	36	12	29	12	426	48.6	5.31	75.48	12	0	5.00889e+07	139360544	High	High	1	2.78227
FALSE	High	Master Protein	Q96D09	G-protein coupled receptor-associated sorting protein 2 OS=Homo sapiens OX=9606 GN=GPRASP2 PE=1 SV=1	0	21.402	5	3	6	3	838	93.7	5.01	23.07	3	0	2016603	5605700	High	High	1	2.77977
FALSE	High	Master Protein	Q15392	Delta(24)-sterol reductase OS=Homo sapiens OX=9606 GN=DHCR24 PE=1 SV=2	0	69.494	28	11	21	11	516	60.1	8.16	48.49	11	0	2.74949e+07	7.63714e+07	High	High	1	2.77766
FALSE	High	Master Protein	Q9HCU5	Prolactin regulatory element-binding protein OS=Homo sapiens OX=9606 GN=PREB PE=1 SV=2	0	53.395	23	7	11	7	417	45.4	7.88	28.58	7	0	8178686	2.26317e+07	High	High	1	2.76715
FALSE	Low	Master Protein	Q8NEZ3	WD repeat-containing protein 19 OS=Homo sapiens OX=9606 GN=WDR19 PE=1 SV=2	0.056	1.188	1	1	2	1	1342	151.5	6.35	0	1	0	4386257	12131129	High	High	1	2.76571
FALSE	High	Master Protein	O60832	H/ACA ribonucleoprotein complex subunit DKC1 OS=Homo sapiens OX=9606 GN=DKC1 PE=1 SV=3	0	64.252	21	9	15	9	514	57.6	9.42	45.9	9	0	1.89944e+07	5.24295e+07	High	High	1	2.76026
FALSE	High	Master Protein	Q5BJD5	Transmembrane protein 41B OS=Homo sapiens OX=9606 GN=TMEM41B PE=1 SV=1	0	39.609	21	4	8	4	291	32.5	9.58	21.36	4	0	8.57417e+06	2.36577e+07	High	High	1	2.75918
FALSE	High	Master Protein	Q9C0B7	Transport and Golgi organization protein 6 homolog OS=Homo sapiens OX=9606 GN=TANGO6 PE=1 SV=2	0	16.458	5	5	7	5	1094	120.7	6.11	7.26	5	0	466698	1.28568e+06	High	High	1	2.75483
FALSE	High	Master Protein	Q6PKG0	La-related protein 1 OS=Homo sapiens OX=9606 GN=LARP1 PE=1 SV=2	0	235.502	37	36	72	36	1096	123.4	8.82	156.3	36	0	1.10916e+08	3.04726e+08	High	High	1	2.74735
FALSE	High	Master Protein	Q3ZAQ7	Vacuolar ATPase assembly integral membrane protein VMA21 OS=Homo sapiens OX=9606 GN=VMA21 PE=1 SV=1	0.003	3.24	12	1	2	1	101	11.3	7.24	5.72	1	0	14397090	39499880	High	High	1	2.7436
FALSE	High	Master Protein	Q16795	NADH dehydrogenase [ubiquinone] 1 alpha subcomplex subunit 9, mitochondrial OS=Homo sapiens OX=9606 GN=NDUFA9 PE=1 SV=2	0	93.61	47	15	29	15	377	42.5	9.8	65.96	15	0	3.7387e+07	1.02504e+08	High	High	1	2.74169
FALSE	High	Master Protein	Q10570	Cleavage and polyadenylation specificity factor subunit 1 OS=Homo sapiens OX=9606 GN=CPSF1 PE=1 SV=2	0	48.527	9	11	16	11	1443	160.8	6.4	30.19	11	0	9.47437e+06	2.59265e+07	High	High	1	2.73648
FALSE	High	Master Protein	P13051	Uracil-DNA glycosylase OS=Homo sapiens OX=9606 GN=UNG PE=1 SV=2	0	22.935	20	4	7	4	313	34.6	9.32	8.42	4	0	5.64908e+06	1.5457e+07	High	High	1	2.73621
FALSE	High	Master Protein	Q8TAF3	WD repeat-containing protein 48 OS=Homo sapiens OX=9606 GN=WDR48 PE=1 SV=1	0	65.377	27	13	23	13	677	76.2	7.03	43.57	13	0	1.84005e+07	5.02535e+07	High	High	1	2.73109
FALSE	Medium	Master Protein	Q8TEQ0	Sorting nexin-29 OS=Homo sapiens OX=9606 GN=SNX29 PE=1 SV=3	0.04	1.384	2	1	1	1	813	91.2	6.21	0	1	0	3.26951e+06	8925890	Peak Found	High	1	2.73004
FALSE	High	Master Protein	Q6NSI4	RPA-related protein RADX OS=Homo sapiens OX=9606 GN=RADX PE=1 SV=2	0	8.068	3	2	2	2	855	97.5	8.41	1.76	2	0	1.14382e+06	3.1216e+06	Peak Found	High	1	2.72909
FALSE	High	Master Protein	P56962	Syntaxin-17 OS=Homo sapiens OX=9606 GN=STX17 PE=1 SV=2	0	41.086	22	3	9	3	302	33.4	6.57	26.37	3	0	1.36312e+06	3.71677e+06	High	High	1	2.72667
FALSE	High	Master Protein	P46734	Dual specificity mitogen-activated protein kinase kinase 3 OS=Homo sapiens OX=9606 GN=MAP2K3 PE=1 SV=2	0	44.447	18	4	10	4	347	39.3	7.43	18.83	4	0	7.20165e+06	1.96274e+07	High	High	1	2.72541
FALSE	High	Master Protein	O14656	Torsin-1A OS=Homo sapiens OX=9606 GN=TOR1A PE=1 SV=1	0	47.117	34	8	11	7	332	37.8	6.99	23.12	8	0	1.03804e+07	2.81844e+07	High	High	1	2.71517
FALSE	High	Master Protein	P12532	Creatine kinase U-type, mitochondrial OS=Homo sapiens OX=9606 GN=CKMT1B PE=1 SV=1	0	121.905	37	12	28	12	417	47	8.34	89.25	12	0	59211208	1.60579e+08	High	High	1	2.71196
FALSE	High	Master Protein	P05141	ADP/ATP translocase 2 OS=Homo sapiens OX=9606 GN=SLC25A5 PE=1 SV=7	0	126.808	50	14	99	3	298	32.8	9.69	211.39	14	0	2.1839e+08	5.90616e+08	High	High	1	2.70441
FALSE	High	Master Protein	P53992	Protein transport protein Sec24C OS=Homo sapiens OX=9606 GN=SEC24C PE=1 SV=3	0	136.858	22	18	40	18	1094	118.2	7.06	93.12	18	0	9.00521e+07	2.43167e+08	High	High	1	2.70029
FALSE	High	Master Protein	Q99541	Perilipin-2 OS=Homo sapiens OX=9606 GN=PLIN2 PE=1 SV=2	0	18.176	19	6	6	6	437	48	6.8	11.01	6	0	2.00713e+06	5417057	High	High	1	2.69891
FALSE	High	Master Protein	O00399	Dynactin subunit 6 OS=Homo sapiens OX=9606 GN=DCTN6 PE=1 SV=1	0	18.946	14	2	4	2	190	20.7	6.32	11.58	2	0	3.25602e+06	8777954	High	High	1	2.69591
FALSE	High	Master Protein	Q676U5	Autophagy-related protein 16-1 OS=Homo sapiens OX=9606 GN=ATG16L1 PE=1 SV=2	0	16.795	14	5	6	5	607	68.2	6.64	15.27	5	0	865496	2.33209e+06	High	High	1	2.69451
FALSE	High	Master Protein	O43670	BUB3-interacting and GLEBS motif-containing protein ZNF207 OS=Homo sapiens OX=9606 GN=ZNF207 PE=1 SV=1	0	51.087	12	6	15	6	478	50.7	9.1	41.36	6	0	49240713	132673258	High	High	1	2.69438
FALSE	High	Master Protein	Q9Y276	Mitochondrial chaperone BCS1 OS=Homo sapiens OX=9606 GN=BCS1L PE=1 SV=1	0	96.452	53	15	24	15	419	47.5	8.5	61.82	15	0	1.77469e+07	4.77731e+07	High	High	1	2.69192
FALSE	High	Master Protein	Q9UK41	Vacuolar protein sorting-associated protein 28 homolog OS=Homo sapiens OX=9606 GN=VPS28 PE=1 SV=1	0	31.904	28	6	11	6	221	25.4	5.54	18.06	6	0	1.38318e+07	3.70204e+07	High	High	1	2.67647
FALSE	High	Master Protein	Q7KZF4	Staphylococcal nuclease domain-containing protein 1 OS=Homo sapiens OX=9606 GN=SND1 PE=1 SV=1	0	411.388	49	37	109	37	910	101.9	7.17	327.85	37	0	5.62159e+08	1.50423e+09	High	High	1	2.67581
FALSE	High	Master Protein	P11047	Laminin subunit gamma-1 OS=Homo sapiens OX=9606 GN=LAMC1 PE=1 SV=3	0	25.99	4	5	6	5	1609	177.5	5.12	14.75	5	0	8.88282e+06	2.37546e+07	High	High	1	2.67422
FALSE	High	Master Protein	Q9H6T3	RNA polymerase II-associated protein 3 OS=Homo sapiens OX=9606 GN=RPAP3 PE=1 SV=2	0	57.33	26	11	18	11	665	75.7	6.84	35.04	11	0	1.31145e+07	3.49603e+07	High	High	1	2.66578
FALSE	High	Master Protein	Q9Y4P3	Transducin beta-like protein 2 OS=Homo sapiens OX=9606 GN=TBL2 PE=1 SV=1	0	50.574	19	7	13	7	447	49.8	9.44	26.59	7	0	1.59201e+07	4.23895e+07	High	High	1	2.66264
FALSE	High	Master Protein	P50570	Dynamin-2 OS=Homo sapiens OX=9606 GN=DNM2 PE=1 SV=2	0	429.36	58	54	137	34	870	98	7.44	342.1	54	20	5.56712e+08	1.48065e+09	High	High	1	2.65963
FALSE	High	Master Protein	Q96GS4	BLOC-1-related complex subunit 6 OS=Homo sapiens OX=9606 GN=BORCS6 PE=1 SV=2	0	10.531	8	2	4	2	357	37.2	5.76	5.88	2	0	1.58362e+06	4198365	Peak Found	High	1	2.65112
FALSE	High	Master Protein	Q96FC9	ATP-dependent DNA helicase DDX11 OS=Homo sapiens OX=9606 GN=DDX11 PE=1 SV=1	0	11.025	4	2	4	2	970	108.2	7.31	5.77	2	0	1.11421e+06	2.95177e+06	High	High	1	2.64921
FALSE	High	Master Protein	Q9UEU0	Vesicle transport through interaction with t-SNAREs homolog 1B OS=Homo sapiens OX=9606 GN=VTI1B PE=1 SV=3	0	16.728	28	5	5	5	232	26.7	9.04	6.2	5	0	2.12766e+06	5635140	High	High	1	2.64852
FALSE	High	Master Protein	P14678	Small nuclear ribonucleoprotein-associated proteins B and B' OS=Homo sapiens OX=9606 GN=SNRPB PE=1 SV=2	0	72.001	19	6	34	6	240	24.6	11.19	78.65	6	0	404014809	1.06932e+09	High	High	1	2.64674
FALSE	High	Master Protein	Q9UQB8	Brain-specific angiogenesis inhibitor 1-associated protein 2 OS=Homo sapiens OX=9606 GN=BAIAP2 PE=1 SV=1	0	69.189	36	16	22	16	552	60.8	8.9	42.71	16	0	3.57045e+07	9.44639e+07	High	High	1	2.64572
FALSE	Medium	Master Protein	Q16799	Reticulon-1 OS=Homo sapiens OX=9606 GN=RTN1 PE=1 SV=1	0.039	1.41	1	1	1	1	776	83.6	4.69	1.84	1	0	314702	832530	Peak Found	High	1	2.64546
FALSE	High	Master Protein	Q9Y5B6	PAX3- and PAX7-binding protein 1 OS=Homo sapiens OX=9606 GN=PAXBP1 PE=1 SV=2	0	24.228	7	4	6	4	917	104.7	5.68	9.69	4	0	1.25035e+06	3.30568e+06	High	High	1	2.6438
FALSE	High	Master Protein	P46199	Translation initiation factor IF-2, mitochondrial OS=Homo sapiens OX=9606 GN=MTIF2 PE=1 SV=2	0	8.399	4	3	3	3	727	81.3	7.15	2.48	3	0	4011140	10565010	High	High	1	2.63392
FALSE	High	Master Protein	Q9BWU0	Kanadaptin OS=Homo sapiens OX=9606 GN=SLC4A1AP PE=1 SV=1	0	151.747	31	20	40	20	796	88.8	5.19	79.87	20	0	7.1141e+07	1.87052e+08	High	High	1	2.62931
FALSE	High	Master Protein	Q5T200	Zinc finger CCCH domain-containing protein 13 OS=Homo sapiens OX=9606 GN=ZC3H13 PE=1 SV=1	0	19.321	1	1	2	1	1668	196.5	9.42	8.28	1	0	1.1444e+06	3006643	High	High	1	2.62726
FALSE	High	Master Protein	Q8N1G2	Cap-specific mRNA (nucleoside-2'-O-)-methyltransferase 1 OS=Homo sapiens OX=9606 GN=CMTR1 PE=1 SV=1	0	166.112	40	29	52	29	835	95.3	7.05	114.33	29	0	6.90993e+07	1.81324e+08	High	High	1	2.62411
FALSE	High	Master Protein	Q9Y4B6	DDB1- and CUL4-associated factor 1 OS=Homo sapiens OX=9606 GN=DCAF1 PE=1 SV=3	0	31.677	8	8	10	8	1507	168.9	5.06	16.65	8	0	1.39129e+06	3.64557e+06	High	High	1	2.62029
FALSE	High	Master Protein	Q7Z2T5	TRMT1-like protein OS=Homo sapiens OX=9606 GN=TRMT1L PE=1 SV=2	0	66.839	20	10	15	10	733	81.7	7.88	34.96	10	0	1.46075e+07	3.82079e+07	High	High	1	2.61564
FALSE	High	Master Protein	Q96F63	Coiled-coil domain-containing protein 97 OS=Homo sapiens OX=9606 GN=CCDC97 PE=1 SV=1	0	95.219	37	8	15	8	343	38.9	4.59	56.17	8	0	4.52714e+07	1.18338e+08	High	High	1	2.61398
FALSE	High	Master Protein	Q13242	Serine/arginine-rich splicing factor 9 OS=Homo sapiens OX=9606 GN=SRSF9 PE=1 SV=1	0	20.508	30	7	9	6	221	25.5	8.65	18.03	7	0	2.79085e+07	72932140	High	High	1	2.61326
FALSE	High	Master Protein	P31942	Heterogeneous nuclear ribonucleoprotein H3 OS=Homo sapiens OX=9606 GN=HNRNPH3 PE=1 SV=2	0	120.452	39	8	31	8	346	36.9	6.87	95.39	8	0	5.48227e+07	1.43215e+08	High	High	1	2.61233
FALSE	High	Master Protein	Q6ZN17	Protein lin-28 homolog B OS=Homo sapiens OX=9606 GN=LIN28B PE=1 SV=1	0	14.781	11	2	5	2	250	27.1	8.91	8.4	2	0	1.70781e+06	4.45931e+06	High	High	1	2.61114
FALSE	High	Master Protein	Q9BRJ7	Tudor-interacting repair regulator protein OS=Homo sapiens OX=9606 GN=NUDT16L1 PE=1 SV=1	0	30.308	40	6	8	5	211	23.3	8.91	21.23	6	0	4998056	1.30386e+07	High	High	1	2.60874
FALSE	High	Master Protein	Q9UNQ2	Probable dimethyladenosine transferase OS=Homo sapiens OX=9606 GN=DIMT1 PE=1 SV=1	0	35.903	27	7	15	7	313	35.2	9.99	29.02	7	0	1.09686e+07	2.85944e+07	High	High	1	2.60693
FALSE	Low	Master Protein	Q9NY91	Solute carrier family 5 member 4 OS=Homo sapiens OX=9606 GN=SLC5A4 PE=1 SV=1	0.069	1.069	5	1	1	1	659	72.4	6.15	0	1	0	592276	1.54348e+06	High	Peak Found	1	2.60601
FALSE	High	Master Protein	Q16513	Serine/threonine-protein kinase N2 OS=Homo sapiens OX=9606 GN=PKN2 PE=1 SV=1	0	103.416	28	19	30	18	984	112	6.3	54.9	19	1	2.74815e+07	7.16119e+07	High	High	1	2.60582
FALSE	High	Master Protein	Q6YHU6	Thyroid adenoma-associated protein OS=Homo sapiens OX=9606 GN=THADA PE=1 SV=1	0	84.973	9	12	17	12	1953	219.5	6.06	38.51	12	0	5.45869e+06	1.4207e+07	High	High	1	2.60264
FALSE	High	Master Protein	P35606	Coatomer subunit beta' OS=Homo sapiens OX=9606 GN=COPB2 PE=1 SV=2	0	225.459	37	27	62	27	906	102.4	5.27	173.01	27	0	1.25751e+08	3.27283e+08	High	High	1	2.60262
FALSE	High	Master Protein	Q16891	MICOS complex subunit MIC60 OS=Homo sapiens OX=9606 GN=IMMT PE=1 SV=1	0	267.808	49	33	61	33	758	83.6	6.48	172.12	33	0	1.46204e+08	3.79613e+08	High	High	1	2.59646
FALSE	High	Master Protein	O00400	Acetyl-coenzyme A transporter 1 OS=Homo sapiens OX=9606 GN=SLC33A1 PE=1 SV=1	0	25.834	8	3	8	3	549	60.9	7.33	13.51	3	0	2.78587e+06	7.22839e+06	High	High	1	2.59466
FALSE	High	Master Protein	Q8TBB5	Kelch domain-containing protein 4 OS=Homo sapiens OX=9606 GN=KLHDC4 PE=1 SV=1	0	6.519	5	2	2	2	520	57.9	5.72	1.84	2	0	4.98822e+06	1.29412e+07	High	High	1	2.59435
FALSE	High	Master Protein	Q15643	Thyroid receptor-interacting protein 11 OS=Homo sapiens OX=9606 GN=TRIP11 PE=1 SV=3	0.002	3.863	1	2	2	2	1979	227.4	5.26	1.64	2	0	2.59322e+06	6.72137e+06	High	Peak Found	1	2.5919
FALSE	High	Master Protein	Q96QD8	Sodium-coupled neutral amino acid transporter 2 OS=Homo sapiens OX=9606 GN=SLC38A2 PE=1 SV=2	0	25.452	7	2	5	2	506	56	8	16.48	2	0	3.39131e+06	8.76999e+06	High	High	1	2.58602
FALSE	Medium	Master Protein	Q9NR19	Acetyl-coenzyme A synthetase, cytoplasmic OS=Homo sapiens OX=9606 GN=ACSS2 PE=1 SV=1	0.024	1.662	1	1	1	1	701	78.5	6.46	0	1	0	2.11301e+06	5.45017e+06	High	Peak Found	1	2.57934
FALSE	High	Master Protein	Q9NUD5	Zinc finger CCHC domain-containing protein 3 OS=Homo sapiens OX=9606 GN=ZCCHC3 PE=1 SV=2	0	24.8	12	4	7	4	403	43.5	8.53	12.97	4	0	3.19607e+06	8235573	High	High	1	2.57678
FALSE	High	Master Protein	Q9Y2T2	AP-3 complex subunit mu-1 OS=Homo sapiens OX=9606 GN=AP3M1 PE=1 SV=1	0	33.545	22	6	10	5	418	46.9	6.93	7.84	6	1	8103918	2.08159e+07	High	High	1	2.56863
FALSE	High	Master Protein	Q9BVS4	Serine/threonine-protein kinase RIO2 OS=Homo sapiens OX=9606 GN=RIOK2 PE=1 SV=2	0	7.058	5	2	3	2	552	63.2	5.94	4.3	2	0	767243	1.97035e+06	High	High	1	2.56809
FALSE	High	Master Protein	Q96TC7	Regulator of microtubule dynamics protein 3 OS=Homo sapiens OX=9606 GN=RMDN3 PE=1 SV=2	0	34.962	13	4	9	4	470	52.1	5.1	24.54	4	0	3.0255e+06	7.75914e+06	High	High	1	2.56458
FALSE	High	Master Protein	Q7KZ85	Transcription elongation factor SPT6 OS=Homo sapiens OX=9606 GN=SUPT6H PE=1 SV=2	0	418.237	34	46	106	46	1726	198.9	4.91	292.96	46	0	238335201	610638551	High	High	1	2.5621
FALSE	High	Master Protein	Q8WUM0	Nuclear pore complex protein Nup133 OS=Homo sapiens OX=9606 GN=NUP133 PE=1 SV=2	0	92.057	19	13	25	13	1156	128.9	5.1	58.3	13	0	1.0897e+07	2.78821e+07	High	High	1	2.5587
FALSE	High	Master Protein	Q9Y5S9	RNA-binding protein 8A OS=Homo sapiens OX=9606 GN=RBM8A PE=1 SV=1	0	90.335	41	7	24	7	174	19.9	5.72	71.21	7	0	1.00873e+08	2.58038e+08	High	High	1	2.55804
FALSE	High	Master Protein	O00139	Kinesin-like protein KIF2A OS=Homo sapiens OX=9606 GN=KIF2A PE=1 SV=3	0	8.926	7	4	4	4	706	79.9	6.68	2.41	4	0	2.94448e+06	7.53005e+06	Peak Found	High	1	2.55735
FALSE	High	Master Protein	P31947	14-3-3 protein sigma OS=Homo sapiens OX=9606 GN=SFN PE=1 SV=1	0	38.069	31	8	28	3	248	27.8	4.74	52.17	8	0	2.24616e+06	5.73836e+06	High	High	1	2.55474
FALSE	Medium	Master Protein	O75365	Protein tyrosine phosphatase type IVA 3 OS=Homo sapiens OX=9606 GN=PTP4A3 PE=1 SV=2	0.026	1.62	9	1	1	1	173	19.5	9.22	0	1	0	171534	436861	Peak Found	High	1	2.54679
FALSE	High	Master Protein	Q9UGP8	Translocation protein SEC63 homolog OS=Homo sapiens OX=9606 GN=SEC63 PE=1 SV=2	0	118.847	31	19	34	19	760	87.9	5.31	91.6	19	0	4.89382e+07	1.24317e+08	High	High	1	2.54028
FALSE	High	Master Protein	Q96FX8	p53 apoptosis effector related to PMP-22 OS=Homo sapiens OX=9606 GN=PERP PE=1 SV=1	0	8.897	9	1	2	1	193	21.4	7.03	6.72	1	0	2.16141e+06	5485489	High	High	1	2.53792
FALSE	High	Master Protein	Q12959	Disks large homolog 1 OS=Homo sapiens OX=9606 GN=DLG1 PE=1 SV=2	0	51.717	12	8	14	8	904	100.4	5.76	30.9	8	0	1.58363e+07	4.01766e+07	High	High	1	2.537
FALSE	High	Master Protein	Q96CM8	Medium-chain acyl-CoA ligase ACSF2, mitochondrial OS=Homo sapiens OX=9606 GN=ACSF2 PE=1 SV=2	0	43.934	13	4	10	4	615	68.1	7.55	36.7	4	0	1.01263e+07	2.56827e+07	High	High	1	2.53625
FALSE	High	Master Protein	O95139	NADH dehydrogenase [ubiquinone] 1 beta subcomplex subunit 6 OS=Homo sapiens OX=9606 GN=NDUFB6 PE=1 SV=3	0	14.627	24	4	7	4	128	15.5	9.63	12.7	4	0	4.82972e+06	12223572	High	High	1	2.53091
FALSE	High	Master Protein	Q9Y6K0	Choline/ethanolaminephosphotransferase 1 OS=Homo sapiens OX=9606 GN=CEPT1 PE=1 SV=1	0	8.704	6	2	3	2	416	46.5	8.21	7.53	2	0	1498067	3.79104e+06	High	High	1	2.53062
FALSE	High	Master Protein	Q5VW36	Focadhesin OS=Homo sapiens OX=9606 GN=FOCAD PE=1 SV=2	0	68.636	9	12	16	12	1801	199.9	6.62	37.41	12	0	9.30871e+06	2.34764e+07	Peak Found	High	1	2.52198
FALSE	High	Master Protein	P48730	Casein kinase I isoform delta OS=Homo sapiens OX=9606 GN=CSNK1D PE=1 SV=2	0	24.034	11	5	9	5	415	47.3	9.74	15.67	5	0	1.07667e+07	2.7139e+07	High	High	1	2.52066
FALSE	High	Master Protein	Q6NYC1	Bifunctional arginine demethylase and lysyl-hydroxylase JMJD6 OS=Homo sapiens OX=9606 GN=JMJD6 PE=1 SV=1	0	43.214	29	7	12	7	403	46.4	8.69	33.08	7	0	7.20688e+06	1.81604e+07	High	High	1	2.51987
FALSE	High	Master Protein	Q8NDZ4	Divergent protein kinase domain 2A OS=Homo sapiens OX=9606 GN=DIPK2A PE=1 SV=1	0	13.784	9	3	4	3	430	49.5	8.53	5.51	3	0	5.29321e+06	1.33184e+07	High	High	1	2.51612
FALSE	High	Master Protein	P80303	Nucleobindin-2 OS=Homo sapiens OX=9606 GN=NUCB2 PE=1 SV=3	0	8.644	5	2	4	2	420	50.2	5.12	8.61	2	0	1.68911e+06	4.24906e+06	High	High	1	2.51557
FALSE	High	Master Protein	Q96EI5	Transcription elongation factor A protein-like 4 OS=Homo sapiens OX=9606 GN=TCEAL4 PE=1 SV=2	0	10.315	14	2	2	2	215	24.6	5.2	4.67	2	0	1057334	2.65739e+06	Peak Found	High	1	2.5133
FALSE	High	Master Protein	P50748	Kinetochore-associated protein 1 OS=Homo sapiens OX=9606 GN=KNTC1 PE=1 SV=1	0	25.997	4	7	7	7	2209	250.6	5.97	13.92	7	0	5.57467e+06	14004068	Peak Found	High	1	2.51209
FALSE	High	Master Protein	Q53S58	Transmembrane protein 177 OS=Homo sapiens OX=9606 GN=TMEM177 PE=1 SV=1	0	8.008	6	2	3	2	311	33.7	9.61	5.92	2	0	2.79912e+06	7027997	High	High	1	2.51078
FALSE	High	Master Protein	Q9BSY9	Deubiquitinase DESI2 OS=Homo sapiens OX=9606 GN=DESI2 PE=1 SV=1	0	24.874	28	2	5	2	194	21.4	4.92	15.15	2	0	745436	1.87082e+06	High	High	1	2.5097
FALSE	High	Master Protein	Q96EE3	Nucleoporin SEH1 OS=Homo sapiens OX=9606 GN=SEH1L PE=1 SV=3	0	7.493	6	2	3	2	360	39.6	8.09	3.02	2	0	1.37735e+06	3.45227e+06	High	High	1	2.50645
FALSE	High	Master Protein	P62314	Small nuclear ribonucleoprotein Sm D1 OS=Homo sapiens OX=9606 GN=SNRPD1 PE=1 SV=1	0	95.237	55	5	33	5	119	13.3	11.56	81.29	5	0	3.12168e+08	7.82316e+08	High	High	1	2.50608
FALSE	High	Master Protein	Q8TEM1	Nuclear pore membrane glycoprotein 210 OS=Homo sapiens OX=9606 GN=NUP210 PE=1 SV=3	0	26.336	5	7	9	7	1887	205	6.81	16.72	7	0	8.93444e+06	2.23701e+07	High	High	1	2.5038
FALSE	High	Master Protein	Q92945	Far upstream element-binding protein 2 OS=Homo sapiens OX=9606 GN=KHSRP PE=1 SV=4	0	355.485	48	31	104	28	711	73.1	7.3	328.36	31	2	7.76464e+08	1943189265	High	High	1	2.50261
FALSE	High	Master Protein	Q14181	DNA polymerase alpha subunit B OS=Homo sapiens OX=9606 GN=POLA2 PE=1 SV=2	0	50.182	18	7	13	6	598	65.9	5.24	40.2	7	0	2.76675e+07	69013372	High	High	1	2.49438
FALSE	High	Master Protein	P04259	Keratin, type II cytoskeletal 6B OS=Homo sapiens OX=9606 GN=KRT6B PE=1 SV=5	0	245.351	50	36	95	2	564	60	8	234.85	36	0	9.66435e+06	24067848	High	High	1	2.49037
FALSE	High	Master Protein	Q10471	Polypeptide N-acetylgalactosaminyltransferase 2 OS=Homo sapiens OX=9606 GN=GALNT2 PE=1 SV=1	0	161.376	39	22	53	21	571	64.7	8.35	128.86	22	1	1.37246e+08	3.41779e+08	High	High	1	2.49027
FALSE	High	Master Protein	Q9H2U1	ATP-dependent DNA/RNA helicase DHX36 OS=Homo sapiens OX=9606 GN=DHX36 PE=1 SV=2	0	73.626	16	12	17	11	1008	114.7	7.68	31.39	12	0	5.94804e+07	1.48114e+08	High	High	1	2.49014
FALSE	High	Master Protein	Q9Y450	HBS1-like protein OS=Homo sapiens OX=9606 GN=HBS1L PE=1 SV=1	0	95.935	31	15	25	15	684	75.4	6.61	62	15	0	2.13684e+07	5.31546e+07	High	High	1	2.48754
FALSE	High	Master Protein	Q8TEY7	Ubiquitin carboxyl-terminal hydrolase 33 OS=Homo sapiens OX=9606 GN=USP33 PE=1 SV=2	0	10.09	5	3	3	3	942	106.7	6.02	5.67	3	0	1.39343e+06	3.46494e+06	Peak Found	High	1	2.48662
FALSE	High	Master Protein	P29353	SHC-transforming protein 1 OS=Homo sapiens OX=9606 GN=SHC1 PE=1 SV=4	0	7.661	4	2	2	2	583	62.8	6.44	5.21	2	0	4.3516e+06	10796554	Peak Found	High	1	2.48106
FALSE	High	Master Protein	Q86U90	Threonylcarbamoyl-AMP synthase OS=Homo sapiens OX=9606 GN=YRDC PE=1 SV=1	0	15.6	14	3	5	3	279	29.3	8.57	11.14	3	0	1.03943e+07	2.57686e+07	High	High	1	2.4791
FALSE	High	Master Protein	Q9NZJ7	Mitochondrial carrier homolog 1 OS=Homo sapiens OX=9606 GN=MTCH1 PE=1 SV=1	0	57.411	28	6	13	6	389	41.5	9.32	34.89	6	0	6.87898e+06	1.69952e+07	High	High	1	2.4706
FALSE	High	Master Protein	Q9NVV0	Trimeric intracellular cation channel type B OS=Homo sapiens OX=9606 GN=TMEM38B PE=1 SV=1	0	24.024	19	4	7	4	291	32.5	9.06	8.87	4	0	4.77745e+06	1.17882e+07	High	High	1	2.46747
FALSE	High	Master Protein	Q5VTE6	Protein angel homolog 2 OS=Homo sapiens OX=9606 GN=ANGEL2 PE=1 SV=1	0	26.124	7	3	7	3	544	62.3	7.81	23.03	3	0	3.8202e+06	9.42576e+06	High	High	1	2.46735
FALSE	High	Master Protein	Q9UKL0	REST corepressor 1 OS=Homo sapiens OX=9606 GN=RCOR1 PE=1 SV=2	0	36.982	19	7	8	3	485	53.3	7.03	20.86	7	4	7.40762e+06	1.82628e+07	High	High	1	2.4654
FALSE	High	Master Protein	Q6P2E9	Enhancer of mRNA-decapping protein 4 OS=Homo sapiens OX=9606 GN=EDC4 PE=1 SV=1	0	195.741	31	26	49	26	1401	151.6	5.86	135.8	26	0	6.5961e+07	1.62528e+08	High	High	1	2.464
FALSE	High	Master Protein	Q92917	G-patch domain and KOW motifs-containing protein OS=Homo sapiens OX=9606 GN=GPKOW PE=1 SV=2	0	114.429	59	18	31	18	476	52.2	6.15	68.14	18	0	4.60835e+07	1.13548e+08	High	High	1	2.46396
FALSE	High	Master Protein	Q8IX18	Probable ATP-dependent RNA helicase DHX40 OS=Homo sapiens OX=9606 GN=DHX40 PE=1 SV=2	0	14.543	4	3	4	3	779	88.5	8.65	8.33	3	0	3310393	8.14889e+06	High	High	1	2.46161
FALSE	High	Master Protein	Q14320	Protein FAM50A OS=Homo sapiens OX=9606 GN=FAM50A PE=1 SV=2	0	117.779	49	15	29	14	339	40.2	6.83	67.35	15	1	9.2658e+07	2.27997e+08	High	High	1	2.46063
FALSE	High	Master Protein	Q9Y672	Dolichyl pyrophosphate Man9GlcNAc2 alpha-1,3-glucosyltransferase OS=Homo sapiens OX=9606 GN=ALG6 PE=1 SV=2	0	19.816	6	3	8	3	507	58.1	8.46	17.14	3	0	1.09549e+07	2.69542e+07	High	High	1	2.46047
FALSE	High	Master Protein	Q6PID6	Tetratricopeptide repeat protein 33 OS=Homo sapiens OX=9606 GN=TTC33 PE=1 SV=2	0	23.798	26	4	6	4	262	29.4	5.44	14.3	4	0	9486719	23297873	High	High	1	2.45584
FALSE	High	Master Protein	Q96KA5	Lipid scramblase CLPTM1L OS=Homo sapiens OX=9606 GN=CLPTM1L PE=1 SV=1	0	52.466	23	7	11	7	538	62.2	8.56	31.18	7	0	20618463	5.05475e+07	High	High	1	2.45157
FALSE	High	Master Protein	Q8ND56	Protein LSM14 homolog A OS=Homo sapiens OX=9606 GN=LSM14A PE=1 SV=3	0	24.646	17	7	9	7	463	50.5	9.52	19.01	7	0	1.26703e+07	3.10278e+07	High	High	1	2.44886
FALSE	High	Master Protein	Q3B7T1	Erythroid differentiation-related factor 1 OS=Homo sapiens OX=9606 GN=EDRF1 PE=1 SV=1	0	26.101	6	6	8	6	1238	138.4	6.33	15.91	6	0	4.41281e+06	1.07662e+07	High	High	1	2.43976
FALSE	High	Master Protein	O43852	Calumenin OS=Homo sapiens OX=9606 GN=CALU PE=1 SV=2	0	100.134	44	10	25	10	315	37.1	4.64	74.04	10	0	2.89289e+07	7.05618e+07	High	High	1	2.43915
FALSE	High	Master Protein	Q15172	Serine/threonine-protein phosphatase 2A 56 kDa regulatory subunit alpha isoform OS=Homo sapiens OX=9606 GN=PPP2R5A PE=1 SV=1	0	42.184	18	8	13	7	486	56.2	6.71	27.65	8	1	1.41785e+07	3.45629e+07	High	High	1	2.4377
FALSE	High	Master Protein	Q14738	Serine/threonine-protein phosphatase 2A 56 kDa regulatory subunit delta isoform OS=Homo sapiens OX=9606 GN=PPP2R5D PE=1 SV=1	0	132.767	38	19	41	15	602	69.9	8.13	105.77	19	4	8.4103e+07	2.04977e+08	High	High	1	2.43721
FALSE	High	Master Protein	Q12899	Tripartite motif-containing protein 26 OS=Homo sapiens OX=9606 GN=TRIM26 PE=1 SV=1	0.007	2.293	1	1	1	1	539	62.1	5.03	0	1	0	291684	710042	Peak Found	High	1	2.43429
FALSE	High	Master Protein	Q9NQX3	Gephyrin OS=Homo sapiens OX=9606 GN=GPHN PE=1 SV=1	0	105.449	26	12	23	12	736	79.7	5.43	61.19	12	0	3.03672e+07	7.38801e+07	High	High	1	2.43289
FALSE	High	Master Protein	Q9Y6M7	Sodium bicarbonate cotransporter 3 OS=Homo sapiens OX=9606 GN=SLC4A7 PE=1 SV=2	0	17.704	5	3	5	3	1214	136	6.71	7.86	3	0	461299	1.12016e+06	High	High	1	2.42827
FALSE	High	Master Protein	Q99735	Microsomal glutathione S-transferase 2 OS=Homo sapiens OX=9606 GN=MGST2 PE=1 SV=1	0.001	4.399	10	1	1	1	147	16.6	9.55	2.66	1	0	10826400	26272702	High	Peak Found	1	2.42673
FALSE	High	Master Protein	Q92599	Septin-8 OS=Homo sapiens OX=9606 GN=SEPTIN8 PE=1 SV=4	0	83.544	28	12	26	7	483	55.7	6.28	58.85	12	0	25030563	6.06893e+07	High	High	1	2.42461
FALSE	High	Master Protein	Q96EY4	Translation machinery-associated protein 16 OS=Homo sapiens OX=9606 GN=TMA16 PE=1 SV=2	0	32.459	27	4	7	4	203	23.8	9.26	19.1	4	0	6.16046e+07	149292398	High	High	1	2.4234
FALSE	High	Master Protein	Q08945	FACT complex subunit SSRP1 OS=Homo sapiens OX=9606 GN=SSRP1 PE=1 SV=1	0	194.391	35	24	58	24	709	81	6.87	148.96	24	0	2.5353e+08	612332790	High	High	1	2.41523
FALSE	High	Master Protein	P55196	Afadin OS=Homo sapiens OX=9606 GN=AFDN PE=1 SV=3	0	213.437	23	32	60	32	1824	206.7	6.47	152.43	32	0	73717658	1.77802e+08	High	High	1	2.41193
FALSE	High	Master Protein	Q05048	Cleavage stimulation factor subunit 1 OS=Homo sapiens OX=9606 GN=CSTF1 PE=1 SV=1	0	85.112	27	8	17	8	431	48.3	6.58	49.8	8	0	3.51547e+07	84552106	High	High	1	2.40514
FALSE	High	Master Protein	O76021	Ribosomal L1 domain-containing protein 1 OS=Homo sapiens OX=9606 GN=RSL1D1 PE=1 SV=3	0	36.99	20	8	12	8	490	54.9	10.13	20.9	8	0	7.2354e+06	1.73965e+07	High	High	1	2.40436
FALSE	High	Master Protein	Q12996	Cleavage stimulation factor subunit 3 OS=Homo sapiens OX=9606 GN=CSTF3 PE=1 SV=1	0	135.277	28	16	32	16	717	82.9	8.12	93.87	16	0	5.81062e+07	1.39526e+08	High	High	1	2.40123
FALSE	High	Master Protein	Q03518	Antigen peptide transporter 1 OS=Homo sapiens OX=9606 GN=TAP1 PE=1 SV=3	0	6.268	2	1	2	1	748	80.9	7.31	6.2	1	0	879050	2.11022e+06	High	High	1	2.40057
FALSE	High	Master Protein	O60568	Multifunctional procollagen lysine hydroxylase and glycosyltransferase LH3 OS=Homo sapiens OX=9606 GN=PLOD3 PE=1 SV=1	0	88.412	29	14	24	14	738	84.7	6.05	56.68	14	0	27211909	6.53182e+07	High	High	1	2.40036
FALSE	High	Master Protein	P52298	Nuclear cap-binding protein subunit 2 OS=Homo sapiens OX=9606 GN=NCBP2 PE=1 SV=1	0	23.238	32	5	6	5	156	18	8.21	12.22	5	0	1.705e+07	4.09245e+07	High	High	1	2.40027
FALSE	High	Master Protein	O14617	AP-3 complex subunit delta-1 OS=Homo sapiens OX=9606 GN=AP3D1 PE=1 SV=1	0	171.579	27	22	40	22	1153	130.1	8.48	96.65	22	0	6.28555e+07	1.507e+08	High	High	1	2.39756
FALSE	High	Master Protein	Q92841	Probable ATP-dependent RNA helicase DDX17 OS=Homo sapiens OX=9606 GN=DDX17 PE=1 SV=2	0	198.024	36	25	80	20	729	80.2	8.27	188.73	25	0	3.06176e+08	7.33611e+08	High	High	1	2.39604
FALSE	High	Master Protein	Q6P2Q9	Pre-mRNA-processing-splicing factor 8 OS=Homo sapiens OX=9606 GN=PRPF8 PE=1 SV=2	0	466.548	35	65	98	64	2335	273.4	8.84	220.08	65	1	1.98153e+08	4.74206e+08	High	High	1	2.39313
FALSE	High	Master Protein	Q8N1F8	Serine/threonine-protein kinase 11-interacting protein OS=Homo sapiens OX=9606 GN=STK11IP PE=1 SV=4	0	28.107	8	5	7	5	1088	120.2	5.36	15.07	5	0	3.49848e+06	8.36815e+06	High	High	1	2.39194
FALSE	High	Master Protein	Q8IZL8	Proline-, glutamic acid- and leucine-rich protein 1 OS=Homo sapiens OX=9606 GN=PELP1 PE=1 SV=2	0	42.828	12	9	11	9	1130	119.6	4.34	19.6	9	0	6.50663e+06	1.55506e+07	High	High	1	2.38996
FALSE	High	Master Protein	P52735	Guanine nucleotide exchange factor VAV2 OS=Homo sapiens OX=9606 GN=VAV2 PE=1 SV=2	0	21.699	4	3	7	3	878	101.2	7.08	16.92	3	0	4.66554e+06	1.11441e+07	High	High	1	2.3886
FALSE	High	Master Protein	Q9UHF1	Epidermal growth factor-like protein 7 OS=Homo sapiens OX=9606 GN=EGFL7 PE=1 SV=3	0	31.022	20	2	6	2	273	29.6	8.16	23.45	2	0	4.09284e+06	9.75115e+06	High	High	1	2.38249
FALSE	High	Master Protein	P42285	Exosome RNA helicase MTR4 OS=Homo sapiens OX=9606 GN=MTREX PE=1 SV=3	0	206.957	29	27	54	27	1042	117.7	6.52	137.09	27	0	6.32035e+07	1.50455e+08	High	High	1	2.38048
FALSE	High	Master Protein	O60841	Eukaryotic translation initiation factor 5B OS=Homo sapiens OX=9606 GN=EIF5B PE=1 SV=4	0	201.737	28	24	50	24	1220	138.7	5.49	138.36	24	0	8.61422e+07	2.04995e+08	High	High	1	2.37973
FALSE	High	Master Protein	P56182	Ribosomal RNA processing protein 1 homolog A OS=Homo sapiens OX=9606 GN=RRP1 PE=1 SV=1	0	48.582	29	8	12	8	461	52.8	9.33	32.38	8	0	4.85287e+07	115474343	High	High	1	2.37951
FALSE	High	Master Protein	Q6UXV4	MICOS complex subunit MIC27 OS=Homo sapiens OX=9606 GN=APOOL PE=1 SV=1	0	26.975	26	5	9	5	268	29.1	9.52	18.44	5	0	8.91882e+06	2.12087e+07	High	High	1	2.37797
FALSE	High	Master Protein	Q96HY7	2-oxoadipate dehydrogenase complex component E1 OS=Homo sapiens OX=9606 GN=DHTKD1 PE=1 SV=2	0	90.835	23	12	18	12	919	103	6.93	39.79	12	0	4.67813e+07	1.10924e+08	High	High	1	2.37112
FALSE	High	Master Protein	Q16630	Cleavage and polyadenylation specificity factor subunit 6 OS=Homo sapiens OX=9606 GN=CPSF6 PE=1 SV=2	0	84.541	24	10	37	10	551	59.2	7.15	91.16	10	0	143608900	3.40264e+08	High	High	1	2.36938
FALSE	High	Master Protein	Q9HB90	Ras-related GTP-binding protein C OS=Homo sapiens OX=9606 GN=RRAGC PE=1 SV=1	0	39.693	23	6	10	6	399	44.2	5.1	19.45	6	0	3.51589e+06	8.32111e+06	High	High	1	2.36672
FALSE	High	Master Protein	O60341	Lysine-specific histone demethylase 1A OS=Homo sapiens OX=9606 GN=KDM1A PE=1 SV=2	0	170.065	39	24	40	24	852	92.8	6.52	102.87	24	0	6.93199e+07	1.63915e+08	High	High	1	2.36461
FALSE	High	Master Protein	Q9UBB9	Tuftelin-interacting protein 11 OS=Homo sapiens OX=9606 GN=TFIP11 PE=1 SV=1	0	39.516	13	7	11	7	837	96.8	5.67	28.99	7	0	6.52477e+06	1.53661e+07	High	High	1	2.35504
FALSE	High	Master Protein	Q5TA45	Integrator complex subunit 11 OS=Homo sapiens OX=9606 GN=INTS11 PE=1 SV=2	0.003	3.331	2	1	2	1	600	67.6	8.06	4.1	1	0	1.05494e+06	2.4805e+06	High	High	1	2.35132
FALSE	High	Master Protein	P61221	ATP-binding cassette sub-family E member 1 OS=Homo sapiens OX=9606 GN=ABCE1 PE=1 SV=1	0	224.762	48	25	65	25	599	67.3	8.34	163.62	25	0	4.08105e+08	9.59495e+08	High	High	1	2.3511
FALSE	High	Master Protein	Q9BWH6	RNA polymerase II-associated protein 1 OS=Homo sapiens OX=9606 GN=RPAP1 PE=1 SV=3	0	102.173	21	16	25	16	1393	152.7	6.38	58.99	16	0	9.25382e+06	2.17198e+07	High	High	1	2.34712
FALSE	Low	Master Protein	Q8IY47	Kelch repeat and BTB domain-containing protein 2 OS=Homo sapiens OX=9606 GN=KBTBD2 PE=1 SV=2	0.063	1.126	1	1	3	1	623	71.3	5.62	1.64	1	0	23654346	55511230	High	High	1	2.34677
FALSE	High	Master Protein	Q9UQN3	Charged multivesicular body protein 2b OS=Homo sapiens OX=9606 GN=CHMP2B PE=1 SV=1	0.001	4.322	8	2	4	2	213	23.9	8.76	1.83	2	0	5.08815e+06	1.19264e+07	High	High	1	2.34396
FALSE	High	Master Protein	Q8N2K0	Lysophosphatidylserine lipase ABHD12 OS=Homo sapiens OX=9606 GN=ABHD12 PE=1 SV=2	0	45.515	29	8	16	8	398	45.1	8.65	29.86	8	0	1.01246e+07	2.37016e+07	High	High	1	2.34099
FALSE	High	Master Protein	Q12965	Unconventional myosin-Ie OS=Homo sapiens OX=9606 GN=MYO1E PE=1 SV=2	0	20.593	6	6	6	6	1108	127	8.92	8.46	6	0	6.96815e+06	1.62638e+07	High	High	1	2.33403
FALSE	High	Master Protein	Q96G23	Ceramide synthase 2 OS=Homo sapiens OX=9606 GN=CERS2 PE=1 SV=1	0	39.473	17	6	10	6	380	44.8	8.98	34.87	6	0	24294228	5.67014e+07	High	High	1	2.33394
FALSE	High	Master Protein	Q96RN5	Mediator of RNA polymerase II transcription subunit 15 OS=Homo sapiens OX=9606 GN=MED15 PE=1 SV=2	0	24.894	8	6	7	6	788	86.7	9.42	11.46	6	0	3.71024e+06	8.65323e+06	Peak Found	High	1	2.33226
FALSE	High	Master Protein	A6NKF1	SAC3 domain-containing protein 1 OS=Homo sapiens OX=9606 GN=SAC3D1 PE=1 SV=2	0	10.345	5	1	3	1	404	43.5	8.69	8.13	1	0	602574	1.40258e+06	High	High	1	2.32765
FALSE	High	Master Protein	Q53EZ4	Centrosomal protein of 55 kDa OS=Homo sapiens OX=9606 GN=CEP55 PE=1 SV=3	0	10.66	7	2	3	2	464	54.1	7.01	6.66	2	0	1.58665e+06	3.69241e+06	High	High	1	2.32718
FALSE	High	Master Protein	Q9UNF1	Melanoma-associated antigen D2 OS=Homo sapiens OX=9606 GN=MAGED2 PE=1 SV=2	0	123.986	41	19	33	18	606	64.9	9.32	75.31	19	1	1.09617e+08	2.55055e+08	High	High	1	2.32677
FALSE	High	Master Protein	Q8N3F8	MICAL-like protein 1 OS=Homo sapiens OX=9606 GN=MICALL1 PE=1 SV=2	0	10.739	2	1	4	1	863	93.4	7.25	9.14	1	0	2.15214e+06	5.00699e+06	High	High	1	2.32652
FALSE	High	Master Protein	Q9H0H0	Integrator complex subunit 2 OS=Homo sapiens OX=9606 GN=INTS2 PE=1 SV=2	0	22.521	6	5	7	5	1204	134.2	6.05	13.97	5	0	3.22665e+06	7.49838e+06	High	High	1	2.32389
FALSE	High	Master Protein	O95249	Golgi SNAP receptor complex member 1 OS=Homo sapiens OX=9606 GN=GOSR1 PE=1 SV=1	0	23.951	22	5	10	5	250	28.6	9.42	19.79	5	0	5.32766e+06	1.23425e+07	High	High	1	2.31669
FALSE	High	Master Protein	Q9UKD1	Glucocorticoid modulatory element-binding protein 2 OS=Homo sapiens OX=9606 GN=GMEB2 PE=1 SV=1	0	29.222	4	1	3	1	530	56.4	5.6	16.15	1	0	948568	2.19702e+06	High	High	1	2.31614
FALSE	High	Master Protein	Q99816	Tumor susceptibility gene 101 protein OS=Homo sapiens OX=9606 GN=TSG101 PE=1 SV=2	0	75.865	25	9	25	9	390	43.9	6.46	54.75	9	0	4.34825e+07	1.00706e+08	High	High	1	2.31602
FALSE	High	Master Protein	Q13642	Four and a half LIM domains protein 1 OS=Homo sapiens OX=9606 GN=FHL1 PE=1 SV=4	0	10.251	7	2	2	2	323	36.2	8.97	6.1	2	0	12616664	29113288	High	High	1	2.30753
FALSE	High	Master Protein	Q4G0F5	Vacuolar protein sorting-associated protein 26B OS=Homo sapiens OX=9606 GN=VPS26B PE=1 SV=2	0	14.693	11	3	5	2	336	39.1	7.36	3.45	3	0	4.06742e+06	9384528	High	High	1	2.30725
FALSE	High	Master Protein	Q9BW85	Splicing factor YJU2 OS=Homo sapiens OX=9606 GN=YJU2 PE=1 SV=1	0	25.107	16	4	7	4	323	37.1	5.92	14.77	4	0	7.66053e+06	17672616	High	High	1	2.30697
FALSE	High	Master Protein	P28749	Retinoblastoma-like protein 1 OS=Homo sapiens OX=9606 GN=RBL1 PE=1 SV=3	0	20.011	4	4	7	4	1068	120.8	7.5	16.45	4	0	3.16964e+06	7.30427e+06	High	High	1	2.30445
FALSE	High	Master Protein	P61962	DDB1- and CUL4-associated factor 7 OS=Homo sapiens OX=9606 GN=DCAF7 PE=1 SV=1	0	60.109	30	7	11	7	342	38.9	5.52	22.56	7	0	2.17651e+07	5.01549e+07	High	High	1	2.30437
FALSE	High	Master Protein	Q7RTS7	Keratin, type II cytoskeletal 74 OS=Homo sapiens OX=9606 GN=KRT74 PE=1 SV=2	0	24.873	6	5	11	1	529	57.8	7.71	27.22	5	0	2.57883e+07	59424704	High	High	1	2.30432
FALSE	High	Master Protein	Q71RC2	La-related protein 4 OS=Homo sapiens OX=9606 GN=LARP4 PE=1 SV=3	0	37.513	15	8	12	7	724	80.5	6.61	21.3	8	0	3.11694e+07	7.18211e+07	High	High	1	2.30422
FALSE	High	Master Protein	P22830	Ferrochelatase, mitochondrial OS=Homo sapiens OX=9606 GN=FECH PE=1 SV=2	0	38.233	20	7	11	7	423	47.8	8.73	24.08	7	0	1.1864e+07	27307762	High	High	1	2.30174
FALSE	High	Master Protein	Q9Y657	Spindlin-1 OS=Homo sapiens OX=9606 GN=SPIN1 PE=1 SV=3	0	19.002	20	4	5	4	262	29.6	6.96	5.57	4	0	3.34266e+06	7.69372e+06	High	High	1	2.30167
FALSE	High	Master Protein	Q13442	28 kDa heat- and acid-stable phosphoprotein OS=Homo sapiens OX=9606 GN=PDAP1 PE=1 SV=1	0	44.06	34	6	14	6	181	20.6	8.87	42.82	6	0	3.8224e+07	8.78332e+07	High	High	1	2.29786
FALSE	High	Master Protein	P33992	DNA replication licensing factor MCM5 OS=Homo sapiens OX=9606 GN=MCM5 PE=1 SV=5	0	206.233	48	27	56	27	734	82.2	8.37	146.17	27	0	1.31265e+08	3.01509e+08	High	High	1	2.29695
FALSE	High	Master Protein	Q9HAU5	Regulator of nonsense transcripts 2 OS=Homo sapiens OX=9606 GN=UPF2 PE=1 SV=1	0	42.089	7	8	13	8	1272	147.7	5.69	29	8	0	5892974	1.35165e+07	High	High	1	2.29367
FALSE	High	Master Protein	A0AVF1	Intraflagellar transport protein 56 OS=Homo sapiens OX=9606 GN=TTC26 PE=1 SV=1	0	9.309	7	3	3	3	554	64.1	6.93	6.36	3	0	1.69955e+06	3.89529e+06	Peak Found	High	1	2.29196
FALSE	High	Master Protein	Q6P1R4	tRNA-dihydrouridine(16/17) synthase [NAD(P)(+)]-like OS=Homo sapiens OX=9606 GN=DUS1L PE=1 SV=1	0	36.794	12	4	7	4	473	53.2	8.29	18.22	4	0	5.25443e+06	1.2034e+07	High	High	1	2.29026
FALSE	High	Master Protein	P20936	Ras GTPase-activating protein 1 OS=Homo sapiens OX=9606 GN=RASA1 PE=1 SV=1	0	11.649	3	2	4	2	1047	116.3	6.54	5.42	2	0	1.4948e+06	3.42345e+06	High	High	1	2.29024
FALSE	High	Master Protein	Q96EY1	DnaJ homolog subfamily A member 3, mitochondrial OS=Homo sapiens OX=9606 GN=DNAJA3 PE=1 SV=2	0	101.679	19	8	22	8	480	52.5	9.26	61.42	8	0	2.6291e+07	6.01805e+07	High	High	1	2.28901
FALSE	High	Master Protein	Q96QC0	Serine/threonine-protein phosphatase 1 regulatory subunit 10 OS=Homo sapiens OX=9606 GN=PPP1R10 PE=1 SV=1	0	60.147	16	10	17	10	940	99	9.17	37.01	10	0	1.39208e+07	3.18503e+07	High	High	1	2.28796
FALSE	High	Master Protein	Q9UH03	Neuronal-specific septin-3 OS=Homo sapiens OX=9606 GN=SEPTIN3 PE=1 SV=3	0	37.911	19	7	16	7	358	40.7	7.2	37.01	7	0	1.39286e+07	3.18584e+07	High	High	1	2.28726
FALSE	High	Master Protein	P43243	Matrin-3 OS=Homo sapiens OX=9606 GN=MATR3 PE=1 SV=2	0	167.155	26	19	47	19	847	94.6	6.25	111.46	19	0	8.54182e+07	1.95248e+08	High	High	1	2.28578
FALSE	High	Master Protein	Q9UG63	ATP-binding cassette sub-family F member 2 OS=Homo sapiens OX=9606 GN=ABCF2 PE=1 SV=2	0	130.52	29	17	35	17	623	71.2	7.37	85.07	17	0	1.02851e+08	234865658	High	High	1	2.28356
FALSE	High	Master Protein	Q8WUA2	Peptidyl-prolyl cis-trans isomerase-like 4 OS=Homo sapiens OX=9606 GN=PPIL4 PE=1 SV=1	0	32.355	13	4	6	4	492	57.2	5.92	17.55	4	0	8.58007e+06	19581119	High	High	1	2.28216
FALSE	High	Master Protein	Q5MNZ6	WD repeat domain phosphoinositide-interacting protein 3 OS=Homo sapiens OX=9606 GN=WDR45B PE=1 SV=2	0	13.225	15	4	5	4	344	38.1	7.59	2.15	4	0	4.55394e+06	10389472	High	High	1	2.28143
FALSE	High	Master Protein	Q9NVA2	Septin-11 OS=Homo sapiens OX=9606 GN=SEPTIN11 PE=1 SV=3	0	167.859	50	21	53	10	429	49.4	6.81	130.42	21	0	8.20021e+07	1.87075e+08	High	High	1	2.28135
FALSE	High	Master Protein	P09884	DNA polymerase alpha catalytic subunit OS=Homo sapiens OX=9606 GN=POLA1 PE=1 SV=2	0	61.98	17	17	23	17	1462	165.8	5.85	27.59	17	0	1.30266e+07	2.97021e+07	High	High	1	2.2801
FALSE	High	Master Protein	P45984	Mitogen-activated protein kinase 9 OS=Homo sapiens OX=9606 GN=MAPK9 PE=1 SV=2	0	32.369	19	8	15	5	424	48.1	5.63	25.27	8	2	2.34321e+07	5.34234e+07	High	High	1	2.27992
FALSE	High	Master Protein	Q96F44	E3 ubiquitin-protein ligase TRIM11 OS=Homo sapiens OX=9606 GN=TRIM11 PE=1 SV=2	0.001	5.448	4	2	2	2	468	52.7	5.69	2.02	2	0	1.50376e+06	3415498	High	High	1	2.27131
FALSE	High	Master Protein	Q96ES6	Major facilitator superfamily domain-containing protein 3 OS=Homo sapiens OX=9606 GN=MFSD3 PE=1 SV=1	0.002	3.869	2	1	2	1	412	42.7	9.17	2.17	1	0	942471	2.13844e+06	High	High	1	2.26897
FALSE	High	Master Protein	Q96ER9	Mitochondrial potassium channel OS=Homo sapiens OX=9606 GN=CCDC51 PE=1 SV=2	0	167.158	51	17	38	17	411	45.8	8.19	108.05	17	0	1.08277e+08	2.45627e+08	High	High	1	2.26851
FALSE	High	Master Protein	O43143	ATP-dependent RNA helicase DHX15 OS=Homo sapiens OX=9606 GN=DHX15 PE=1 SV=2	0	214.487	44	32	72	31	795	90.9	7.46	158.55	32	1	2.02489e+08	459066095	High	High	1	2.26711
FALSE	High	Master Protein	P61313	60S ribosomal protein L15 OS=Homo sapiens OX=9606 GN=RPL15 PE=1 SV=2	0	93.831	46	11	38	11	204	24.1	11.62	89.41	11	0	557183579	1262096621	High	High	1	2.26514
FALSE	High	Master Protein	P49756	RNA-binding protein 25 OS=Homo sapiens OX=9606 GN=RBM25 PE=1 SV=3	0	52.955	13	6	12	6	843	100.1	6.32	34.28	6	0	6.12984e+06	1.38808e+07	High	High	1	2.26446
FALSE	Medium	Master Protein	Q9Y2P5	Long-chain fatty acid transport protein 5 OS=Homo sapiens OX=9606 GN=SLC27A5 PE=1 SV=1	0.023	1.671	1	1	1	1	690	75.3	7.66	1.7	1	0	4320825	9768912	High	Peak Found	1	2.26089
FALSE	High	Master Protein	Q9P0I2	ER membrane protein complex subunit 3 OS=Homo sapiens OX=9606 GN=EMC3 PE=1 SV=3	0	37.881	42	8	14	8	261	29.9	6.81	36.47	8	0	2.19137e+07	4.95107e+07	High	High	1	2.25935
FALSE	High	Master Protein	P78310	Coxsackievirus and adenovirus receptor OS=Homo sapiens OX=9606 GN=CXADR PE=1 SV=1	0	19.215	22	5	8	5	365	40	7.56	19.21	5	0	3674544	8300447	High	High	1	2.25891
FALSE	High	Master Protein	O43290	U4/U6.U5 tri-snRNP-associated protein 1 OS=Homo sapiens OX=9606 GN=SART1 PE=1 SV=1	0	32.375	11	6	7	5	800	90.2	6.13	15.19	6	0	9982964	2.24872e+07	High	High	1	2.25255
FALSE	High	Master Protein	Q15517	Corneodesmosin OS=Homo sapiens OX=9606 GN=CDSN PE=1 SV=3	0	5.883	5	2	6	2	529	51.5	8.35	15.7	2	0	1.93104e+06	4340401	High	High	1	2.2477
FALSE	High	Master Protein	Q86U42	Polyadenylate-binding protein 2 OS=Homo sapiens OX=9606 GN=PABPN1 PE=1 SV=3	0	20.015	11	4	9	4	306	32.7	5.06	20.27	4	0	1.12113e+07	2.51835e+07	High	High	1	2.24625
FALSE	Medium	Master Protein	Q06330	Recombining binding protein suppressor of hairless OS=Homo sapiens OX=9606 GN=RBPJ PE=1 SV=3	0.037	1.419	2	1	1	1	500	55.6	7.18	2.15	1	0	1.53863e+06	3454837	Peak Found	High	1	2.24539
FALSE	High	Master Protein	Q8NE71	ATP-binding cassette sub-family F member 1 OS=Homo sapiens OX=9606 GN=ABCF1 PE=1 SV=2	0	113.421	28	18	24	18	845	95.9	6.8	60.05	18	0	4.57697e+07	1.02758e+08	High	High	1	2.24511
FALSE	High	Master Protein	Q99613	Eukaryotic translation initiation factor 3 subunit C OS=Homo sapiens OX=9606 GN=EIF3C PE=1 SV=1	0	541.542	41	36	177	36	913	105.3	5.68	567.85	36	0	2.20393e+09	4.94759e+09	High	High	1	2.2449
FALSE	High	Master Protein	Q9Y6M1	Insulin-like growth factor 2 mRNA-binding protein 2 OS=Homo sapiens OX=9606 GN=IGF2BP2 PE=1 SV=2	0	82.074	30	14	30	11	599	66.1	8.46	69.35	14	0	4.33306e+07	9.72084e+07	High	High	1	2.24341
FALSE	High	Master Protein	Q96F45	Zinc finger protein 503 OS=Homo sapiens OX=9606 GN=ZNF503 PE=1 SV=1	0	14.484	3	2	4	1	646	62.5	8.7	12.53	2	0	3.09856e+06	6932658	Peak Found	High	1	2.23738
FALSE	High	Master Protein	Q9NVM6	DnaJ homolog subfamily C member 17 OS=Homo sapiens OX=9606 GN=DNAJC17 PE=1 SV=1	0	54.968	27	6	10	6	304	34.7	8.53	35.78	6	0	1.36204e+07	3.04143e+07	High	High	1	2.233
FALSE	High	Master Protein	Q96QU8	Exportin-6 OS=Homo sapiens OX=9606 GN=XPO6 PE=1 SV=1	0	99.34	18	15	28	15	1125	128.8	6.35	61.44	15	0	2.19126e+07	4.88585e+07	High	High	1	2.2297
FALSE	High	Master Protein	Q6SZW1	NAD(+) hydrolase SARM1 OS=Homo sapiens OX=9606 GN=SARM1 PE=1 SV=1	0	34.848	13	7	11	7	724	79.3	6.55	26.28	7	0	2.457e+06	5.46089e+06	High	High	1	2.22259
FALSE	High	Master Protein	Q15061	WD repeat-containing protein 43 OS=Homo sapiens OX=9606 GN=WDR43 PE=1 SV=3	0	31.476	12	5	9	5	677	74.8	5.57	17.2	5	0	2.87878e+06	6.39764e+06	High	High	1	2.22234
FALSE	High	Master Protein	Q92643	GPI-anchor transamidase OS=Homo sapiens OX=9606 GN=PIGK PE=1 SV=2	0	25.933	15	5	8	5	395	45.2	6.16	14.46	5	0	7.97226e+06	1.77112e+07	High	High	1	2.22161
FALSE	High	Master Protein	Q8N3U4	Cohesin subunit SA-2 OS=Homo sapiens OX=9606 GN=STAG2 PE=1 SV=3	0	55.002	10	10	14	6	1231	141.2	5.43	32.66	10	2	5.04545e+06	1.1208e+07	High	High	1	2.22141
FALSE	High	Master Protein	P42356	Phosphatidylinositol 4-kinase alpha OS=Homo sapiens OX=9606 GN=PI4KA PE=1 SV=4	0	35.084	5	6	11	6	2102	236.7	7.06	22.94	6	0	3.56575e+06	7.91644e+06	High	High	1	2.22014
FALSE	High	Master Protein	O43865	S-adenosylhomocysteine hydrolase-like protein 1 OS=Homo sapiens OX=9606 GN=AHCYL1 PE=1 SV=2	0	75.753	22	10	26	7	530	58.9	6.89	55.61	10	1	5.18252e+07	1.14994e+08	High	High	1	2.21889
FALSE	High	Master Protein	Q9UN86	Ras GTPase-activating protein-binding protein 2 OS=Homo sapiens OX=9606 GN=G3BP2 PE=1 SV=2	0	99.254	33	9	25	9	482	54.1	5.55	68.81	9	0	4.81992e+07	1.06929e+08	High	High	1	2.21848
FALSE	High	Master Protein	Q9C0C7	Activating molecule in BECN1-regulated autophagy protein 1 OS=Homo sapiens OX=9606 GN=AMBRA1 PE=1 SV=2	0	6.852	4	3	3	3	1298	142.4	7.18	2.72	3	0	2.34069e+06	5.18831e+06	High	High	1	2.21658
FALSE	High	Master Protein	P05026	Sodium/potassium-transporting ATPase subunit beta-1 OS=Homo sapiens OX=9606 GN=ATP1B1 PE=1 SV=1	0	20.144	20	4	7	4	303	35	8.53	12.38	4	0	7954883	17630072	High	High	1	2.21626
FALSE	High	Master Protein	Q14694	Ubiquitin carboxyl-terminal hydrolase 10 OS=Homo sapiens OX=9606 GN=USP10 PE=1 SV=2	0	79.965	19	11	24	11	798	87.1	5.31	63.76	11	0	4.49434e+07	9.95572e+07	High	High	1	2.21517
FALSE	High	Master Protein	Q9NXF1	Testis-expressed protein 10 OS=Homo sapiens OX=9606 GN=TEX10 PE=1 SV=2	0	53.855	11	7	15	7	929	105.6	9.36	39.34	7	0	1.4243e+07	3.15083e+07	High	High	1	2.2122
FALSE	High	Master Protein	Q9UBF8	Phosphatidylinositol 4-kinase beta OS=Homo sapiens OX=9606 GN=PI4KB PE=1 SV=1	0	76.245	20	13	23	13	816	91.3	6.25	37.89	13	0	2.03228e+07	4.49471e+07	High	High	1	2.21166
FALSE	High	Master Protein	Q4G0J3	La-related protein 7 OS=Homo sapiens OX=9606 GN=LARP7 PE=1 SV=1	0	83.242	34	17	29	17	582	66.9	9.55	47.97	17	0	3.93624e+07	8.69719e+07	High	High	1	2.20952
FALSE	High	Master Protein	O15121	Sphingolipid delta(4)-desaturase DES1 OS=Homo sapiens OX=9606 GN=DEGS1 PE=1 SV=1	0	50.796	31	5	8	5	323	37.8	7.46	24.02	5	0	6.05499e+06	1.33702e+07	High	High	1	2.20812
FALSE	High	Master Protein	Q14258	E3 ubiquitin/ISG15 ligase TRIM25 OS=Homo sapiens OX=9606 GN=TRIM25 PE=1 SV=2	0	48.936	23	12	16	12	630	70.9	8.09	28.66	12	0	1.55715e+07	34369003	High	High	1	2.20717
FALSE	High	Master Protein	Q12797	Aspartyl/asparaginyl beta-hydroxylase OS=Homo sapiens OX=9606 GN=ASPH PE=1 SV=3	0	59.283	22	11	17	11	758	85.8	5.01	37.51	11	0	1.21592e+07	2.68091e+07	High	High	1	2.20485
FALSE	High	Master Protein	Q9Y224	RNA transcription, translation and transport factor protein OS=Homo sapiens OX=9606 GN=RTRAF PE=1 SV=1	0	102.274	57	12	33	12	244	28.1	6.65	85.75	12	0	7.16951e+07	1.57727e+08	High	High	1	2.19997
FALSE	High	Master Protein	Q5JSZ5	Protein PRRC2B OS=Homo sapiens OX=9606 GN=PRRC2B PE=1 SV=2	0	66.386	10	18	23	17	2229	242.8	8.34	33.75	18	0	2.53524e+07	5.56883e+07	High	High	1	2.19657
FALSE	High	Master Protein	Q7L2E3	ATP-dependent RNA helicase DHX30 OS=Homo sapiens OX=9606 GN=DHX30 PE=1 SV=1	0	217.167	37	34	63	34	1194	133.9	8.78	132.3	34	0	8.3904e+07	184269961	High	High	1	2.1962
FALSE	High	Master Protein	Q92575	UBX domain-containing protein 4 OS=Homo sapiens OX=9606 GN=UBXN4 PE=1 SV=2	0	64.573	20	8	17	8	508	56.7	6.38	44.62	8	0	3.6737e+07	8.06468e+07	High	High	1	2.19525
FALSE	High	Master Protein	P35670	Copper-transporting ATPase 2 OS=Homo sapiens OX=9606 GN=ATP7B PE=1 SV=4	0	5.612	1	1	2	1	1465	157.2	6.7	4.41	1	0	320059	702404	High	High	1	2.19461
FALSE	High	Master Protein	P51114	RNA-binding protein FXR1 OS=Homo sapiens OX=9606 GN=FXR1 PE=1 SV=3	0	98.053	28	13	22	11	621	69.7	6.15	50.39	13	2	3.2829e+07	7.20276e+07	High	High	1	2.19402
FALSE	High	Master Protein	O75880	Protein SCO1 homolog, mitochondrial OS=Homo sapiens OX=9606 GN=SCO1 PE=1 SV=1	0	83.189	39	8	25	8	301	33.8	8.88	47.63	8	0	5.47511e+07	120044344	High	High	1	2.19255
FALSE	High	Master Protein	Q9Y5P4	Ceramide transfer protein OS=Homo sapiens OX=9606 GN=CERT1 PE=1 SV=1	0	32.994	18	7	11	7	624	70.8	5.48	25.82	7	0	5.1833e+06	1.13593e+07	High	High	1	2.19151
FALSE	High	Master Protein	Q9Y6I8	Peroxisomal membrane protein 4 OS=Homo sapiens OX=9606 GN=PXMP4 PE=1 SV=3	0.004	2.647	5	1	1	1	212	24.2	10.07	1.97	1	0	309611	677577	Peak Found	High	1	2.18848
FALSE	High	Master Protein	Q9BXT8	RING finger protein 17 OS=Homo sapiens OX=9606 GN=RNF17 PE=1 SV=3	0.002	3.615	1	2	2	2	1623	184.5	5.4	1.65	2	0	114750904	251091808	High	High	1	2.18815
FALSE	High	Master Protein	Q15118	[Pyruvate dehydrogenase (acetyl-transferring)] kinase isozyme 1, mitochondrial OS=Homo sapiens OX=9606 GN=PDK1 PE=1 SV=1	0	28.433	13	3	5	3	436	49.2	8.81	21.43	3	0	9959844	2.17591e+07	High	High	1	2.18468
FALSE	High	Master Protein	Q96T60	Bifunctional polynucleotide phosphatase/kinase OS=Homo sapiens OX=9606 GN=PNKP PE=1 SV=1	0	24.255	13	4	5	4	521	57	8.46	13.55	4	0	2839502	6.19723e+06	High	High	1	2.18251
FALSE	High	Master Protein	Q6UN15	Pre-mRNA 3'-end-processing factor FIP1 OS=Homo sapiens OX=9606 GN=FIP1L1 PE=1 SV=1	0	6.054	6	2	4	2	594	66.5	5.59	6.63	2	0	2.57801e+06	5623994	High	High	1	2.18153
FALSE	High	Master Protein	Q9BY50	Signal peptidase complex catalytic subunit SEC11C OS=Homo sapiens OX=9606 GN=SEC11C PE=1 SV=3	0	12.095	19	3	5	3	192	21.5	9.2	9.35	3	0	3.68971e+06	8.04671e+06	High	High	1	2.18085
FALSE	High	Master Protein	P54619	5'-AMP-activated protein kinase subunit gamma-1 OS=Homo sapiens OX=9606 GN=PRKAG1 PE=1 SV=1	0	87.125	49	11	18	11	331	37.6	6.92	59.37	11	0	2.41297e+07	5.25817e+07	High	High	1	2.17913
FALSE	High	Master Protein	Q9H008	Phospholysine phosphohistidine inorganic pyrophosphate phosphatase OS=Homo sapiens OX=9606 GN=LHPP PE=1 SV=2	0	10.628	11	2	2	2	270	29.1	6.15	5.78	2	0	2.02566e+06	4.41352e+06	Peak Found	High	1	2.1788
FALSE	High	Master Protein	P38159	RNA-binding motif protein, X chromosome OS=Homo sapiens OX=9606 GN=RBMX PE=1 SV=3	0	64.358	34	12	25	12	391	42.3	10.05	51.56	12	0	8.27431e+07	180030571	High	High	1	2.17578
FALSE	High	Master Protein	Q9Y2Q3	Glutathione S-transferase kappa 1 OS=Homo sapiens OX=9606 GN=GSTK1 PE=1 SV=3	0	116.18	54	9	28	9	226	25.5	8.41	69.37	9	0	7.66932e+07	1.66724e+08	High	High	1	2.17391
FALSE	High	Master Protein	Q13190	Syntaxin-5 OS=Homo sapiens OX=9606 GN=STX5 PE=1 SV=2	0	71.479	38	8	14	8	355	39.6	9.16	36.92	8	0	1.94433e+07	4.22473e+07	High	High	1	2.17285
FALSE	High	Master Protein	Q13085	Acetyl-CoA carboxylase 1 OS=Homo sapiens OX=9606 GN=ACACA PE=1 SV=2	0	386.615	33	60	101	60	2346	265.4	6.37	234.65	60	0	1.1784e+08	2.55736e+08	High	High	1	2.17019
FALSE	High	Master Protein	Q9BSH4	Translational activator of cytochrome c oxidase 1 OS=Homo sapiens OX=9606 GN=TACO1 PE=1 SV=1	0	60.618	37	7	15	7	297	32.5	8.13	38.7	7	0	3.79541e+07	8.23553e+07	High	High	1	2.16987
FALSE	High	Master Protein	Q16774	Guanylate kinase OS=Homo sapiens OX=9606 GN=GUK1 PE=1 SV=2	0	110.883	60	9	24	9	197	21.7	6.55	66.72	9	0	1.98743e+07	4.30888e+07	High	High	1	2.16806
FALSE	High	Master Protein	P49418	Amphiphysin OS=Homo sapiens OX=9606 GN=AMPH PE=1 SV=1	0	12.312	8	3	4	3	695	76.2	4.64	2.34	3	0	2.43059e+06	5.26454e+06	High	High	1	2.16595
FALSE	High	Master Protein	P42898	Methylenetetrahydrofolate reductase OS=Homo sapiens OX=9606 GN=MTHFR PE=1 SV=3	0	10.255	5	3	5	3	656	74.5	5.34	10.78	3	0	4.25073e+06	9.1985e+06	High	High	1	2.16398
FALSE	High	Master Protein	Q567U6	Coiled-coil domain-containing protein 93 OS=Homo sapiens OX=9606 GN=CCDC93 PE=1 SV=2	0	39.257	19	10	12	10	631	73.2	8.15	19.97	10	0	15252044	3.29934e+07	High	High	1	2.16321
FALSE	High	Master Protein	A5D8V6	Vacuolar protein sorting-associated protein 37C OS=Homo sapiens OX=9606 GN=VPS37C PE=1 SV=2	0	21.649	13	3	5	3	355	38.6	5.21	13.96	3	0	5233366	1.13181e+07	High	High	1	2.16267
FALSE	High	Master Protein	Q6UWV6	Ectonucleotide pyrophosphatase/phosphodiesterase family member 7 OS=Homo sapiens OX=9606 GN=ENPP7 PE=1 SV=4	0.001	4.251	5	2	2	2	458	51.4	6.89	2	2	0	2.03762e+06	4.40453e+06	High	High	1	2.1616
FALSE	High	Master Protein	Q8TCS8	Polyribonucleotide nucleotidyltransferase 1, mitochondrial OS=Homo sapiens OX=9606 GN=PNPT1 PE=1 SV=2	0	85.708	28	18	27	18	783	85.9	7.77	51.67	18	0	5.87466e+07	1.26984e+08	High	High	1	2.16155
FALSE	High	Master Protein	Q6UXN9	WD repeat-containing protein 82 OS=Homo sapiens OX=9606 GN=WDR82 PE=1 SV=1	0	54.568	41	11	16	11	313	35.1	7.69	38.32	11	0	90663704	1.95825e+08	High	High	1	2.1599
FALSE	High	Master Protein	Q15942	Zyxin OS=Homo sapiens OX=9606 GN=ZYX PE=1 SV=1	0	64.852	22	9	15	9	572	61.2	6.67	45.26	9	0	3.66099e+07	7.87989e+07	High	High	1	2.15239
FALSE	High	Master Protein	Q9BTV5	Fibronectin type III and SPRY domain-containing protein 1 OS=Homo sapiens OX=9606 GN=FSD1 PE=1 SV=1	0	30.419	21	7	9	7	496	55.8	6.99	20.23	7	0	1.8647e+07	4.01253e+07	High	High	1	2.15183
FALSE	High	Master Protein	O14776	Transcription elongation regulator 1 OS=Homo sapiens OX=9606 GN=TCERG1 PE=1 SV=2	0	241.336	31	42	85	42	1098	123.8	8.65	159.36	42	0	2.71957e+08	5.84501e+08	High	High	1	2.14924
FALSE	Medium	Master Protein	Q5BKT4	Dol-P-Glc:Glc(2)Man(9)GlcNAc(2)-PP-Dol alpha-1,2-glucosyltransferase OS=Homo sapiens OX=9606 GN=ALG10 PE=1 SV=1	0.014	1.97	2	1	1	1	473	55.6	9.29	1.94	1	0	1.29028e+06	2.77041e+06	High	Peak Found	1	2.14714
FALSE	High	Master Protein	Q6P1N0	Coiled-coil and C2 domain-containing protein 1A OS=Homo sapiens OX=9606 GN=CC2D1A PE=1 SV=1	0	21.593	6	4	7	4	951	104	8.09	16.07	4	0	2.92717e+06	6.28193e+06	High	High	1	2.14608
FALSE	Medium	Master Protein	Q92765	Secreted frizzled-related protein 3 OS=Homo sapiens OX=9606 GN=FRZB PE=1 SV=2	0.046	1.32	2	1	2	1	325	36.2	8.46	0	1	0	8521968	18288580	High	High	1	2.14605
FALSE	High	Master Protein	Q8NEZ5	F-box only protein 22 OS=Homo sapiens OX=9606 GN=FBXO22 PE=1 SV=1	0	64.839	41	10	17	10	403	44.5	7.03	41.5	10	0	3.16079e+07	67830711	High	High	1	2.14601
FALSE	High	Master Protein	Q96I51	RCC1-like G exchanging factor-like protein OS=Homo sapiens OX=9606 GN=RCC1L PE=1 SV=3	0	44.288	22	6	9	6	464	49.9	8.29	27.13	6	0	7.06546e+06	1.51447e+07	High	High	1	2.14348
FALSE	High	Master Protein	Q92504	Zinc transporter SLC39A7 OS=Homo sapiens OX=9606 GN=SLC39A7 PE=1 SV=2	0	34.434	9	2	5	2	469	50.1	6.87	23.12	2	0	5.36244e+06	1.14905e+07	High	High	1	2.14278
FALSE	High	Master Protein	Q9BX40	Protein LSM14 homolog B OS=Homo sapiens OX=9606 GN=LSM14B PE=1 SV=1	0.001	4.174	3	1	2	1	385	42	9.69	4.07	1	0	1.49911e+06	3.21213e+06	High	High	1	2.1427
FALSE	High	Master Protein	Q9Y5B9	FACT complex subunit SPT16 OS=Homo sapiens OX=9606 GN=SUPT16H PE=1 SV=1	0	356.805	41	39	93	38	1047	119.8	5.66	237.82	39	1	2.21349e+08	4.73948e+08	High	High	1	2.14118
FALSE	Low	Master Protein	Q7L0Q8	Rho-related GTP-binding protein RhoU OS=Homo sapiens OX=9606 GN=RHOU PE=1 SV=1	0.052	1.256	4	1	1	1	258	28.2	8.06	0	1	0	1.88732e+06	4.03891e+06	High	Peak Found	1	2.14003
FALSE	High	Master Protein	Q9UH99	SUN domain-containing protein 2 OS=Homo sapiens OX=9606 GN=SUN2 PE=1 SV=3	0	43.626	16	7	10	7	717	80.3	6.73	27.54	7	0	4.83486e+06	1.03467e+07	High	High	1	2.14002
FALSE	High	Master Protein	Q08211	ATP-dependent RNA helicase A OS=Homo sapiens OX=9606 GN=DHX9 PE=1 SV=4	0	374.872	40	43	109	43	1270	140.9	6.84	282.88	43	0	3.51121e+08	7.5082e+08	High	High	1	2.13835
FALSE	High	Master Protein	P05089	Arginase-1 OS=Homo sapiens OX=9606 GN=ARG1 PE=1 SV=2	0	28.305	22	5	8	5	322	34.7	7.21	10	5	0	3896457	8.32874e+06	High	High	1	2.13752
FALSE	High	Master Protein	Q9H9Y4	GPN-loop GTPase 2 OS=Homo sapiens OX=9606 GN=GPN2 PE=1 SV=2	0.001	5.077	4	1	1	1	310	34.5	5.25	2.69	1	0	1.94385e+06	4.15385e+06	Peak Found	High	1	2.13692
FALSE	High	Master Protein	Q9Y6X9	ATPase MORC2 OS=Homo sapiens OX=9606 GN=MORC2 PE=1 SV=2	0	6.411	3	2	2	2	1032	117.8	8.38	2.57	2	0	1140057	2.43591e+06	High	High	1	2.13665
FALSE	High	Master Protein	O95070	Protein YIF1A OS=Homo sapiens OX=9606 GN=YIF1A PE=1 SV=2	0	14.195	12	2	3	2	293	32	8.95	10.05	2	0	4.40889e+06	9.40738e+06	High	High	1	2.13373
FALSE	High	Master Protein	O95677	Eyes absent homolog 4 OS=Homo sapiens OX=9606 GN=EYA4 PE=1 SV=2	0	7.957	5	2	2	2	639	69.5	5.2	2.65	2	0	2.75567e+06	5865353	High	High	1	2.12847
FALSE	High	Master Protein	Q7L2J0	7SK snRNA methylphosphate capping enzyme OS=Homo sapiens OX=9606 GN=MEPCE PE=1 SV=1	0	69.849	19	8	19	8	689	74.3	9.57	43.76	8	0	3.50665e+07	74585150	High	High	1	2.12696
FALSE	High	Master Protein	P27105	Stomatin OS=Homo sapiens OX=9606 GN=STOM PE=1 SV=3	0	34.901	29	5	11	5	288	31.7	7.88	28.78	5	0	6.10083e+06	1.29747e+07	High	High	1	2.12671
FALSE	High	Master Protein	Q9UKF6	Cleavage and polyadenylation specificity factor subunit 3 OS=Homo sapiens OX=9606 GN=CPSF3 PE=1 SV=1	0	92.094	31	14	23	14	684	77.4	5.6	55.79	14	0	35146668	7.46813e+07	High	High	1	2.12485
FALSE	High	Master Protein	Q86VX2	COMM domain-containing protein 7 OS=Homo sapiens OX=9606 GN=COMMD7 PE=1 SV=2	0	23.76	28	4	6	4	200	22.5	5.92	10.7	4	0	4548433	9658057	High	High	1	2.12338
FALSE	High	Master Protein	Q9NRW7	Vacuolar protein sorting-associated protein 45 OS=Homo sapiens OX=9606 GN=VPS45 PE=1 SV=1	0	67.576	25	12	23	12	570	65	8.24	36.56	12	0	2.81774e+07	5.98274e+07	High	High	1	2.12324
FALSE	High	Master Protein	Q8WUD4	Coiled-coil domain-containing protein 12 OS=Homo sapiens OX=9606 GN=CCDC12 PE=1 SV=1	0	69.344	42	4	10	4	166	19.2	7.34	30.14	4	0	12954287	2.74985e+07	High	High	1	2.12274
FALSE	High	Master Protein	A5PLL7	Plasmanylethanolamine desaturase OS=Homo sapiens OX=9606 GN=PEDS1 PE=1 SV=3	0	14.462	11	2	5	2	270	31.1	6.83	13	2	0	769336	1.63139e+06	High	High	1	2.12052
FALSE	High	Master Protein	Q96SZ6	Mitochondrial tRNA methylthiotransferase CDK5RAP1 OS=Homo sapiens OX=9606 GN=CDK5RAP1 PE=1 SV=2	0	14.766	4	2	3	2	601	67.6	8.21	6.31	2	0	1.979e+06	4.19584e+06	Peak Found	High	1	2.12018
FALSE	High	Master Protein	Q96KG9	N-terminal kinase-like protein OS=Homo sapiens OX=9606 GN=SCYL1 PE=1 SV=1	0	112.114	31	18	29	18	808	89.6	6.3	72.29	18	0	5.01393e+07	1.06289e+08	High	High	1	2.11987
FALSE	High	Master Protein	O00151	PDZ and LIM domain protein 1 OS=Homo sapiens OX=9606 GN=PDLIM1 PE=1 SV=4	0	72.425	36	6	14	6	329	36	7.02	41.29	6	0	19900584	42183481	High	High	1	2.11971
FALSE	High	Master Protein	P62253	Ubiquitin-conjugating enzyme E2 G1 OS=Homo sapiens OX=9606 GN=UBE2G1 PE=1 SV=3	0	25.804	33	4	6	4	170	19.5	5.3	13.33	4	0	4.148e+07	8.78509e+07	High	High	1	2.11791
FALSE	High	Master Protein	Q86U38	Nucleolar protein 9 OS=Homo sapiens OX=9606 GN=NOP9 PE=1 SV=1	0	49.322	17	7	12	7	636	69.4	7.28	35.01	7	0	9.97696e+06	21128433	High	High	1	2.11772
FALSE	High	Master Protein	Q02241	Kinesin-like protein KIF23 OS=Homo sapiens OX=9606 GN=KIF23 PE=1 SV=3	0.001	5.491	2	1	2	1	960	110	8.51	5.25	1	0	849753	1.79788e+06	High	High	1	2.11577
FALSE	High	Master Protein	O15031	Plexin-B2 OS=Homo sapiens OX=9606 GN=PLXNB2 PE=1 SV=3	0	46.618	6	9	15	8	1838	205	6.24	25.57	9	1	1.04043e+07	2.19747e+07	High	High	1	2.11207
FALSE	High	Master Protein	Q05209	Tyrosine-protein phosphatase non-receptor type 12 OS=Homo sapiens OX=9606 GN=PTPN12 PE=1 SV=3	0	12.694	2	1	2	1	780	88.1	5.62	8.08	1	0	1.27829e+06	2697548	High	High	1	2.11028
FALSE	High	Master Protein	Q9BY42	Replication termination factor 2 OS=Homo sapiens OX=9606 GN=RTF2 PE=1 SV=3	0	19.654	9	2	5	2	306	33.9	8.59	12.12	2	0	4.16745e+06	8.78924e+06	High	High	1	2.10902
FALSE	High	Master Protein	Q86TB9	Protein PAT1 homolog 1 OS=Homo sapiens OX=9606 GN=PATL1 PE=1 SV=2	0	41.19	12	6	12	6	770	86.8	6.67	23.11	6	0	14213751	2.99654e+07	High	High	1	2.1082
FALSE	High	Master Protein	Q8IWT6	Volume-regulated anion channel subunit LRRC8A OS=Homo sapiens OX=9606 GN=LRRC8A PE=1 SV=1	0	15.765	8	4	7	3	810	94.1	7.94	10.38	4	1	2.47713e+06	5.22218e+06	High	High	1	2.10816
FALSE	High	Master Protein	P36776	Lon protease homolog, mitochondrial OS=Homo sapiens OX=9606 GN=LONP1 PE=1 SV=2	0	400.48	54	37	88	37	959	106.4	6.39	275.18	37	0	3.4913e+08	7.35747e+08	High	High	1	2.10737
FALSE	High	Master Protein	Q96EK4	THAP domain-containing protein 11 OS=Homo sapiens OX=9606 GN=THAP11 PE=1 SV=2	0	7.472	8	3	3	3	314	34.4	8.98	3.77	3	0	1.19974e+06	2528204	High	High	1	2.1073
FALSE	High	Master Protein	Q15800	Methylsterol monooxygenase 1 OS=Homo sapiens OX=9606 GN=MSMO1 PE=1 SV=1	0	23.175	21	4	7	4	293	35.2	7.23	14.3	4	0	3.37712e+06	7.10941e+06	High	High	1	2.10517
FALSE	High	Master Protein	Q6P1M0	Long-chain fatty acid transport protein 4 OS=Homo sapiens OX=9606 GN=SLC27A4 PE=1 SV=1	0	32.664	15	8	14	8	643	72	8.47	21.2	8	0	1.50868e+07	3.17424e+07	High	High	1	2.10399
FALSE	High	Master Protein	O00116	Alkyldihydroxyacetonephosphate synthase, peroxisomal OS=Homo sapiens OX=9606 GN=AGPS PE=1 SV=1	0	203.513	49	23	54	23	658	72.9	7.34	165.8	23	0	1.22732e+08	2.58095e+08	High	High	1	2.10291
FALSE	High	Master Protein	Q9BUI4	DNA-directed RNA polymerase III subunit RPC3 OS=Homo sapiens OX=9606 GN=POLR3C PE=1 SV=1	0	131.045	44	16	37	16	534	60.6	7.31	105.62	16	0	5.19697e+07	109256668	High	High	1	2.10231
FALSE	Low	Master Protein	Q7Z3K3	Pogo transposable element with ZNF domain OS=Homo sapiens OX=9606 GN=POGZ PE=1 SV=2	0.052	1.258	1	1	1	1	1410	155.2	7.4	0	1	0	659820	1.38646e+06	High	Peak Found	1	2.10127
FALSE	High	Master Protein	Q6VN20	Ran-binding protein 10 OS=Homo sapiens OX=9606 GN=RANBP10 PE=1 SV=1	0	43.58	14	7	10	5	620	67.2	6.77	24.12	7	0	20301011	42631267	High	High	1	2.09996
FALSE	Medium	Master Protein	Q86WN1	F-BAR and double SH3 domains protein 1 OS=Homo sapiens OX=9606 GN=FCHSD1 PE=1 SV=1	0.046	1.328	1	1	2	1	690	76.9	5.34	1.83	1	0	5.83852e+06	1.22512e+07	Peak Found	High	1	2.09834
FALSE	High	Master Protein	P08779	Keratin, type I cytoskeletal 16 OS=Homo sapiens OX=9606 GN=KRT16 PE=1 SV=4	0	300.48	64	36	97	20	473	51.2	5.05	269.73	36	0	1.36399e+08	2.86104e+08	High	High	1	2.09755
FALSE	High	Master Protein	Q9H6S0	3'-5' RNA helicase YTHDC2 OS=Homo sapiens OX=9606 GN=YTHDC2 PE=1 SV=2	0	29.692	6	6	8	6	1430	160.1	8.4	15.14	6	0	3.32452e+06	6.96367e+06	High	High	1	2.09464
FALSE	High	Master Protein	P78406	mRNA export factor RAE1 OS=Homo sapiens OX=9606 GN=RAE1 PE=1 SV=1	0	74.124	27	10	23	10	368	40.9	7.83	55.21	10	0	3.91187e+07	8.19295e+07	High	High	1	2.09438
FALSE	High	Master Protein	Q8TF05	Serine/threonine-protein phosphatase 4 regulatory subunit 1 OS=Homo sapiens OX=9606 GN=PPP4R1 PE=1 SV=1	0	54.299	9	8	15	8	950	106.9	4.77	46.33	8	0	6.54243e+06	13699485	High	High	1	2.09394
FALSE	High	Master Protein	Q15019	Septin-2 OS=Homo sapiens OX=9606 GN=SEPTIN2 PE=1 SV=1	0	217.124	61	16	59	15	361	41.5	6.6	146.25	16	0	3.07197e+08	6.42401e+08	High	High	1	2.09117
FALSE	High	Master Protein	Q96AG4	Leucine-rich repeat-containing protein 59 OS=Homo sapiens OX=9606 GN=LRRC59 PE=1 SV=1	0	98.608	37	13	32	13	307	34.9	9.57	85.59	13	0	2.58971e+08	5.41469e+08	High	High	1	2.09085
FALSE	High	Master Protein	Q2NKX8	DNA excision repair protein ERCC-6-like OS=Homo sapiens OX=9606 GN=ERCC6L PE=1 SV=1	0	43.227	11	9	9	9	1250	141	5.31	22.91	9	0	3.51529e+06	7.34436e+06	High	High	1	2.08926
FALSE	High	Master Protein	Q9NX61	Transmembrane protein 161A OS=Homo sapiens OX=9606 GN=TMEM161A PE=1 SV=1	0	21.585	9	3	7	3	479	53.6	8.44	15.69	3	0	6.65421e+06	1.38793e+07	High	High	1	2.08579
FALSE	High	Master Protein	Q96L92	Sorting nexin-27 OS=Homo sapiens OX=9606 GN=SNX27 PE=1 SV=2	0	117.59	29	16	34	16	541	61.2	6.49	83.45	16	0	7.72424e+07	160805315	High	High	1	2.08183
FALSE	High	Master Protein	Q13724	Mannosyl-oligosaccharide glucosidase OS=Homo sapiens OX=9606 GN=MOGS PE=1 SV=5	0	242.088	55	28	57	28	837	91.9	8.9	149.7	28	0	1.19049e+08	2.47718e+08	High	High	1	2.08081
FALSE	High	Master Protein	P16885	1-phosphatidylinositol 4,5-bisphosphate phosphodiesterase gamma-2 OS=Homo sapiens OX=9606 GN=PLCG2 PE=1 SV=4	0	42.374	11	9	11	9	1265	147.8	6.64	23.15	9	0	2.4922e+06	5185251	High	High	1	2.08059
FALSE	High	Master Protein	P61011	Signal recognition particle 54 kDa protein OS=Homo sapiens OX=9606 GN=SRP54 PE=1 SV=1	0	244.119	54	28	64	28	504	55.7	8.75	176.41	28	0	1.99087e+08	4.13161e+08	High	High	1	2.07528
FALSE	High	Master Protein	Q9Y6J9	TAF6-like RNA polymerase II p300/CBP-associated factor-associated factor 65 kDa subunit 6L OS=Homo sapiens OX=9606 GN=TAF6L PE=1 SV=1	0	10.047	4	2	4	2	622	67.8	8.97	9.95	2	0	3.65777e+06	7.58854e+06	High	High	1	2.07464
FALSE	High	Master Protein	Q8NI60	Atypical kinase COQ8A, mitochondrial OS=Homo sapiens OX=9606 GN=COQ8A PE=1 SV=1	0	27.775	13	6	10	6	647	71.9	6.99	20.74	6	0	1.39314e+07	28865139	High	High	1	2.07195
FALSE	High	Master Protein	P55884	Eukaryotic translation initiation factor 3 subunit B OS=Homo sapiens OX=9606 GN=EIF3B PE=1 SV=3	0	620.019	60	48	203	48	814	92.4	5	599.85	48	0	2.66753e+09	5.52094e+09	High	High	1	2.06968
FALSE	High	Master Protein	Q9BSK2	Solute carrier family 25 member 33 OS=Homo sapiens OX=9606 GN=SLC25A33 PE=1 SV=1	0	6.016	7	2	2	2	321	35.4	9.6	2.1	2	0	1.07035e+06	2.21515e+06	High	High	1	2.06956
FALSE	High	Master Protein	Q9H814	Phosphorylated adapter RNA export protein OS=Homo sapiens OX=9606 GN=PHAX PE=1 SV=1	0	49.269	32	10	14	10	394	44.4	5.4	26.78	10	0	3.97565e+07	82267858	High	High	1	2.06929
FALSE	High	Master Protein	O60879	Protein diaphanous homolog 2 OS=Homo sapiens OX=9606 GN=DIAPH2 PE=1 SV=1	0	43.362	13	10	13	10	1101	125.5	6.58	32.64	10	0	1.20316e+07	24896610	High	High	1	2.06928
FALSE	High	Master Protein	P04004	Vitronectin OS=Homo sapiens OX=9606 GN=VTN PE=1 SV=1	0	7.864	3	1	4	1	478	54.3	5.8	10.99	1	0	3.31672e+06	6853344	High	High	1	2.0663
FALSE	High	Master Protein	O14757	Serine/threonine-protein kinase Chk1 OS=Homo sapiens OX=9606 GN=CHEK1 PE=1 SV=2	0	21.58	11	5	8	5	476	54.4	8.25	16.69	5	0	4.90834e+06	1.0139e+07	High	High	1	2.06567
FALSE	High	Master Protein	Q9NUJ3	T-complex protein 11-like protein 1 OS=Homo sapiens OX=9606 GN=TCP11L1 PE=1 SV=1	0	10.943	7	3	4	3	509	57	5.59	7.29	3	0	612651	1.26515e+06	High	High	1	2.06503
FALSE	High	Master Protein	P46777	60S ribosomal protein L5 OS=Homo sapiens OX=9606 GN=RPL5 PE=1 SV=3	0	124.995	26	12	61	12	297	34.3	9.72	117.5	12	0	7.25429e+08	1.49743e+09	High	High	1	2.06419
FALSE	High	Master Protein	O00571	ATP-dependent RNA helicase DDX3X OS=Homo sapiens OX=9606 GN=DDX3X PE=1 SV=3	0	203.36	44	28	83	27	662	73.2	7.18	204.63	28	0	4.58664e+08	9.45753e+08	High	High	1	2.06197
FALSE	High	Master Protein	P11940	Polyadenylate-binding protein 1 OS=Homo sapiens OX=9606 GN=PABPC1 PE=1 SV=2	0	333.006	46	31	102	22	636	70.6	9.5	250.34	31	0	8.25044e+08	1.70033e+09	High	High	1	2.0609
FALSE	High	Master Protein	Q92564	DCN1-like protein 4 OS=Homo sapiens OX=9606 GN=DCUN1D4 PE=1 SV=2	0	13.109	12	3	4	2	292	34	5.88	6.19	3	0	519543	1.06931e+06	Peak Found	High	1	2.05818
FALSE	High	Master Protein	Q6NZY4	Zinc finger CCHC domain-containing protein 8 OS=Homo sapiens OX=9606 GN=ZCCHC8 PE=1 SV=2	0	40.252	16	7	11	7	707	78.5	4.87	20.01	7	0	1.37637e+06	2.8326e+06	High	High	1	2.05802
FALSE	Medium	Master Protein	Q9H920	RING finger protein 121 OS=Homo sapiens OX=9606 GN=RNF121 PE=1 SV=1	0.041	1.366	3	1	1	1	327	37.9	7.06	0	1	0	1105418	2.27417e+06	Peak Found	High	1	2.0573
FALSE	High	Master Protein	Q6ZVX7	F-box only protein 50 OS=Homo sapiens OX=9606 GN=NCCRP1 PE=1 SV=1	0	15.177	7	2	3	2	275	30.8	6.62	5.91	2	0	5.72215e+06	11769674	High	High	1	2.05686
FALSE	High	Master Protein	Q9ULK4	Mediator of RNA polymerase II transcription subunit 23 OS=Homo sapiens OX=9606 GN=MED23 PE=1 SV=2	0	24.97	6	6	9	6	1368	156.4	7.4	6.72	6	0	1.56503e+06	3.21898e+06	High	High	1	2.05682
FALSE	High	Master Protein	Q96LB3	Intraflagellar transport protein 74 homolog OS=Homo sapiens OX=9606 GN=IFT74 PE=1 SV=1	0.002	4.017	5	3	3	3	600	69.2	6	3.88	3	0	1949765	4.01012e+06	High	High	1	2.05672
FALSE	High	Master Protein	Q8N5Y8	Protein mono-ADP-ribosyltransferase PARP16 OS=Homo sapiens OX=9606 GN=PARP16 PE=1 SV=2	0	7.172	7	2	3	2	322	36.4	9.06	6.68	2	0	858523	1.7649e+06	High	High	1	2.05574
FALSE	High	Master Protein	Q9HD23	Magnesium transporter MRS2 homolog, mitochondrial OS=Homo sapiens OX=9606 GN=MRS2 PE=1 SV=1	0	7.437	8	2	2	2	443	50.3	6.87	0	2	0	744346	1.52967e+06	High	Peak Found	1	2.05505
FALSE	High	Master Protein	Q86W56	Poly(ADP-ribose) glycohydrolase OS=Homo sapiens OX=9606 GN=PARG PE=1 SV=1	0	9.605	2	2	4	2	976	111	6.43	9.82	2	0	3383486	6.93587e+06	High	High	1	2.04992
FALSE	High	Master Protein	Q9BY44	Eukaryotic translation initiation factor 2A OS=Homo sapiens OX=9606 GN=EIF2A PE=1 SV=3	0	116.442	41	16	34	16	585	64.9	8.87	74.4	16	0	6.65216e+07	1.36156e+08	High	High	1	2.04679
FALSE	High	Master Protein	Q8WUH6	Transmembrane protein 263 OS=Homo sapiens OX=9606 GN=TMEM263 PE=1 SV=1	0	18.615	49	4	5	4	116	11.7	9.32	11.86	4	0	1.29702e+06	2.65304e+06	High	High	1	2.0455
FALSE	High	Master Protein	Q9H9V9	2-oxoglutarate and iron-dependent oxygenase JMJD4 OS=Homo sapiens OX=9606 GN=JMJD4 PE=1 SV=2	0	7.705	4	1	1	1	463	52.5	6.21	3.51	1	0	1.95444e+06	3.99542e+06	High	Peak Found	1	2.04428
FALSE	High	Master Protein	Q92620	Pre-mRNA-splicing factor ATP-dependent RNA helicase PRP16 OS=Homo sapiens OX=9606 GN=DHX38 PE=1 SV=2	0	36.536	6	5	10	5	1227	140.4	6.54	25.97	5	0	3.03866e+06	6.20195e+06	High	High	1	2.04101
FALSE	High	Master Protein	Q5T8P6	RNA-binding protein 26 OS=Homo sapiens OX=9606 GN=RBM26 PE=1 SV=3	0	98.931	19	19	35	19	1007	113.5	9.16	69.64	19	0	9.08765e+07	1.85146e+08	High	High	1	2.03733
FALSE	High	Master Protein	P08237	ATP-dependent 6-phosphofructokinase, muscle type OS=Homo sapiens OX=9606 GN=PFKM PE=1 SV=2	0	214.046	38	23	59	20	780	85.1	7.99	127.93	23	0	1.24083e+08	2.52794e+08	High	High	1	2.0373
FALSE	High	Master Protein	P52597	Heterogeneous nuclear ribonucleoprotein F OS=Homo sapiens OX=9606 GN=HNRNPF PE=1 SV=3	0	147.256	45	11	43	8	415	45.6	5.58	122.31	11	0	1.45924e+08	2.97118e+08	High	High	1	2.03611
FALSE	High	Master Protein	Q8TF46	DIS3-like exonuclease 1 OS=Homo sapiens OX=9606 GN=DIS3L PE=1 SV=2	0.002	3.523	2	2	2	2	1054	120.7	6.54	0	2	0	3.63611e+06	7.40343e+06	Peak Found	High	1	2.03608
FALSE	High	Master Protein	Q9BRX2	Protein pelota homolog OS=Homo sapiens OX=9606 GN=PELO PE=1 SV=2	0	51.39	33	8	14	8	385	43.3	6.34	32.45	8	0	8.60954e+06	1.75117e+07	High	High	1	2.03399
FALSE	High	Master Protein	Q8IVL6	Prolyl 3-hydroxylase 3 OS=Homo sapiens OX=9606 GN=P3H3 PE=1 SV=1	0	10.348	4	2	2	2	736	81.8	6.32	4.17	2	0	1.26264e+06	2.56809e+06	Peak Found	High	1	2.03391
FALSE	High	Master Protein	Q3YEC7	Rab-like protein 6 OS=Homo sapiens OX=9606 GN=RABL6 PE=1 SV=2	0	94.331	23	14	27	14	729	79.5	5.22	54.98	14	0	3.51402e+07	7.14535e+07	High	High	1	2.03338
FALSE	High	Master Protein	P53621	Coatomer subunit alpha OS=Homo sapiens OX=9606 GN=COPA PE=1 SV=2	0	314.35	43	41	88	41	1224	138.3	7.66	260.05	41	0	2.12047e+08	4.30822e+08	High	High	1	2.03173
FALSE	High	Master Protein	Q8ND24	RING finger protein 214 OS=Homo sapiens OX=9606 GN=RNF214 PE=1 SV=2	0	39.354	13	6	9	6	703	77.6	6.95	19.2	6	0	6.07037e+06	1.23286e+07	High	High	1	2.03095
FALSE	High	Master Protein	Q14728	Major facilitator superfamily domain-containing protein 10 OS=Homo sapiens OX=9606 GN=MFSD10 PE=1 SV=1	0	8.428	5	2	3	2	455	48.3	9.6	5.93	2	0	2.10139e+06	4267733	High	High	1	2.03091
FALSE	High	Master Protein	Q71SY5	Mediator of RNA polymerase II transcription subunit 25 OS=Homo sapiens OX=9606 GN=MED25 PE=1 SV=2	0	23.177	5	2	8	2	747	78.1	8.34	14.6	2	0	1.10963e+06	2.25295e+06	High	High	1	2.03037
FALSE	Medium	Master Protein	Q86XZ4	Spermatogenesis-associated serine-rich protein 2 OS=Homo sapiens OX=9606 GN=SPATS2 PE=1 SV=1	0.015	1.93	2	1	1	1	545	59.5	8.9	1.83	1	0	11305781	22949368	High	Peak Found	1	2.02988
FALSE	High	Master Protein	O75822	Eukaryotic translation initiation factor 3 subunit J OS=Homo sapiens OX=9606 GN=EIF3J PE=1 SV=2	0	86.67	46	15	32	15	258	29	4.83	66.19	15	0	3.5119e+08	7.12868e+08	High	High	1	2.02986
FALSE	High	Master Protein	P49411	Elongation factor Tu, mitochondrial OS=Homo sapiens OX=9606 GN=TUFM PE=1 SV=2	0	258.475	53	22	88	22	452	49.5	7.61	215.5	22	0	5.74621e+08	1.16517e+09	High	High	1	2.02772
FALSE	High	Master Protein	Q92947	Glutaryl-CoA dehydrogenase, mitochondrial OS=Homo sapiens OX=9606 GN=GCDH PE=1 SV=1	0	64.164	23	6	13	6	438	48.1	8.06	36.59	6	0	3.97569e+07	8.05872e+07	High	High	1	2.027
FALSE	High	Master Protein	Q9BPX3	Condensin complex subunit 3 OS=Homo sapiens OX=9606 GN=NCAPG PE=1 SV=1	0	145.543	25	21	40	21	1015	114.3	5.59	94.3	21	0	6.36669e+07	1.28919e+08	High	High	1	2.0249
FALSE	High	Master Protein	Q9H7B2	Ribosome production factor 2 homolog OS=Homo sapiens OX=9606 GN=RPF2 PE=1 SV=2	0.001	5.144	8	2	2	2	306	35.6	9.99	3.62	2	0	773115	1.5649e+06	High	Peak Found	1	2.02415
FALSE	High	Master Protein	Q13310	Polyadenylate-binding protein 4 OS=Homo sapiens OX=9606 GN=PABPC4 PE=1 SV=1	0	329.66	41	32	93	23	644	70.7	9.26	276.12	32	11	6.77734e+08	1.37133e+09	High	High	1	2.0234
FALSE	High	Master Protein	P39023	60S ribosomal protein L3 OS=Homo sapiens OX=9606 GN=RPL3 PE=1 SV=2	0	229.804	48	21	56	21	403	46.1	10.18	152.49	21	0	620957198	1.25634e+09	High	High	1	2.02324
FALSE	High	Master Protein	P20042	Eukaryotic translation initiation factor 2 subunit 2 OS=Homo sapiens OX=9606 GN=EIF2S2 PE=1 SV=2	0	117.696	44	15	42	15	333	38.4	5.8	96.6	15	0	1.27402e+08	2.57565e+08	High	High	1	2.02167
FALSE	High	Master Protein	Q9UBM7	7-dehydrocholesterol reductase OS=Homo sapiens OX=9606 GN=DHCR7 PE=1 SV=1	0	27.306	11	4	10	4	475	54.5	8.7	19.4	4	0	15808859	31868913	High	High	1	2.01589
FALSE	High	Master Protein	Q8IY81	pre-rRNA 2'-O-ribose RNA methyltransferase FTSJ3 OS=Homo sapiens OX=9606 GN=FTSJ3 PE=1 SV=2	0	9.287	4	2	2	2	847	96.5	8.4	5.27	2	0	2.87968e+06	5.79899e+06	Peak Found	High	1	2.01376
FALSE	High	Master Protein	Q12981	Vesicle transport protein SEC20 OS=Homo sapiens OX=9606 GN=BNIP1 PE=1 SV=3	0	14.814	26	5	6	5	228	26.1	8.95	9.09	5	0	6.56963e+06	1.32295e+07	High	High	1	2.01373
FALSE	High	Master Protein	Q9P0L2	Serine/threonine-protein kinase MARK1 OS=Homo sapiens OX=9606 GN=MARK1 PE=1 SV=2	0	10	6	4	4	2	795	88.9	9.36	1.93	4	1	3.9111e+06	7875112	Not Found	High	1	2.01353
FALSE	High	Master Protein	A8K2U0	Alpha-2-macroglobulin-like protein 1 OS=Homo sapiens OX=9606 GN=A2ML1 PE=1 SV=3	0	14.879	4	3	3	3	1454	161	5.73	4.55	3	0	414664	834632	High	High	1	2.01279
FALSE	High	Master Protein	Q9HC21	Mitochondrial thiamine pyrophosphate carrier OS=Homo sapiens OX=9606 GN=SLC25A19 PE=1 SV=1	0.002	3.885	3	1	2	1	320	35.5	9.55	3.94	1	0	1.5728e+06	3.16557e+06	High	High	1	2.0127
FALSE	High	Master Protein	Q92974	Rho guanine nucleotide exchange factor 2 OS=Homo sapiens OX=9606 GN=ARHGEF2 PE=1 SV=4	0	68.349	20	13	22	13	986	111.5	7.27	43.2	13	0	1.47437e+07	2.96588e+07	High	High	1	2.01162
FALSE	High	Master Protein	Q8N684	Cleavage and polyadenylation specificity factor subunit 7 OS=Homo sapiens OX=9606 GN=CPSF7 PE=1 SV=1	0	105.06	34	15	32	15	471	52	8	75.66	15	0	2.21001e+08	4.44471e+08	High	High	1	2.01117
FALSE	High	Master Protein	Q8IZE3	Protein-associating with the carboxyl-terminal domain of ezrin OS=Homo sapiens OX=9606 GN=SCYL3 PE=1 SV=3	0	30.99	10	5	9	5	742	82.8	5.05	21.39	5	0	2.48093e+06	4.98872e+06	High	High	1	2.01083
FALSE	High	Master Protein	O43181	NADH dehydrogenase [ubiquinone] iron-sulfur protein 4, mitochondrial OS=Homo sapiens OX=9606 GN=NDUFS4 PE=1 SV=1	0	13.539	24	2	2	2	175	20.1	10.3	6.32	2	0	15652163	31454646	Peak Found	High	1	2.0096
FALSE	High	Master Protein	Q14145	Kelch-like ECH-associated protein 1 OS=Homo sapiens OX=9606 GN=KEAP1 PE=1 SV=2	0	11.538	8	4	6	4	624	69.6	6.44	5.1	4	0	3.88868e+06	7.81197e+06	High	High	1	2.0089
FALSE	High	Master Protein	Q9BUN8	Derlin-1 OS=Homo sapiens OX=9606 GN=DERL1 PE=1 SV=1	0	13.241	16	4	6	4	251	28.8	9.51	12.83	4	0	1.72782e+07	34704537	High	High	1	2.00857
FALSE	High	Master Protein	O60343	TBC1 domain family member 4 OS=Homo sapiens OX=9606 GN=TBC1D4 PE=1 SV=2	0	93.32	17	17	25	17	1298	146.5	7.01	52.47	17	0	1.85603e+07	3.72689e+07	High	High	1	2.00799
FALSE	High	Master Protein	Q00341	Vigilin OS=Homo sapiens OX=9606 GN=HDLBP PE=1 SV=2	0	351.455	39	38	81	37	1268	141.4	6.87	221.55	38	0	172645139	3.46625e+08	High	High	1	2.00773
FALSE	High	Master Protein	O75821	Eukaryotic translation initiation factor 3 subunit G OS=Homo sapiens OX=9606 GN=EIF3G PE=1 SV=2	0	171.659	55	17	53	17	320	35.6	6.13	170.82	17	0	6.51262e+08	1307507089	High	High	1	2.00765
FALSE	High	Master Protein	Q96S52	GPI transamidase component PIG-S OS=Homo sapiens OX=9606 GN=PIGS PE=1 SV=3	0	76.345	28	10	14	10	555	61.6	6.49	46.44	10	0	2.41001e+07	48344708	High	High	1	2.006
FALSE	High	Master Protein	P17480	Nucleolar transcription factor 1 OS=Homo sapiens OX=9606 GN=UBTF PE=1 SV=1	0	14.299	5	3	3	3	764	89.4	5.81	8.24	3	0	14178138	28431864	Peak Found	High	1	2.00533
FALSE	High	Master Protein	Q9GZN8	UPF0687 protein C20orf27 OS=Homo sapiens OX=9606 GN=C20orf27 PE=1 SV=3	0	86.503	49	6	23	6	174	19.3	6.84	60.8	6	0	7.28637e+07	1.46066e+08	High	High	1	2.00464
FALSE	High	Master Protein	Q9Y613	FH1/FH2 domain-containing protein 1 OS=Homo sapiens OX=9606 GN=FHOD1 PE=1 SV=3	0	37.695	12	9	11	9	1164	126.5	6.39	19.3	9	0	5788008	1.16003e+07	High	High	1	2.00419
FALSE	High	Master Protein	P17301	Integrin alpha-2 OS=Homo sapiens OX=9606 GN=ITGA2 PE=1 SV=2	0	9.35	4	4	4	4	1181	129.2	5.25	6.15	4	0	3.5392e+06	7.09182e+06	High	High	1	2.00379
FALSE	High	Master Protein	O60256	Phosphoribosyl pyrophosphate synthase-associated protein 2 OS=Homo sapiens OX=9606 GN=PRPSAP2 PE=1 SV=1	0	114.374	44	11	35	9	369	40.9	7.44	102.01	11	2	8.16854e+07	163630928	High	High	1	2.00318
FALSE	High	Master Protein	Q12768	WASH complex subunit 5 OS=Homo sapiens OX=9606 GN=WASHC5 PE=1 SV=1	0	157.56	30	28	52	27	1159	134.2	6.98	104.81	28	1	5.11618e+07	1.02475e+08	High	High	1	2.00296
FALSE	High	Master Protein	P49023	Paxillin OS=Homo sapiens OX=9606 GN=PXN PE=1 SV=3	0.002	3.744	3	1	1	1	591	64.5	6.19	1.97	1	0	2.68152e+06	5.36209e+06	Peak Found	High	1	1.99964
FALSE	High	Master Protein	Q9BXW9	Fanconi anemia group D2 protein OS=Homo sapiens OX=9606 GN=FANCD2 PE=1 SV=2	0	112.605	19	21	34	21	1451	164	5.88	61.51	21	0	2.40031e+07	47950552	High	High	1	1.99768
FALSE	High	Master Protein	O43347	RNA-binding protein Musashi homolog 1 OS=Homo sapiens OX=9606 GN=MSI1 PE=1 SV=1	0	88.637	45	9	20	8	362	39.1	7.85	65.02	9	1	2.76017e+07	5.50591e+07	High	High	1	1.99477
FALSE	High	Master Protein	O14974	Protein phosphatase 1 regulatory subunit 12A OS=Homo sapiens OX=9606 GN=PPP1R12A PE=1 SV=1	0	47.913	7	6	11	6	1030	115.2	5.4	35.27	6	0	7.63942e+06	1.52388e+07	High	High	1	1.99476
FALSE	High	Master Protein	O43660	Pleiotropic regulator 1 OS=Homo sapiens OX=9606 GN=PLRG1 PE=1 SV=1	0	27.331	11	4	9	4	514	57.2	9.17	16.2	4	0	1.45429e+07	2.89911e+07	High	High	1	1.99348
FALSE	High	Master Protein	P30876	DNA-directed RNA polymerase II subunit RPB2 OS=Homo sapiens OX=9606 GN=POLR2B PE=1 SV=1	0	159.24	24	24	46	24	1174	133.8	6.87	86.66	24	0	4.928e+07	9.82164e+07	High	High	1	1.99303
FALSE	High	Master Protein	Q99805	Transmembrane 9 superfamily member 2 OS=Homo sapiens OX=9606 GN=TM9SF2 PE=1 SV=1	0	45.271	14	8	14	8	663	75.7	7.44	31.65	8	0	35192039	7.00844e+07	High	High	1	1.99148
FALSE	High	Master Protein	Q16181	Septin-7 OS=Homo sapiens OX=9606 GN=SEPTIN7 PE=1 SV=2	0	183.428	46	17	49	15	437	50.6	8.63	143.76	17	0	1.66726e+08	3.32023e+08	High	High	1	1.99143
FALSE	High	Master Protein	Q86X83	COMM domain-containing protein 2 OS=Homo sapiens OX=9606 GN=COMMD2 PE=1 SV=2	0	11.739	18	3	4	3	199	22.7	6.73	7.63	3	0	9.61452e+06	1.91169e+07	High	High	1	1.98834
FALSE	High	Master Protein	Q13283	Ras GTPase-activating protein-binding protein 1 OS=Homo sapiens OX=9606 GN=G3BP1 PE=1 SV=1	0	217.278	50	17	56	17	466	52.1	5.52	159.47	17	0	255055408	506981885	High	High	1	1.98773
FALSE	High	Master Protein	Q5VTR2	E3 ubiquitin-protein ligase BRE1A OS=Homo sapiens OX=9606 GN=RNF20 PE=1 SV=2	0	128.149	25	19	31	16	975	113.6	5.94	73.9	19	2	2.88267e+07	5.72733e+07	High	High	1	1.98681
FALSE	Low	Master Protein	Q7Z6R9	Transcription factor AP-2-delta OS=Homo sapiens OX=9606 GN=TFAP2D PE=1 SV=1	0.059	1.16	2	1	1	1	452	49.5	8.16	0	1	0	2.88217e+06	5.72232e+06	Peak Found	High	1	1.98542
FALSE	High	Master Protein	Q7Z3C6	Autophagy-related protein 9A OS=Homo sapiens OX=9606 GN=ATG9A PE=1 SV=3	0	14.694	6	5	6	5	839	94.4	6.67	10.44	5	0	5359667	1.06395e+07	High	High	1	1.98511
FALSE	High	Master Protein	O15541	E3 ubiquitin-protein ligase RNF113A OS=Homo sapiens OX=9606 GN=RNF113A PE=1 SV=1	0.001	4.361	5	2	2	2	343	38.8	5.69	2.41	2	0	1.56679e+06	3.10949e+06	High	High	1	1.98463
FALSE	Medium	Master Protein	Q5SYE7	NHS-like protein 1 OS=Homo sapiens OX=9606 GN=NHSL1 PE=1 SV=2	0.046	1.326	1	1	1	1	1610	170.6	6.96	1.82	1	0	2.41059e+06	4783904	Peak Found	High	1	1.98453
FALSE	High	Master Protein	Q7L014	Probable ATP-dependent RNA helicase DDX46 OS=Homo sapiens OX=9606 GN=DDX46 PE=1 SV=2	0	165.08	29	26	54	26	1031	117.3	9.29	122.4	26	0	1.10676e+08	2.19424e+08	High	High	1	1.98259
FALSE	High	Master Protein	Q9P0J1	[Pyruvate dehydrogenase [acetyl-transferring]]-phosphatase 1, mitochondrial OS=Homo sapiens OX=9606 GN=PDP1 PE=1 SV=3	0	13.781	8	4	6	4	537	61	6.67	4.67	4	0	1.7662e+06	3.5013e+06	High	High	1	1.98239
FALSE	High	Master Protein	P30154	Serine/threonine-protein phosphatase 2A 65 kDa regulatory subunit A beta isoform OS=Homo sapiens OX=9606 GN=PPP2R1B PE=1 SV=3	0	112.463	33	17	31	11	601	66.2	4.94	80.77	17	0	2.29949e+07	4.55843e+07	High	High	1	1.98237
FALSE	High	Master Protein	P49366	Deoxyhypusine synthase OS=Homo sapiens OX=9606 GN=DHPS PE=1 SV=1	0	131.698	50	12	32	12	369	40.9	5.36	96.01	12	0	5.54372e+07	1.09891e+08	High	High	1	1.98226
FALSE	High	Master Protein	P07602	Prosaposin OS=Homo sapiens OX=9606 GN=PSAP PE=1 SV=2	0	12.072	5	2	4	2	524	58.1	5.17	8.12	2	0	1.71812e+06	3.39943e+06	High	High	1	1.97858
FALSE	High	Master Protein	P27986	Phosphatidylinositol 3-kinase regulatory subunit alpha OS=Homo sapiens OX=9606 GN=PIK3R1 PE=1 SV=2	0	11.336	7	2	2	2	724	83.5	6.16	4.32	2	0	1.08946e+06	2.15385e+06	Peak Found	High	1	1.97699
FALSE	Low	Master Protein	P23508	Colorectal mutant cancer protein OS=Homo sapiens OX=9606 GN=MCC PE=1 SV=2	0.052	1.244	1	1	1	1	829	93	5.52	0	1	0	877651	1.73418e+06	Peak Found	High	1	1.97594
FALSE	High	Master Protein	Q8NBU5	Outer mitochondrial transmembrane helix translocase OS=Homo sapiens OX=9606 GN=ATAD1 PE=1 SV=1	0	40.333	32	9	12	9	361	40.7	6.9	24.92	9	0	1.88305e+07	3.71652e+07	High	High	1	1.97367
FALSE	High	Master Protein	P54652	Heat shock-related 70 kDa protein 2 OS=Homo sapiens OX=9606 GN=HSPA2 PE=1 SV=1	0	157.322	38	18	66	7	639	70	5.74	159.03	18	0	2.31849e+06	4.57398e+06	High	High	1	1.97282
FALSE	High	Master Protein	Q9H223	EH domain-containing protein 4 OS=Homo sapiens OX=9606 GN=EHD4 PE=1 SV=1	0	88.567	44	19	30	15	541	61.1	6.76	66.01	19	2	4.7752e+07	9.41635e+07	High	High	1	1.97193
FALSE	High	Master Protein	O00217	NADH dehydrogenase [ubiquinone] iron-sulfur protein 8, mitochondrial OS=Homo sapiens OX=9606 GN=NDUFS8 PE=1 SV=1	0	12.22	19	4	7	4	210	23.7	6.34	15.06	4	0	2.06543e+07	40696880	High	High	1	1.97038
FALSE	High	Master Protein	Q9Y2A7	Nck-associated protein 1 OS=Homo sapiens OX=9606 GN=NCKAP1 PE=1 SV=1	0	204.263	34	32	61	32	1128	128.7	6.62	132.86	32	0	3.03153e+08	597261990	High	High	1	1.97017
FALSE	High	Master Protein	P49585	Choline-phosphate cytidylyltransferase A OS=Homo sapiens OX=9606 GN=PCYT1A PE=1 SV=2	0	121.324	41	12	27	12	367	41.7	7.25	79.55	12	0	8.92713e+07	1.75878e+08	High	High	1	1.97015
FALSE	High	Master Protein	Q92600	CCR4-NOT transcription complex subunit 9 OS=Homo sapiens OX=9606 GN=CNOT9 PE=1 SV=1	0	44.783	31	8	12	8	299	33.6	8.03	25.99	8	0	2.79826e+07	5.51172e+07	High	High	1	1.96969
FALSE	High	Master Protein	O94992	Protein HEXIM1 OS=Homo sapiens OX=9606 GN=HEXIM1 PE=1 SV=1	0	32.356	17	5	9	5	359	40.6	4.89	21.94	5	0	6.27153e+06	1.23523e+07	High	High	1	1.96958
FALSE	High	Master Protein	Q8IUR0	Trafficking protein particle complex subunit 5 OS=Homo sapiens OX=9606 GN=TRAPPC5 PE=1 SV=1	0	18.36	20	4	5	4	188	20.8	9.66	9.42	4	0	11615616	2.28426e+07	High	High	1	1.96655
FALSE	High	Master Protein	O15228	Dihydroxyacetone phosphate acyltransferase OS=Homo sapiens OX=9606 GN=GNPAT PE=1 SV=1	0	88.793	29	12	21	12	680	77.1	6.57	48.86	12	0	12530886	2.46425e+07	High	High	1	1.96654
FALSE	High	Master Protein	Q96N66	Lysophospholipid acyltransferase 7 OS=Homo sapiens OX=9606 GN=MBOAT7 PE=1 SV=2	0	18.065	8	2	3	2	472	52.7	8.97	11.6	2	0	4147880	8.15658e+06	High	High	1	1.96644
FALSE	High	Master Protein	O15372	Eukaryotic translation initiation factor 3 subunit H OS=Homo sapiens OX=9606 GN=EIF3H PE=1 SV=1	0	433.296	68	26	156	26	352	39.9	6.54	483.27	26	0	1.81975e+09	3.57524e+09	High	High	1	1.96468
FALSE	High	Master Protein	P35611	Alpha-adducin OS=Homo sapiens OX=9606 GN=ADD1 PE=1 SV=2	0	96.606	29	15	26	14	737	80.9	5.83	66.88	15	0	4.90751e+07	9.61633e+07	High	High	1	1.95951
FALSE	High	Master Protein	Q2T9J0	Peroxisomal leader peptide-processing protease OS=Homo sapiens OX=9606 GN=TYSND1 PE=1 SV=3	0	12.009	6	2	4	2	566	59.3	6.2	13.04	2	0	3.08685e+06	6.04775e+06	High	High	1	1.9592
FALSE	High	Master Protein	Q96ME1	F-box/LRR-repeat protein 18 OS=Homo sapiens OX=9606 GN=FBXL18 PE=1 SV=2	0	42.841	15	8	12	8	805	88.3	8.32	17.96	8	0	6.22907e+06	12195894	High	High	1	1.9579
FALSE	High	Master Protein	Q5SRE5	Nucleoporin NUP188 OS=Homo sapiens OX=9606 GN=NUP188 PE=1 SV=1	0	85.09	12	16	23	16	1749	195.9	6.73	49.61	16	0	9.76818e+06	1.91175e+07	High	High	1	1.95712
FALSE	High	Master Protein	Q9Y6M9	NADH dehydrogenase [ubiquinone] 1 beta subcomplex subunit 9 OS=Homo sapiens OX=9606 GN=NDUFB9 PE=1 SV=3	0	29.304	25	4	10	4	179	21.8	8.38	16.71	4	0	6.29317e+06	1.23144e+07	High	High	1	1.95678
FALSE	High	Master Protein	Q9BTC0	Death-inducer obliterator 1 OS=Homo sapiens OX=9606 GN=DIDO1 PE=1 SV=5	0	26.637	4	6	9	6	2240	243.7	7.88	11.22	6	0	4.11937e+06	8.05547e+06	High	High	1	1.95551
FALSE	High	Master Protein	Q9NZB2	Constitutive coactivator of PPAR-gamma-like protein 1 OS=Homo sapiens OX=9606 GN=FAM120A PE=1 SV=2	0	118.978	23	20	35	20	1118	121.8	8.88	65.14	20	0	5.56145e+07	1.08661e+08	High	High	1	1.95383
FALSE	High	Master Protein	Q9NZ01	Very-long-chain enoyl-CoA reductase OS=Homo sapiens OX=9606 GN=TECR PE=1 SV=1	0	36.955	24	9	17	9	308	36	9.45	32.66	9	0	1.22155e+08	2.38139e+08	High	High	1	1.94948
FALSE	High	Master Protein	Q9UDX5	Mitochondrial fission process protein 1 OS=Homo sapiens OX=9606 GN=MTFP1 PE=1 SV=1	0	39.928	34	5	10	5	166	18	9.31	22.44	5	0	9542011	1.86009e+07	High	High	1	1.94937
FALSE	High	Master Protein	Q8NCA5	Protein FAM98A OS=Homo sapiens OX=9606 GN=FAM98A PE=1 SV=2	0	94.643	29	11	24	9	518	55.2	8.95	60.89	11	2	1.25853e+08	2.45273e+08	High	High	1	1.94888
FALSE	High	Master Protein	Q14141	Septin-6 OS=Homo sapiens OX=9606 GN=SEPTIN6 PE=1 SV=4	0	140.985	47	22	42	10	434	49.7	6.67	90.18	22	12	2.33257e+08	4.54303e+08	High	High	1	1.94766
FALSE	High	Master Protein	Q8NFH5	Nucleoporin NUP35 OS=Homo sapiens OX=9606 GN=NUP35 PE=1 SV=1	0	20.014	14	3	4	3	326	34.8	9.09	10.68	3	0	2.65147e+06	5.16143e+06	High	High	1	1.94663
FALSE	High	Master Protein	Q13057	Bifunctional coenzyme A synthase OS=Homo sapiens OX=9606 GN=COASY PE=1 SV=4	0	131.204	38	13	33	13	564	62.3	6.99	98.74	13	0	2.00261e+08	389346225	High	High	1	1.94419
FALSE	High	Master Protein	O60313	Dynamin-like 120 kDa protein, mitochondrial OS=Homo sapiens OX=9606 GN=OPA1 PE=1 SV=3	0	144.163	29	22	37	22	960	111.6	7.87	76.8	22	0	6.74617e+07	1.31015e+08	High	High	1	1.94206
FALSE	High	Master Protein	Q8N766	ER membrane protein complex subunit 1 OS=Homo sapiens OX=9606 GN=EMC1 PE=1 SV=1	0	164.45	34	24	51	24	993	111.7	7.66	130.71	24	0	8.17971e+07	158851699	High	High	1	1.94202
FALSE	High	Master Protein	O94855	Protein transport protein Sec24D OS=Homo sapiens OX=9606 GN=SEC24D PE=1 SV=2	0	40.753	10	8	12	8	1032	112.9	7.25	27.47	8	0	2.2148e+07	4.29995e+07	High	High	1	1.94146
FALSE	High	Master Protein	Q969M3	Protein YIPF5 OS=Homo sapiens OX=9606 GN=YIPF5 PE=1 SV=1	0.005	2.48	4	1	1	1	257	28	4.36	1.79	1	0	6492940	12596313	High	Peak Found	1	1.94
FALSE	High	Master Protein	Q6AI08	HEAT repeat-containing protein 6 OS=Homo sapiens OX=9606 GN=HEATR6 PE=1 SV=1	0	37.879	7	6	10	6	1181	128.7	7.03	25.87	6	0	6.89153e+06	1.3358e+07	High	High	1	1.93833
FALSE	High	Master Protein	Q6PD62	RNA polymerase-associated protein CTR9 homolog OS=Homo sapiens OX=9606 GN=CTR9 PE=1 SV=1	0	55.389	14	9	16	9	1173	133.4	6.77	43.01	9	0	1.03619e+07	2.00657e+07	High	High	1	1.93649
FALSE	High	Master Protein	O00148	ATP-dependent RNA helicase DDX39A OS=Homo sapiens OX=9606 GN=DDX39A PE=1 SV=2	0	149.237	38	17	46	7	427	49.1	5.68	109.58	17	0	5.12306e+07	9.91884e+07	High	High	1	1.93612
FALSE	High	Master Protein	Q9Y295	Developmentally-regulated GTP-binding protein 1 OS=Homo sapiens OX=9606 GN=DRG1 PE=1 SV=1	0	98.915	54	16	35	15	367	40.5	8.9	83.45	16	0	1.32938e+08	257271251	High	High	1	1.93527
FALSE	High	Master Protein	O14802	DNA-directed RNA polymerase III subunit RPC1 OS=Homo sapiens OX=9606 GN=POLR3A PE=1 SV=2	0	77.712	11	14	26	14	1390	155.5	8.48	60.42	14	0	2.37944e+07	4.60022e+07	High	High	1	1.93332
FALSE	High	Master Protein	P55011	Solute carrier family 12 member 2 OS=Homo sapiens OX=9606 GN=SLC12A2 PE=1 SV=1	0	43.44	8	8	12	8	1212	131.4	6.4	22.89	8	0	1.64056e+07	3.16843e+07	High	High	1	1.93131
FALSE	High	Master Protein	Q9UBL3	Set1/Ash2 histone methyltransferase complex subunit ASH2 OS=Homo sapiens OX=9606 GN=ASH2L PE=1 SV=1	0	12.231	7	4	6	4	628	68.7	5.69	11.9	4	0	5975123	1.15394e+07	High	High	1	1.93123
FALSE	High	Master Protein	Q9P258	Protein RCC2 OS=Homo sapiens OX=9606 GN=RCC2 PE=1 SV=2	0	145.984	32	13	41	13	522	56	8.78	116.48	13	0	1.61317e+08	3.11444e+08	High	High	1	1.93063
FALSE	High	Master Protein	Q9NW64	Pre-mRNA-splicing factor RBM22 OS=Homo sapiens OX=9606 GN=RBM22 PE=1 SV=1	0	6.709	6	2	2	2	420	46.9	8.54	2.27	2	0	2.54502e+06	4.91335e+06	Peak Found	High	1	1.93058
FALSE	High	Master Protein	O94822	E3 ubiquitin-protein ligase listerin OS=Homo sapiens OX=9606 GN=LTN1 PE=1 SV=6	0	17.976	3	4	4	4	1766	200.4	6.25	6.88	4	0	2.42662e+06	4681363	Peak Found	High	1	1.92917
FALSE	High	Master Protein	P04637	Cellular tumor antigen p53 OS=Homo sapiens OX=9606 GN=TP53 PE=1 SV=4	0	41.486	17	6	14	6	393	43.6	6.79	20.91	6	0	1.36109e+07	2.62543e+07	High	High	1	1.92892
FALSE	High	Master Protein	O15357	Phosphatidylinositol 3,4,5-trisphosphate 5-phosphatase 2 OS=Homo sapiens OX=9606 GN=INPPL1 PE=1 SV=2	0	61.176	16	14	23	14	1258	138.5	6.54	27.08	14	0	1.25205e+07	2.41418e+07	High	High	1	1.92819
FALSE	High	Master Protein	Q8N357	Solute carrier family 35 member F6 OS=Homo sapiens OX=9606 GN=SLC35F6 PE=1 SV=1	0	9.062	3	1	2	1	371	40.2	6.93	6.6	1	0	5.20236e+06	1.00308e+07	Peak Found	High	1	1.92813
FALSE	High	Master Protein	Q8TEV9	Guanine nucleotide exchange protein SMCR8 OS=Homo sapiens OX=9606 GN=SMCR8 PE=1 SV=2	0.001	5.044	1	1	2	1	937	105	5.58	5.14	1	0	1.27983e+06	2.46751e+06	High	High	1	1.92801
FALSE	High	Master Protein	Q96G46	tRNA-dihydrouridine(47) synthase [NAD(P)(+)]-like OS=Homo sapiens OX=9606 GN=DUS3L PE=1 SV=2	0	94.293	28	14	25	14	650	72.5	8.05	51.65	14	0	2.8376e+07	5.47074e+07	High	High	1	1.92795
FALSE	High	Master Protein	Q9UHJ6	Sedoheptulokinase OS=Homo sapiens OX=9606 GN=SHPK PE=1 SV=4	0	35.278	20	6	13	6	478	51.5	6.83	28.31	6	0	1.82873e+07	3.52377e+07	High	High	1	1.9269
FALSE	High	Master Protein	Q15645	Pachytene checkpoint protein 2 homolog OS=Homo sapiens OX=9606 GN=TRIP13 PE=1 SV=2	0	148.172	50	16	42	16	432	48.5	6.09	125.82	16	0	161065777	309886666	High	High	1	1.92398
FALSE	High	Master Protein	O43502	DNA repair protein RAD51 homolog 3 OS=Homo sapiens OX=9606 GN=RAD51C PE=1 SV=1	0	40.224	22	6	9	6	376	42.2	6.74	22.5	6	0	6.06563e+06	11665113	High	High	1	1.92315
FALSE	High	Master Protein	O95758	Polypyrimidine tract-binding protein 3 OS=Homo sapiens OX=9606 GN=PTBP3 PE=1 SV=2	0	30.003	18	6	12	4	552	59.7	9.04	14.03	6	0	2.60412e+06	4.99668e+06	High	High	1	1.91876
FALSE	High	Master Protein	P15924	Desmoplakin OS=Homo sapiens OX=9606 GN=DSP PE=1 SV=3	0	251.965	20	48	77	48	2871	331.6	6.81	171.78	48	0	1.18589e+08	2.2752e+08	High	High	1	1.91856
FALSE	High	Master Protein	Q04446	1,4-alpha-glucan-branching enzyme OS=Homo sapiens OX=9606 GN=GBE1 PE=1 SV=3	0	80.056	25	13	23	13	702	80.4	6.32	30.97	13	0	1.5096e+07	2.89259e+07	High	High	1	1.91614
FALSE	High	Master Protein	Q7Z434	Mitochondrial antiviral-signaling protein OS=Homo sapiens OX=9606 GN=MAVS PE=1 SV=2	0	56.015	22	7	13	7	540	56.5	5.52	38.2	7	0	1.45025e+07	2.77696e+07	High	High	1	1.91482
FALSE	High	Master Protein	Q8WU76	Sec1 family domain-containing protein 2 OS=Homo sapiens OX=9606 GN=SCFD2 PE=1 SV=2	0	23.542	11	6	11	6	684	75.1	6.68	22.81	6	0	2.42334e+07	4.63762e+07	High	High	1	1.91373
FALSE	High	Master Protein	Q9BW27	Nuclear pore complex protein Nup85 OS=Homo sapiens OX=9606 GN=NUP85 PE=1 SV=1	0	45.116	12	7	15	7	656	75	5.55	29.78	7	0	1.97177e+07	3.77274e+07	High	High	1	1.91338
FALSE	High	Master Protein	P42575	Caspase-2 OS=Homo sapiens OX=9606 GN=CASP2 PE=1 SV=2	0	61.394	24	8	17	8	452	50.7	6.81	39.15	8	0	1.50541e+07	2.87909e+07	High	High	1	1.91249
FALSE	High	Master Protein	P78344	Eukaryotic translation initiation factor 4 gamma 2 OS=Homo sapiens OX=9606 GN=EIF4G2 PE=1 SV=1	0	217.649	40	31	67	31	907	102.3	7.14	164.47	31	0	2.63646e+08	5.03889e+08	High	High	1	1.91123
FALSE	High	Master Protein	Q13347	Eukaryotic translation initiation factor 3 subunit I OS=Homo sapiens OX=9606 GN=EIF3I PE=1 SV=1	0	207.697	57	16	86	16	325	36.5	5.64	253.93	16	0	1.73551e+09	3315563250	High	High	1	1.91043
FALSE	High	Master Protein	Q969S9	Ribosome-releasing factor 2, mitochondrial OS=Homo sapiens OX=9606 GN=GFM2 PE=1 SV=1	0	64.436	16	9	20	9	779	86.5	6.51	39.83	9	0	2.70837e+07	5.17101e+07	High	High	1	1.90927
FALSE	High	Master Protein	Q9NVI7	ATPase family AAA domain-containing protein 3A OS=Homo sapiens OX=9606 GN=ATAD3A PE=1 SV=2	0	98.265	34	16	26	6	634	71.3	8.98	67.79	16	10	5.8931e+07	1.12482e+08	High	High	1	1.9087
FALSE	High	Master Protein	P08069	Insulin-like growth factor 1 receptor OS=Homo sapiens OX=9606 GN=IGF1R PE=1 SV=1	0	11.576	5	5	5	5	1367	154.7	5.8	0	5	0	8.75565e+06	1.67003e+07	High	High	1	1.90738
FALSE	High	Master Protein	Q9Y262	Eukaryotic translation initiation factor 3 subunit L OS=Homo sapiens OX=9606 GN=EIF3L PE=1 SV=1	0	438.935	65	36	202	36	564	66.7	6.34	565.26	36	0	3.98183e+09	7.59194e+09	High	High	1	1.90665
FALSE	High	Master Protein	Q13423	NAD(P) transhydrogenase, mitochondrial OS=Homo sapiens OX=9606 GN=NNT PE=1 SV=3	0	95.226	20	15	29	15	1086	113.8	8.09	55.73	15	0	3.40422e+07	6.48639e+07	High	High	1	1.9054
FALSE	High	Master Protein	Q6ZWJ1	Syntaxin-binding protein 4 OS=Homo sapiens OX=9606 GN=STXBP4 PE=1 SV=2	0	8.809	6	2	2	2	553	61.6	5.2	5.97	2	0	2.66869e+06	5.07749e+06	High	High	1	1.90262
FALSE	High	Master Protein	Q9UBS4	DnaJ homolog subfamily B member 11 OS=Homo sapiens OX=9606 GN=DNAJB11 PE=1 SV=1	0	46.738	22	6	12	6	358	40.5	6.18	22.16	6	0	2.2216e+07	42241002	High	High	1	1.90137
FALSE	High	Master Protein	Q9NX47	E3 ubiquitin-protein ligase MARCHF5 OS=Homo sapiens OX=9606 GN=MARCHF5 PE=1 SV=1	0	20.689	19	4	9	4	278	31.2	8.7	22.27	4	0	9481191	18020836	High	High	1	1.90069
FALSE	High	Master Protein	P28340	DNA polymerase delta catalytic subunit OS=Homo sapiens OX=9606 GN=POLD1 PE=1 SV=2	0	152.96	32	28	49	27	1107	123.6	7.03	99.96	28	0	8.49293e+07	1.61418e+08	High	High	1	1.90062
FALSE	High	Master Protein	Q9Y575	Ankyrin repeat and SOCS box protein 3 OS=Homo sapiens OX=9606 GN=ASB3 PE=1 SV=1	0.005	2.446	2	1	1	1	518	57.7	6.27	2.14	1	0	557927	1.06036e+06	Peak Found	High	1	1.90054
FALSE	High	Master Protein	O95573	Fatty acid CoA ligase Acsl3 OS=Homo sapiens OX=9606 GN=ACSL3 PE=1 SV=3	0	156.738	36	19	45	18	720	80.4	8.38	91.28	19	1	1.08337e+08	2.05794e+08	High	High	1	1.89957
FALSE	High	Master Protein	O95674	Phosphatidate cytidylyltransferase 2 OS=Homo sapiens OX=9606 GN=CDS2 PE=1 SV=1	0	25.024	17	4	4	4	445	51.4	7.09	9.23	4	0	3.87562e+06	7.36178e+06	High	High	1	1.89951
FALSE	High	Master Protein	Q9BSL1	Ubiquitin-associated domain-containing protein 1 OS=Homo sapiens OX=9606 GN=UBAC1 PE=1 SV=1	0	23.103	17	4	6	4	405	45.3	4.92	8.55	4	0	2.16606e+06	4.11344e+06	High	High	1	1.89905
FALSE	High	Master Protein	Q96H79	Zinc finger CCCH-type antiviral protein 1-like OS=Homo sapiens OX=9606 GN=ZC3HAV1L PE=1 SV=2	0	83.935	44	7	15	7	300	32.9	8.13	55.59	7	0	3.32204e+07	6.29309e+07	High	High	1	1.89435
FALSE	High	Master Protein	Q96T37	RNA-binding protein 15 OS=Homo sapiens OX=9606 GN=RBM15 PE=1 SV=2	0	44.697	12	7	14	7	977	107.1	10.08	26.64	7	0	18675467	3.53719e+07	High	High	1	1.89403
FALSE	High	Master Protein	O43741	5'-AMP-activated protein kinase subunit beta-2 OS=Homo sapiens OX=9606 GN=PRKAB2 PE=1 SV=1	0	8.695	16	3	4	2	272	30.3	6.46	1.84	3	0	540674	1.02397e+06	High	Peak Found	1	1.89388
FALSE	High	Master Protein	Q9Y5R4	MTRF1L release factor glutamine methyltransferase OS=Homo sapiens OX=9606 GN=HEMK1 PE=1 SV=1	0	7.948	8	1	1	1	338	38.2	6.7	2.57	1	0	3.67344e+06	6953814	Peak Found	High	1	1.893
FALSE	High	Master Protein	Q9UJX5	Anaphase-promoting complex subunit 4 OS=Homo sapiens OX=9606 GN=ANAPC4 PE=1 SV=2	0	19.477	9	4	5	4	808	92.1	5.53	10.52	4	0	473150	894594	High	High	1	1.89072
FALSE	High	Master Protein	O43402	ER membrane protein complex subunit 8 OS=Homo sapiens OX=9606 GN=EMC8 PE=1 SV=1	0	28.58	22	4	7	4	210	23.8	6.4	22.03	4	0	12754367	2.41149e+07	High	High	1	1.89071
FALSE	High	Master Protein	P26196	Probable ATP-dependent RNA helicase DDX6 OS=Homo sapiens OX=9606 GN=DDX6 PE=1 SV=2	0	264.505	47	16	54	16	483	54.4	8.66	193.22	16	0	4.25757e+08	8.04568e+08	High	High	1	1.88974
FALSE	High	Master Protein	Q9H2W6	39S ribosomal protein L46, mitochondrial OS=Homo sapiens OX=9606 GN=MRPL46 PE=1 SV=1	0	100.484	42	11	25	11	279	31.7	7.05	66.47	11	0	4.61562e+07	8.71424e+07	High	High	1	1.88799
FALSE	High	Master Protein	Q96KR1	Zinc finger RNA-binding protein OS=Homo sapiens OX=9606 GN=ZFR PE=1 SV=2	0	177.677	22	22	40	22	1074	116.9	9.04	97.62	22	0	1.34005e+08	2.52958e+08	High	High	1	1.88768
FALSE	High	Master Protein	Q8WWV3	Reticulon-4-interacting protein 1, mitochondrial OS=Homo sapiens OX=9606 GN=RTN4IP1 PE=1 SV=2	0	7.22	6	1	2	1	396	43.6	9.11	6.69	1	0	1878046	3545073	Peak Found	High	1	1.88764
FALSE	High	Master Protein	O60333	Kinesin-like protein KIF1B OS=Homo sapiens OX=9606 GN=KIF1B PE=1 SV=5	0	63.59	10	12	20	6	1816	204.3	5.6	37.55	12	3	11644414	21962717	High	High	1	1.88612
FALSE	High	Master Protein	Q02809	Procollagen-lysine,2-oxoglutarate 5-dioxygenase 1 OS=Homo sapiens OX=9606 GN=PLOD1 PE=1 SV=2	0	148.959	39	22	47	21	727	83.5	6.95	120.81	22	1	1.52746e+08	2.87788e+08	High	High	1	1.88409
FALSE	High	Master Protein	P13716	Delta-aminolevulinic acid dehydratase OS=Homo sapiens OX=9606 GN=ALAD PE=1 SV=1	0	20.129	13	3	6	3	330	36.3	6.79	18.59	3	0	6.33322e+06	1.19223e+07	High	High	1	1.88251
FALSE	High	Master Protein	Q66K14	TBC1 domain family member 9B OS=Homo sapiens OX=9606 GN=TBC1D9B PE=1 SV=3	0	46.314	9	8	9	8	1250	140.4	5.25	21.29	8	0	1.08751e+07	2.04619e+07	High	High	1	1.88153
FALSE	High	Master Protein	P53582	Methionine aminopeptidase 1 OS=Homo sapiens OX=9606 GN=METAP1 PE=1 SV=2	0	75.245	30	7	22	7	386	43.2	7.17	68.86	7	0	67523429	1.2704e+08	High	High	1	1.88142
FALSE	Low	Master Protein	P24821	Tenascin OS=Homo sapiens OX=9606 GN=TNC PE=1 SV=3	0.053	1.23	0	1	1	1	2201	240.7	4.89	0	1	0	768945	1446583	Peak Found	High	1	1.88126
FALSE	High	Master Protein	Q4VCS5	Angiomotin OS=Homo sapiens OX=9606 GN=AMOT PE=1 SV=1	0	177.125	30	26	57	25	1084	118	7.64	155.74	26	1	1.3098e+08	2.46236e+08	High	High	1	1.87996
FALSE	Low	Master Protein	Q5CZC0	Fibrous sheath-interacting protein 2 OS=Homo sapiens OX=9606 GN=FSIP2 PE=2 SV=4	0.064	1.118	0	1	1	1	6907	780.1	6.71	0	1	0	7814279	14689335	Peak Found	High	1	1.87981
FALSE	High	Master Protein	Q8NBJ7	Inactive C-alpha-formylglycine-generating enzyme 2 OS=Homo sapiens OX=9606 GN=SUMF2 PE=1 SV=2	0	82.206	38	10	27	10	301	33.8	8	69.43	10	0	1.33099e+08	2.50067e+08	High	High	1	1.87881
FALSE	Low	Master Protein	Q8N3J2	N(6)-adenine-specific methyltransferase METTL4 OS=Homo sapiens OX=9606 GN=METTL4 PE=1 SV=3	0.071	1.047	2	1	1	1	472	54	6.86	1.77	1	0	28541526	53575352	High	Peak Found	1	1.8771
FALSE	High	Master Protein	Q99653	Calcineurin B homologous protein 1 OS=Homo sapiens OX=9606 GN=CHP1 PE=1 SV=3	0.001	5.34	6	1	1	1	195	22.4	5.1	2.75	1	0	1.33478e+06	2505321	Peak Found	High	1	1.87695
FALSE	High	Master Protein	Q9H974	Queuine tRNA-ribosyltransferase accessory subunit 2 OS=Homo sapiens OX=9606 GN=QTRT2 PE=1 SV=1	0	49.129	20	6	19	6	415	46.7	6.81	63.64	6	0	2.11328e+07	39646456	High	High	1	1.87606
FALSE	High	Master Protein	Q9Y6X3	MAU2 chromatid cohesion factor homolog OS=Homo sapiens OX=9606 GN=MAU2 PE=1 SV=2	0.001	4.633	4	2	3	2	613	69	7.25	2.19	2	0	1.90092e+06	3.56396e+06	High	High	1	1.87487
FALSE	High	Master Protein	Q86XA9	HEAT repeat-containing protein 5A OS=Homo sapiens OX=9606 GN=HEATR5A PE=1 SV=2	0	26.39	2	3	6	3	2040	221.9	6.58	18.54	3	0	2.24042e+06	4.19731e+06	High	High	1	1.87344
FALSE	High	Master Protein	Q13601	KRR1 small subunit processome component homolog OS=Homo sapiens OX=9606 GN=KRR1 PE=1 SV=4	0	6.732	6	3	3	3	381	43.6	9.77	4.33	3	0	6.4303e+06	1.20378e+07	High	High	1	1.87204
FALSE	High	Master Protein	Q13217	DnaJ homolog subfamily C member 3 OS=Homo sapiens OX=9606 GN=DNAJC3 PE=1 SV=1	0	91.73	25	7	17	7	504	57.5	6.15	50.27	7	0	2.23153e+07	4.17572e+07	High	High	1	1.87124
FALSE	High	Master Protein	Q96P47	Arf-GAP with GTPase, ANK repeat and PH domain-containing protein 3 OS=Homo sapiens OX=9606 GN=AGAP3 PE=1 SV=2	0	24.623	8	5	6	5	875	95	7.97	12.61	5	0	836307	1.56462e+06	High	High	1	1.87086
FALSE	High	Master Protein	O60826	Coiled-coil domain-containing protein 22 OS=Homo sapiens OX=9606 GN=CCDC22 PE=1 SV=1	0	98.863	37	18	30	18	627	70.7	6.74	62.07	18	0	44519259	8.32432e+07	High	High	1	1.86982
FALSE	High	Master Protein	Q8WW12	PEST proteolytic signal-containing nuclear protein OS=Homo sapiens OX=9606 GN=PCNP PE=1 SV=2	0	32	31	4	10	4	178	18.9	7.49	29.34	4	0	2.72816e+07	51011314	High	High	1	1.86981
FALSE	High	Master Protein	P50454	Serpin H1 OS=Homo sapiens OX=9606 GN=SERPINH1 PE=1 SV=2	0	305.388	58	20	78	20	418	46.4	8.69	258.76	20	0	3.35444e+08	6.26481e+08	High	High	1	1.86762
FALSE	High	Master Protein	Q96GC9	Vacuole membrane protein 1 OS=Homo sapiens OX=9606 GN=VMP1 PE=1 SV=1	0	17.083	9	2	6	2	406	46.2	6.95	15.01	2	0	1.21294e+07	22631457	High	High	1	1.86584
FALSE	High	Master Protein	O00178	GTP-binding protein 1 OS=Homo sapiens OX=9606 GN=GTPBP1 PE=1 SV=3	0	106.534	32	12	26	12	669	72.4	8.34	64.84	12	0	4.76786e+07	88931750	High	High	1	1.86524
FALSE	High	Master Protein	P11171	Protein 4.1 OS=Homo sapiens OX=9606 GN=EPB41 PE=1 SV=4	0	109.354	28	21	37	20	864	97	5.58	66.92	21	1	231759819	4.32154e+08	High	High	1	1.86466
FALSE	High	Master Protein	Q96EB1	Elongator complex protein 4 OS=Homo sapiens OX=9606 GN=ELP4 PE=1 SV=2	0	48.746	29	9	15	9	424	46.6	8.51	28.69	9	0	1.00385e+07	18697318	High	High	1	1.86257
FALSE	High	Master Protein	P52294	Importin subunit alpha-5 OS=Homo sapiens OX=9606 GN=KPNA1 PE=1 SV=3	0	109.295	25	12	32	5	538	60.2	5.01	83.77	12	0	2.80354e+07	5.2209e+07	High	High	1	1.86226
FALSE	High	Master Protein	P07992	DNA excision repair protein ERCC-1 OS=Homo sapiens OX=9606 GN=ERCC1 PE=1 SV=1	0	20.676	7	1	4	1	297	32.5	6.25	15.62	1	0	3.07121e+06	5.71903e+06	High	High	1	1.86214
FALSE	High	Master Protein	Q3LXA3	Triokinase/FMN cyclase OS=Homo sapiens OX=9606 GN=TKFC PE=1 SV=2	0	190.016	50	20	50	20	575	58.9	7.49	136.62	20	0	1.13241e+08	2.10762e+08	High	High	1	1.86118
FALSE	High	Master Protein	P02538	Keratin, type II cytoskeletal 6A OS=Homo sapiens OX=9606 GN=KRT6A PE=1 SV=3	0	259.003	54	38	101	4	564	60	8	247	38	15	2.84186e+08	5.28705e+08	High	High	1	1.86042
FALSE	High	Master Protein	Q96AG3	Mitochondrial outer membrane protein SLC25A46 OS=Homo sapiens OX=9606 GN=SLC25A46 PE=1 SV=1	0	6.284	15	3	5	3	418	46.1	7.43	0	3	0	443711	825107	High	High	1	1.85956
FALSE	High	Master Protein	P78383	Solute carrier family 35 member B1 OS=Homo sapiens OX=9606 GN=SLC35B1 PE=1 SV=1	0.004	2.684	3	1	1	1	322	35.7	9.26	0	1	0	1.27417e+06	2.36874e+06	Peak Found	High	1	1.85905
FALSE	High	Master Protein	Q9NUP9	Protein lin-7 homolog C OS=Homo sapiens OX=9606 GN=LIN7C PE=1 SV=1	0	50.053	45	8	16	8	197	21.8	8.43	33.81	8	0	42162488	78204415	High	High	1	1.85483
FALSE	High	Master Protein	Q15785	Mitochondrial import receptor subunit TOM34 OS=Homo sapiens OX=9606 GN=TOMM34 PE=1 SV=2	0	95.921	42	13	33	13	309	34.5	8.98	85.66	13	0	1.23524e+08	2.29082e+08	High	High	1	1.85455
FALSE	High	Master Protein	Q15717	ELAV-like protein 1 OS=Homo sapiens OX=9606 GN=ELAVL1 PE=1 SV=2	0	101.6	43	12	25	11	326	36.1	9.17	70.47	12	1	1.53594e+08	2.84702e+08	High	High	1	1.85361
FALSE	High	Master Protein	Q96EB6	NAD-dependent protein deacetylase sirtuin-1 OS=Homo sapiens OX=9606 GN=SIRT1 PE=1 SV=2	0	42.658	14	6	10	6	747	81.6	4.67	20.49	6	0	7.98577e+06	1.48018e+07	High	High	1	1.85352
FALSE	High	Master Protein	Q8TB72	Pumilio homolog 2 OS=Homo sapiens OX=9606 GN=PUM2 PE=1 SV=2	0	22.557	8	7	10	3	1066	114.1	7.08	19.38	7	0	2.78541e+06	5.16133e+06	High	High	1	1.85299
FALSE	High	Master Protein	Q99943	1-acyl-sn-glycerol-3-phosphate acyltransferase alpha OS=Homo sapiens OX=9606 GN=AGPAT1 PE=1 SV=2	0	26.822	15	2	4	2	283	31.7	9.38	15.8	2	0	4.98991e+06	9245917	Peak Found	High	1	1.85292
FALSE	High	Master Protein	Q99956	Dual specificity protein phosphatase 9 OS=Homo sapiens OX=9606 GN=DUSP9 PE=1 SV=1	0	136.094	40	11	36	11	384	41.8	6.11	102.91	11	0	7.02139e+07	1.30013e+08	High	High	1	1.85167
FALSE	High	Master Protein	O43684	Mitotic checkpoint protein BUB3 OS=Homo sapiens OX=9606 GN=BUB3 PE=1 SV=1	0	170.02	53	15	47	15	328	37.1	6.84	135.99	15	0	400646409	7.41756e+08	High	High	1	1.8514
FALSE	High	Master Protein	Q9NTJ3	Structural maintenance of chromosomes protein 4 OS=Homo sapiens OX=9606 GN=SMC4 PE=1 SV=2	0	211.977	36	37	63	37	1288	147.1	6.79	134.63	37	0	1.18046e+08	2.18338e+08	High	High	1	1.84961
FALSE	High	Master Protein	Q15843	NEDD8 OS=Homo sapiens OX=9606 GN=NEDD8 PE=1 SV=1	0	31.225	35	2	7	2	81	9.1	8.43	24.2	2	0	16020050	2.96191e+07	High	High	1	1.84887
FALSE	High	Master Protein	P62851	40S ribosomal protein S25 OS=Homo sapiens OX=9606 GN=RPS25 PE=1 SV=1	0	19.695	34	5	9	5	125	13.7	10.11	22.99	5	0	3.06679e+08	5.66542e+08	High	High	1	1.84734
FALSE	High	Master Protein	P05423	DNA-directed RNA polymerase III subunit RPC4 OS=Homo sapiens OX=9606 GN=POLR3D PE=1 SV=2	0	10.777	8	3	7	3	398	44.4	6.98	4.55	3	0	1.17349e+07	2.1678e+07	High	High	1	1.84731
FALSE	High	Master Protein	P14866	Heterogeneous nuclear ribonucleoprotein L OS=Homo sapiens OX=9606 GN=HNRNPL PE=1 SV=2	0	239.184	48	17	43	17	589	64.1	8.22	149.06	17	0	1.69903e+08	3.13797e+08	High	High	1	1.84692
FALSE	High	Master Protein	Q8WYA0	Intraflagellar transport protein 81 homolog OS=Homo sapiens OX=9606 GN=IFT81 PE=1 SV=1	0	7.863	3	2	3	2	676	79.7	8.82	4.06	2	0	800113	1.47761e+06	High	High	1	1.84674
FALSE	High	Master Protein	Q9GZT9	Egl nine homolog 1 OS=Homo sapiens OX=9606 GN=EGLN1 PE=1 SV=1	0	28.409	15	7	10	7	426	46	8.53	11.22	7	0	6.33822e+06	1.16981e+07	High	High	1	1.84564
FALSE	High	Master Protein	Q9Y4R8	Telomere length regulation protein TEL2 homolog OS=Homo sapiens OX=9606 GN=TELO2 PE=1 SV=2	0	188.377	39	23	48	23	837	91.7	5.76	127.4	23	0	6.70901e+07	1.23789e+08	High	High	1	1.84511
FALSE	Medium	Master Protein	Q5T7N2	LINE-1 type transposase domain-containing protein 1 OS=Homo sapiens OX=9606 GN=L1TD1 PE=1 SV=1	0.013	1.991	1	1	2	1	865	98.8	4.93	3.25	1	0	13410526	24741860	High	High	1	1.84496
FALSE	High	Master Protein	Q9NVV4	Poly(A) RNA polymerase, mitochondrial OS=Homo sapiens OX=9606 GN=MTPAP PE=1 SV=1	0	17.47	5	2	3	2	582	66.1	9.04	4.25	2	0	1.15507e+06	2.13046e+06	Peak Found	High	1	1.84444
FALSE	High	Master Protein	Q09472	Histone acetyltransferase p300 OS=Homo sapiens OX=9606 GN=EP300 PE=1 SV=2	0	12.172	2	4	4	4	2414	264	8.5	7.16	4	0	5.66115e+06	1.04314e+07	High	High	1	1.84263
FALSE	High	Master Protein	Q9Y4E8	Ubiquitin carboxyl-terminal hydrolase 15 OS=Homo sapiens OX=9606 GN=USP15 PE=1 SV=3	0	213.393	39	27	57	26	981	112.3	5.22	131.66	27	1	9.11957e+07	168038502	High	High	1	1.84261
FALSE	High	Master Protein	Q70UQ0	Inhibitor of nuclear factor kappa-B kinase-interacting protein OS=Homo sapiens OX=9606 GN=IKBIP PE=1 SV=1	0	35.283	24	7	9	7	350	39.3	9.17	23.99	7	0	2.70075e+07	4.97602e+07	High	High	1	1.84246
FALSE	High	Master Protein	Q9Y2L1	Exosome complex exonuclease RRP44 OS=Homo sapiens OX=9606 GN=DIS3 PE=1 SV=2	0	260.09	36	29	79	29	958	108.9	7.14	194.21	29	0	1.83279e+08	3.37682e+08	High	High	1	1.84245
FALSE	High	Master Protein	Q969Z3	Mitochondrial amidoxime reducing component 2 OS=Homo sapiens OX=9606 GN=MTARC2 PE=1 SV=1	0.001	5.292	8	3	3	3	335	38	9.16	0	3	0	1.67833e+06	3.09138e+06	Peak Found	High	1	1.84194
FALSE	High	Master Protein	O15260	Surfeit locus protein 4 OS=Homo sapiens OX=9606 GN=SURF4 PE=1 SV=3	0	27.009	16	4	13	4	269	30.4	7.78	24.57	4	0	3.07464e+07	5.65514e+07	High	High	1	1.83928
FALSE	High	Master Protein	Q9BY77	Polymerase delta-interacting protein 3 OS=Homo sapiens OX=9606 GN=POLDIP3 PE=1 SV=2	0	12.202	6	2	4	2	421	46.1	9.99	12.02	2	0	5.32823e+06	9800114	High	High	1	1.83928
FALSE	High	Master Protein	Q9BTE3	Mini-chromosome maintenance complex-binding protein OS=Homo sapiens OX=9606 GN=MCMBP PE=1 SV=2	0	175.001	47	24	55	24	642	72.9	5.87	125.16	24	0	1.49843e+08	2.75554e+08	High	High	1	1.83896
FALSE	High	Master Protein	Q8N5M1	ATP synthase mitochondrial F1 complex assembly factor 2 OS=Homo sapiens OX=9606 GN=ATPAF2 PE=1 SV=1	0	55.472	49	9	13	9	289	32.8	7.09	35.34	9	0	1.65191e+07	3.03722e+07	High	High	1	1.83862
FALSE	Low	Master Protein	A1A4V9	Cilia- and flagella-associated protein 119 OS=Homo sapiens OX=9606 GN=CFAP119 PE=2 SV=1	0.061	1.139	4	1	1	1	331	37.9	6.74	0	1	0	2.27971e+06	4.18866e+06	Peak Found	High	1	1.83736
FALSE	High	Master Protein	Q99808	Equilibrative nucleoside transporter 1 OS=Homo sapiens OX=9606 GN=SLC29A1 PE=1 SV=3	0	34.336	19	8	11	8	456	50.2	8.29	18.21	8	0	1.65912e+08	3.04712e+08	High	High	1	1.83659
FALSE	High	Master Protein	Q8WUD1	Ras-related protein Rab-2B OS=Homo sapiens OX=9606 GN=RAB2B PE=1 SV=1	0	57.239	45	7	13	2	216	24.2	7.83	33.89	7	0	3.7524e+06	6885718	High	High	1	1.83502
FALSE	High	Master Protein	Q9BUH6	Protein PAXX OS=Homo sapiens OX=9606 GN=PAXX PE=1 SV=2	0.001	5.294	6	1	1	1	204	21.6	5.48	2.66	1	0	7262124	13316368	High	Peak Found	1	1.83367
FALSE	High	Master Protein	Q08623	Pseudouridine-5'-phosphatase OS=Homo sapiens OX=9606 GN=PUDP PE=1 SV=3	0	17.012	20	3	5	3	228	25.2	5.31	12.33	3	0	4.65231e+06	8.52883e+06	High	High	1	1.83325
FALSE	High	Master Protein	Q8NB78	Lysine-specific histone demethylase 2 OS=Homo sapiens OX=9606 GN=KDM1B PE=1 SV=3	0	6.104	1	1	2	1	822	92	7.87	4.59	1	0	1.29108e+06	2364754	High	High	1	1.8316
FALSE	High	Master Protein	Q9Y383	Putative RNA-binding protein Luc7-like 2 OS=Homo sapiens OX=9606 GN=LUC7L2 PE=1 SV=2	0	42.309	26	10	20	7	392	46.5	10.01	40.05	10	3	1.10324e+08	2.02065e+08	High	High	1	1.83156
FALSE	High	Master Protein	O95793	Double-stranded RNA-binding protein Staufen homolog 1 OS=Homo sapiens OX=9606 GN=STAU1 PE=1 SV=2	0	96.501	36	15	28	15	577	63.1	9.44	61.67	15	0	6.1487e+07	112519207	High	High	1	1.82997
FALSE	High	Master Protein	Q16134	Electron transfer flavoprotein-ubiquinone oxidoreductase, mitochondrial OS=Homo sapiens OX=9606 GN=ETFDH PE=1 SV=2	0	35.758	18	8	11	8	617	68.5	7.55	21.08	8	0	4619866	8.45107e+06	High	High	1	1.82929
FALSE	High	Master Protein	Q8WWM7	Ataxin-2-like protein OS=Homo sapiens OX=9606 GN=ATXN2L PE=1 SV=2	0	168.465	23	20	44	20	1075	113.3	8.59	110.56	20	0	113921973	2.08384e+08	High	High	1	1.82918
FALSE	High	Master Protein	O15027	Protein transport protein Sec16A OS=Homo sapiens OX=9606 GN=SEC16A PE=1 SV=4	0	107.786	11	17	29	17	2357	251.7	5.8	76.95	17	0	3.2529e+07	5.9473e+07	High	High	1	1.82831
FALSE	High	Master Protein	O43913	Origin recognition complex subunit 5 OS=Homo sapiens OX=9606 GN=ORC5 PE=1 SV=1	0	18.695	11	4	6	4	435	50.3	7.74	14.18	4	0	3.32588e+06	6.08007e+06	High	High	1	1.82811
FALSE	High	Master Protein	Q9H857	5'-nucleotidase domain-containing protein 2 OS=Homo sapiens OX=9606 GN=NT5DC2 PE=1 SV=1	0	114.717	44	15	27	15	520	60.7	6.77	75.39	15	0	5.04099e+07	9.21182e+07	High	High	1	1.82738
FALSE	High	Master Protein	Q53H12	Acylglycerol kinase, mitochondrial OS=Homo sapiens OX=9606 GN=AGK PE=1 SV=2	0	102.486	37	10	21	10	422	47.1	8.09	62.07	10	0	1.22915e+08	224558584	High	High	1	1.82695
FALSE	High	Master Protein	Q7Z4G4	tRNA (guanine(10)-N2)-methyltransferase homolog OS=Homo sapiens OX=9606 GN=TRMT11 PE=1 SV=1	0	61.528	26	8	18	8	463	53.4	7.78	47.97	8	0	1.43025e+07	2.61288e+07	High	High	1	1.82688
FALSE	High	Master Protein	Q96P63	Serpin B12 OS=Homo sapiens OX=9606 GN=SERPINB12 PE=1 SV=1	0	64.963	33	10	21	10	405	46.2	5.53	44.67	10	0	2.13982e+07	3.90632e+07	High	High	1	1.82554
FALSE	Medium	Master Protein	O14678	Lysosomal cobalamin transporter ABCD4 OS=Homo sapiens OX=9606 GN=ABCD4 PE=1 SV=1	0.018	1.835	2	1	1	1	606	68.6	6.55	1.65	1	0	1.70315e+06	3.1091e+06	High	Peak Found	1	1.8255
FALSE	High	Master Protein	Q8IXH7	Negative elongation factor C/D OS=Homo sapiens OX=9606 GN=NELFCD PE=1 SV=2	0	59.038	19	9	15	9	590	66.2	5.1	42.59	9	0	1.49206e+07	2.72355e+07	High	High	1	1.82536
FALSE	High	Master Protein	Q8IYI6	Exocyst complex component 8 OS=Homo sapiens OX=9606 GN=EXOC8 PE=1 SV=2	0	67.753	26	13	21	13	725	81.7	5.49	47.92	13	0	2.62665e+07	4.79287e+07	High	High	1	1.82471
FALSE	High	Master Protein	Q9NX40	OCIA domain-containing protein 1 OS=Homo sapiens OX=9606 GN=OCIAD1 PE=1 SV=1	0	51.722	32	9	22	9	245	27.6	7.49	39.12	9	0	5.64472e+07	1.02989e+08	High	High	1	1.82451
FALSE	High	Master Protein	Q9H6D7	HAUS augmin-like complex subunit 4 OS=Homo sapiens OX=9606 GN=HAUS4 PE=1 SV=1	0	5.99	6	2	2	2	363	42.4	5.68	0	2	0	21326534	3.88829e+07	Peak Found	High	1	1.82322
FALSE	High	Master Protein	Q8TEB1	DDB1- and CUL4-associated factor 11 OS=Homo sapiens OX=9606 GN=DCAF11 PE=1 SV=1	0	12.357	7	2	4	2	546	61.6	6.4	7.66	2	0	4349726	7.92747e+06	High	High	1	1.82252
FALSE	High	Master Protein	P78346	Ribonuclease P protein subunit p30 OS=Homo sapiens OX=9606 GN=RPP30 PE=1 SV=1	0	82.683	50	11	20	11	268	29.3	8.91	55.12	11	0	5.76181e+07	1.04984e+08	High	High	1	1.82206
FALSE	High	Master Protein	Q9BY67	Cell adhesion molecule 1 OS=Homo sapiens OX=9606 GN=CADM1 PE=1 SV=2	0	7.837	9	4	4	4	442	48.5	5.07	4.6	4	0	6.09105e+06	1.10923e+07	High	High	1	1.82107
FALSE	High	Master Protein	O43172	U4/U6 small nuclear ribonucleoprotein Prp4 OS=Homo sapiens OX=9606 GN=PRPF4 PE=1 SV=2	0	70.289	25	10	19	10	522	58.4	7.42	49.34	10	0	6.01715e+07	109548875	High	High	1	1.82061
FALSE	High	Master Protein	Q9NVH0	Exonuclease 3'-5' domain-containing protein 2 OS=Homo sapiens OX=9606 GN=EXD2 PE=1 SV=2	0	13.718	8	4	6	4	621	70.3	8.32	10.71	4	0	2.94761e+06	5.3649e+06	High	High	1	1.82008
FALSE	High	Master Protein	Q96A00	Protein phosphatase 1 regulatory subunit 14A OS=Homo sapiens OX=9606 GN=PPP1R14A PE=1 SV=1	0.007	2.269	5	1	1	1	147	16.7	9.38	2.58	1	0	4.14083e+06	7532567	High	Peak Found	1	1.81909
FALSE	High	Master Protein	P00813	Adenosine deaminase OS=Homo sapiens OX=9606 GN=ADA PE=1 SV=3	0	52.801	33	7	11	7	363	40.7	5.95	28.48	7	0	6056479	11012708	High	High	1	1.81834
FALSE	High	Master Protein	Q9BTV4	Transmembrane protein 43 OS=Homo sapiens OX=9606 GN=TMEM43 PE=1 SV=1	0	170.757	56	17	45	17	400	44.8	8.13	129.02	17	0	1.01183e+08	183971918	High	High	1	1.8182
FALSE	High	Master Protein	P41214	Eukaryotic translation initiation factor 2D OS=Homo sapiens OX=9606 GN=EIF2D PE=1 SV=3	0	78.364	32	11	16	11	584	64.7	7.65	39.37	11	0	1.33303e+07	24235107	High	High	1	1.81805
FALSE	High	Master Protein	P00367	Glutamate dehydrogenase 1, mitochondrial OS=Homo sapiens OX=9606 GN=GLUD1 PE=1 SV=2	0	133.024	32	15	43	15	558	61.4	7.8	102.6	15	0	8.60845e+07	1.56466e+08	High	High	1	1.81759
FALSE	High	Master Protein	Q9UKD2	mRNA turnover protein 4 homolog OS=Homo sapiens OX=9606 GN=MRTO4 PE=1 SV=2	0	52.232	52	11	20	11	239	27.5	8.29	36.19	11	0	4.35137e+07	7.90753e+07	High	High	1	1.81725
FALSE	High	Master Protein	O95347	Structural maintenance of chromosomes protein 2 OS=Homo sapiens OX=9606 GN=SMC2 PE=1 SV=2	0	235.303	37	37	70	37	1197	135.6	8.43	172.59	37	0	1.56369e+08	2.84055e+08	High	High	1	1.81657
FALSE	High	Master Protein	Q9ULF5	Zinc transporter ZIP10 OS=Homo sapiens OX=9606 GN=SLC39A10 PE=1 SV=2	0.003	3.109	1	1	1	1	831	94.1	6.76	0	1	0	1.02421e+06	1.85941e+06	Peak Found	High	1	1.81545
FALSE	High	Master Protein	P06400	Retinoblastoma-associated protein OS=Homo sapiens OX=9606 GN=RB1 PE=1 SV=2	0	44.703	9	6	14	6	928	106.1	7.94	32	6	0	9327278	1.69212e+07	High	High	1	1.81417
FALSE	High	Master Protein	Q9NW08	DNA-directed RNA polymerase III subunit RPC2 OS=Homo sapiens OX=9606 GN=POLR3B PE=1 SV=2	0	17.15	7	7	9	7	1133	127.7	8.5	9.39	7	0	2.96858e+06	5.38258e+06	High	High	1	1.81318
FALSE	High	Master Protein	Q8NFW8	N-acylneuraminate cytidylyltransferase OS=Homo sapiens OX=9606 GN=CMAS PE=1 SV=2	0	10.008	3	1	3	1	434	48.3	7.93	7.44	1	0	1.42872e+06	2.58979e+06	High	High	1	1.81267
FALSE	High	Master Protein	O76024	Wolframin OS=Homo sapiens OX=9606 GN=WFS1 PE=1 SV=2	0.003	3.111	1	1	1	1	890	100.2	8.05	1.98	1	0	946044	1.7139e+06	Peak Found	High	1	1.81165
FALSE	High	Master Protein	Q9Y5V3	Melanoma-associated antigen D1 OS=Homo sapiens OX=9606 GN=MAGED1 PE=1 SV=3	0	36.297	13	9	12	8	778	86.1	5.83	14.37	9	0	1.36547e+07	2.47276e+07	High	High	1	1.81092
FALSE	High	Master Protein	Q9UPW5	Cytosolic carboxypeptidase 1 OS=Homo sapiens OX=9606 GN=AGTPBP1 PE=1 SV=3	0	23.624	6	6	8	6	1226	138.4	6.15	15.75	6	0	7.41984e+06	1.34337e+07	High	High	1	1.81051
FALSE	High	Master Protein	P40429	60S ribosomal protein L13a OS=Homo sapiens OX=9606 GN=RPL13A PE=1 SV=2	0	53.263	34	11	29	11	203	23.6	10.93	59.69	11	0	4.27794e+08	7.74124e+08	High	High	1	1.80957
FALSE	High	Master Protein	Q5T1V6	Probable ATP-dependent RNA helicase DDX59 OS=Homo sapiens OX=9606 GN=DDX59 PE=1 SV=1	0	12.055	8	4	4	4	619	68.8	7.44	4.87	4	0	1.89992e+06	3.43699e+06	High	High	1	1.80902
FALSE	High	Master Protein	Q5T440	Putative transferase CAF17, mitochondrial OS=Homo sapiens OX=9606 GN=IBA57 PE=1 SV=1	0	145.558	46	11	29	11	356	38.1	9.83	102.04	11	0	5.23239e+07	9.46264e+07	High	High	1	1.80848
FALSE	High	Master Protein	Q8NB90	Ribosome biogenesis protein SPATA5 OS=Homo sapiens OX=9606 GN=SPATA5 PE=1 SV=3	0	44.322	17	9	14	8	893	97.8	5.66	26.45	9	0	1.15399e+07	2.08564e+07	High	High	1	1.80734
FALSE	High	Master Protein	Q96BR1	Serine/threonine-protein kinase Sgk3 OS=Homo sapiens OX=9606 GN=SGK3 PE=1 SV=1	0	11.252	3	1	5	1	496	57.1	6.93	7.92	1	0	803417	1.45191e+06	High	High	1	1.80716
FALSE	High	Master Protein	Q15208	Serine/threonine-protein kinase 38 OS=Homo sapiens OX=9606 GN=STK38 PE=1 SV=1	0	14.658	9	3	5	3	465	54.2	7.15	6.23	3	0	4.12925e+06	7.46074e+06	High	High	1	1.8068
FALSE	High	Master Protein	Q6P1J9	Parafibromin OS=Homo sapiens OX=9606 GN=CDC73 PE=1 SV=1	0	98.017	43	18	34	18	531	60.5	9.61	66.98	18	0	5.68329e+07	1.02673e+08	High	High	1	1.80657
FALSE	High	Master Protein	Q5SWX8	Protein odr-4 homolog OS=Homo sapiens OX=9606 GN=ODR4 PE=1 SV=1	0	12.928	7	3	4	3	454	51.1	5.92	6.47	3	0	1.78255e+06	3.21993e+06	High	High	1	1.80636
FALSE	High	Master Protein	Q06210	Glutamine--fructose-6-phosphate aminotransferase [isomerizing] 1 OS=Homo sapiens OX=9606 GN=GFPT1 PE=1 SV=3	0	182.326	44	25	58	21	699	78.8	7.11	136.48	25	4	1.95649e+08	3.53319e+08	High	High	1	1.80588
FALSE	High	Master Protein	Q13895	Bystin OS=Homo sapiens OX=9606 GN=BYSL PE=1 SV=3	0	106.541	43	15	32	15	437	49.6	8.12	75.07	15	0	4.65444e+07	84038686	High	High	1	1.80556
FALSE	High	Master Protein	Q9UNE7	E3 ubiquitin-protein ligase CHIP OS=Homo sapiens OX=9606 GN=STUB1 PE=1 SV=2	0	146.633	40	15	36	15	303	34.8	5.87	93.05	15	0	2.03397e+08	3.67189e+08	High	High	1	1.80528
FALSE	High	Master Protein	O14925	Mitochondrial import inner membrane translocase subunit Tim23 OS=Homo sapiens OX=9606 GN=TIMM23 PE=1 SV=1	0	71.604	58	6	16	6	209	21.9	8.6	49.07	6	0	3.69107e+07	6.65716e+07	High	High	1	1.80358
FALSE	High	Master Protein	Q9BVW5	TIMELESS-interacting protein OS=Homo sapiens OX=9606 GN=TIPIN PE=1 SV=2	0	12.228	8	2	4	2	301	34.5	4.82	9.76	2	0	2.49224e+06	4494329	High	High	1	1.80333
FALSE	High	Master Protein	Q9UK73	Protein fem-1 homolog B OS=Homo sapiens OX=9606 GN=FEM1B PE=1 SV=1	0	6.69	2	1	2	1	627	70.2	6.61	6.25	1	0	1.36044e+06	2.45241e+06	High	High	1	1.80266
FALSE	High	Master Protein	Q9UHW5	GPN-loop GTPase 3 OS=Homo sapiens OX=9606 GN=GPN3 PE=1 SV=2	0	16.705	12	2	2	2	284	32.7	4.5	5.59	2	0	5076728	9151399	High	Peak Found	1	1.80262
FALSE	High	Master Protein	O60884	DnaJ homolog subfamily A member 2 OS=Homo sapiens OX=9606 GN=DNAJA2 PE=1 SV=1	0	121.728	51	17	38	17	412	45.7	6.48	90.27	17	0	9.06647e+07	1.6332e+08	High	High	1	1.80137
FALSE	High	Master Protein	Q9C0D3	Protein zyg-11 homolog B OS=Homo sapiens OX=9606 GN=ZYG11B PE=1 SV=2	0	37.315	7	4	9	4	744	83.9	6.86	20.49	4	0	5.81998e+06	1.04804e+07	High	High	1	1.80076
FALSE	High	Master Protein	Q86UK7	E3 ubiquitin-protein ligase ZNF598 OS=Homo sapiens OX=9606 GN=ZNF598 PE=1 SV=1	0	17.062	8	6	6	6	904	98.6	8.4	6.17	6	0	6.84549e+06	1.23251e+07	High	High	1	1.80047
FALSE	High	Master Protein	O75477	Erlin-1 OS=Homo sapiens OX=9606 GN=ERLIN1 PE=1 SV=2	0	43.813	30	8	15	6	348	39.1	7.87	27.94	8	0	1.33861e+07	24088645	High	High	1	1.79952
FALSE	High	Master Protein	Q9C0D9	Ethanolaminephosphotransferase 1 OS=Homo sapiens OX=9606 GN=SELENOI PE=1 SV=3	0	35.893	9	2	7	2	397	45.2	6.6	23.14	2	0	1.01194e+07	1.82076e+07	High	High	1	1.79927
FALSE	High	Master Protein	Q15024	Exosome complex component RRP42 OS=Homo sapiens OX=9606 GN=EXOSC7 PE=1 SV=3	0	37.452	21	5	14	5	291	31.8	5.19	24.34	5	0	25042852	45006727	High	High	1	1.79719
FALSE	High	Master Protein	Q13418	Integrin-linked protein kinase OS=Homo sapiens OX=9606 GN=ILK PE=1 SV=2	0	26.663	17	6	8	6	452	51.4	8.07	14.62	6	0	1.2565e+07	2.2562e+07	High	High	1	1.79561
FALSE	High	Master Protein	P11166	Solute carrier family 2, facilitated glucose transporter member 1 OS=Homo sapiens OX=9606 GN=SLC2A1 PE=1 SV=2	0	14.657	7	3	5	3	492	54	8.72	10.68	3	0	8.19422e+06	1.47086e+07	High	High	1	1.79499
FALSE	High	Master Protein	Q7Z4H7	HAUS augmin-like complex subunit 6 OS=Homo sapiens OX=9606 GN=HAUS6 PE=1 SV=2	0	9.162	3	2	2	2	955	108.6	6.47	4.7	2	0	574269	1.03081e+06	High	High	1	1.79499
FALSE	High	Master Protein	P62487	DNA-directed RNA polymerase II subunit RPB7 OS=Homo sapiens OX=9606 GN=POLR2G PE=1 SV=1	0	19.395	33	5	7	5	172	19.3	5.54	11.71	5	0	1.25258e+07	22482841	High	High	1	1.79493
FALSE	High	Master Protein	Q9Y2X3	Nucleolar protein 58 OS=Homo sapiens OX=9606 GN=NOP58 PE=1 SV=1	0	57.444	18	6	14	6	529	59.5	8.92	35.38	6	0	12401553	2.22304e+07	High	High	1	1.79255
FALSE	High	Master Protein	Q15054	DNA polymerase delta subunit 3 OS=Homo sapiens OX=9606 GN=POLD3 PE=1 SV=2	0	17.09	11	4	5	4	466	51.4	9.35	7.97	4	0	5.00064e+06	8.96291e+06	High	High	1	1.79235
FALSE	High	Master Protein	Q01780	Exosome component 10 OS=Homo sapiens OX=9606 GN=EXOSC10 PE=1 SV=2	0	71.629	20	13	26	13	885	100.8	8.46	59.54	13	0	3.36328e+07	6.02777e+07	High	High	1	1.79223
FALSE	Medium	Master Protein	Q6ZS27	Zinc finger protein 662 OS=Homo sapiens OX=9606 GN=ZNF662 PE=1 SV=1	0.048	1.29	2	1	1	1	426	48.5	7.66	2.33	1	0	6942828	12442572	Peak Found	High	1	1.79215
FALSE	Low	Master Protein	Q96DT0	Galectin-12 OS=Homo sapiens OX=9606 GN=LGALS12 PE=1 SV=1	0.063	1.122	2	1	1	1	336	37.5	9.09	0	1	0	6942828	12442572	High	Peak Found	1	1.79215
FALSE	High	Master Protein	Q9HD26	Golgi-associated PDZ and coiled-coil motif-containing protein OS=Homo sapiens OX=9606 GN=GOPC PE=1 SV=1	0	10.829	6	2	2	2	462	50.5	5.92	6.1	2	0	4603919	8.24704e+06	Peak Found	High	1	1.79131
FALSE	High	Master Protein	O75414	Nucleoside diphosphate kinase 6 OS=Homo sapiens OX=9606 GN=NME6 PE=1 SV=3	0.003	3.26	8	1	1	1	186	21.1	8.32	0	1	0	1.0716e+06	1917882	High	Peak Found	1	1.78974
FALSE	High	Master Protein	P00156	Cytochrome b OS=Homo sapiens OX=9606 GN=MT-CYB PE=1 SV=2	0.004	2.66	2	1	1	1	380	42.7	8.05	2.37	1	0	2.9269e+06	5.23708e+06	High	Peak Found	1	1.78929
FALSE	High	Master Protein	P30419	Glycylpeptide N-tetradecanoyltransferase 1 OS=Homo sapiens OX=9606 GN=NMT1 PE=1 SV=2	0	154.384	42	16	46	12	496	56.8	7.8	136.45	16	4	1.15111e+08	2.05754e+08	High	High	1	1.78744
FALSE	High	Master Protein	Q13033	Striatin-3 OS=Homo sapiens OX=9606 GN=STRN3 PE=1 SV=3	0	51.754	15	7	13	6	797	87.2	5.36	25.71	7	1	1.19066e+07	2.12734e+07	High	High	1	1.78669
FALSE	High	Master Protein	Q6UWU4	Bombesin receptor-activated protein C6orf89 OS=Homo sapiens OX=9606 GN=C6orf89 PE=1 SV=1	0	7.458	4	1	4	1	347	39.8	6.83	6.05	1	0	1.72906e+06	3.0883e+06	High	High	1	1.78612
FALSE	High	Master Protein	Q15759	Mitogen-activated protein kinase 11 OS=Homo sapiens OX=9606 GN=MAPK11 PE=1 SV=2	0.002	3.947	5	2	3	1	364	41.3	5.83	4.28	2	0	104255	186171	High	Peak Found	1	1.78573
FALSE	High	Master Protein	Q8N5M4	Tetratricopeptide repeat protein 9C OS=Homo sapiens OX=9606 GN=TTC9C PE=1 SV=1	0	34.072	34	5	10	4	171	20	8.92	21.56	5	1	1.87943e+07	3.35613e+07	High	High	1	1.78572
FALSE	High	Master Protein	Q9BXP5	Serrate RNA effector molecule homolog OS=Homo sapiens OX=9606 GN=SRRT PE=1 SV=1	0	371.1	44	47	107	46	876	100.6	5.96	276.47	47	1	6.23364e+08	1.11174e+09	High	High	1	1.78345
FALSE	High	Master Protein	Q6ZXV5	Protein O-mannosyl-transferase TMTC3 OS=Homo sapiens OX=9606 GN=TMTC3 PE=1 SV=2	0	9.599	3	2	4	2	915	103.9	8.87	7.53	2	0	1.29827e+06	2.31393e+06	High	High	1	1.78233
FALSE	Medium	Master Protein	Q9P1Y6	PHD and RING finger domain-containing protein 1 OS=Homo sapiens OX=9606 GN=PHRF1 PE=1 SV=3	0.018	1.81	1	1	1	1	1649	178.6	8.95	0	1	0	282478	503217	High	Peak Found	1	1.78144
FALSE	High	Master Protein	P31689	DnaJ homolog subfamily A member 1 OS=Homo sapiens OX=9606 GN=DNAJA1 PE=1 SV=2	0	196.499	52	16	49	15	397	44.8	7.08	150.61	16	0	1.8769e+08	3.3434e+08	High	High	1	1.78134
FALSE	High	Master Protein	Q10469	Alpha-1,6-mannosyl-glycoprotein 2-beta-N-acetylglucosaminyltransferase OS=Homo sapiens OX=9606 GN=MGAT2 PE=1 SV=1	0	16.736	10	4	6	4	447	51.5	8.76	8.46	4	0	4.81885e+06	8.58089e+06	High	High	1	1.78069
FALSE	High	Master Protein	P62993	Growth factor receptor-bound protein 2 OS=Homo sapiens OX=9606 GN=GRB2 PE=1 SV=1	0	84.26	68	15	31	15	217	25.2	6.32	55.87	15	0	1.0641e+08	189408431	High	High	1	1.77998
FALSE	High	Master Protein	Q6NUM9	All-trans-retinol 13,14-reductase OS=Homo sapiens OX=9606 GN=RETSAT PE=1 SV=2	0	65.289	21	10	19	10	610	66.8	8.28	39.95	10	0	1.98027e+07	3.52472e+07	High	High	1	1.77992
FALSE	High	Master Protein	Q9H3K2	Growth hormone-inducible transmembrane protein OS=Homo sapiens OX=9606 GN=GHITM PE=1 SV=2	0	20.818	16	6	7	6	345	37.2	9.94	14.4	6	0	17366243	3.09076e+07	High	High	1	1.77975
FALSE	High	Master Protein	P62910	60S ribosomal protein L32 OS=Homo sapiens OX=9606 GN=RPL32 PE=1 SV=2	0	75.059	31	10	28	10	135	15.9	11.33	58.19	10	0	1.82465e+08	3.24699e+08	High	High	1	1.77952
FALSE	High	Master Protein	P62140	Serine/threonine-protein phosphatase PP1-beta catalytic subunit OS=Homo sapiens OX=9606 GN=PPP1CB PE=1 SV=3	0	89.917	32	9	27	4	327	37.2	6.19	80.89	9	0	2.93061e+07	5.21368e+07	High	High	1	1.77905
FALSE	High	Master Protein	Q15014	Mortality factor 4-like protein 2 OS=Homo sapiens OX=9606 GN=MORF4L2 PE=1 SV=1	0	25.093	16	4	6	3	288	32.3	9.72	12.72	4	1	6.32487e+06	1.12504e+07	High	High	1	1.77875
FALSE	High	Master Protein	O75153	Clustered mitochondria protein homolog OS=Homo sapiens OX=9606 GN=CLUH PE=1 SV=2	0	236.488	30	33	71	33	1309	146.6	6.13	177.27	33	0	2.02332e+08	3.59895e+08	High	High	1	1.77873
FALSE	High	Master Protein	Q9NX58	Cell growth-regulating nucleolar protein OS=Homo sapiens OX=9606 GN=LYAR PE=1 SV=3	0	73.335	27	8	13	8	379	43.6	9.57	36.92	8	0	3.15128e+07	5.60513e+07	High	High	1	1.77868
FALSE	High	Master Protein	Q5JTV8	Torsin-1A-interacting protein 1 OS=Homo sapiens OX=9606 GN=TOR1AIP1 PE=1 SV=2	0	103.389	32	12	28	12	583	66.2	8.18	73.63	12	0	5.54321e+07	9.85907e+07	High	High	1	1.77858
FALSE	High	Master Protein	Q92888	Rho guanine nucleotide exchange factor 1 OS=Homo sapiens OX=9606 GN=ARHGEF1 PE=1 SV=2	0	82.767	19	15	27	15	912	102.4	5.66	54.3	15	0	2.02303e+07	3.59728e+07	High	High	1	1.77817
FALSE	High	Master Protein	Q9BTW9	Tubulin-specific chaperone D OS=Homo sapiens OX=9606 GN=TBCD PE=1 SV=2	0	192.115	32	26	55	26	1192	132.5	6.19	152	26	0	1.08255e+08	1.92475e+08	High	High	1	1.77798
FALSE	High	Master Protein	P24863	Cyclin-C OS=Homo sapiens OX=9606 GN=CCNC PE=1 SV=2	0	8.008	8	2	3	1	283	33.2	7.33	6.95	2	0	639713	1.13727e+06	High	High	1	1.77778
FALSE	High	Master Protein	P15374	Ubiquitin carboxyl-terminal hydrolase isozyme L3 OS=Homo sapiens OX=9606 GN=UCHL3 PE=1 SV=1	0	55.707	34	8	17	8	230	26.2	4.92	36.76	8	0	5.73506e+07	1.01907e+08	High	High	1	1.77692
FALSE	High	Master Protein	Q96A65	Exocyst complex component 4 OS=Homo sapiens OX=9606 GN=EXOC4 PE=1 SV=1	0	70.46	16	12	20	12	974	110.4	6.49	27.56	12	0	2.23128e+07	39643138	High	High	1	1.7767
FALSE	High	Master Protein	Q9UHD1	Cysteine and histidine-rich domain-containing protein 1 OS=Homo sapiens OX=9606 GN=CHORDC1 PE=1 SV=2	0	235.719	47	15	60	15	332	37.5	7.87	188.25	15	0	3.10589e+08	5.51363e+08	High	High	1	1.77522
FALSE	High	Master Protein	P19338	Nucleolin OS=Homo sapiens OX=9606 GN=NCL PE=1 SV=3	0	326.431	40	36	131	36	710	76.6	4.7	373.79	36	0	2.34175e+09	4.1556e+09	High	High	1	1.77457
FALSE	High	Master Protein	O95453	Poly(A)-specific ribonuclease PARN OS=Homo sapiens OX=9606 GN=PARN PE=1 SV=1	0	5.989	4	2	2	2	639	73.4	6.2	2.42	2	0	1.22598e+06	2.17557e+06	Peak Found	High	1	1.77456
FALSE	High	Master Protein	O95777	U6 snRNA-associated Sm-like protein LSm8 OS=Homo sapiens OX=9606 GN=LSM8 PE=1 SV=3	0	7.141	34	3	4	3	96	10.4	4.48	4.68	3	0	5495826	9.7487e+06	High	High	1	1.77384
FALSE	High	Master Protein	P30048	Thioredoxin-dependent peroxide reductase, mitochondrial OS=Homo sapiens OX=9606 GN=PRDX3 PE=1 SV=3	0	40.505	24	5	14	5	256	27.7	7.78	40.79	5	0	9.92649e+07	175992115	High	High	1	1.77295
FALSE	High	Master Protein	P04818	Thymidylate synthase OS=Homo sapiens OX=9606 GN=TYMS PE=1 SV=3	0	102.092	39	8	27	8	313	35.7	7.01	86.02	8	0	7.65147e+07	1.35554e+08	High	High	1	1.7716
FALSE	High	Master Protein	Q14152	Eukaryotic translation initiation factor 3 subunit A OS=Homo sapiens OX=9606 GN=EIF3A PE=1 SV=1	0	1052.53	65	110	429	110	1382	166.5	6.79	1093.36	110	0	6.42368e+09	1.1375e+10	High	High	1	1.77079
FALSE	High	Master Protein	Q9UH62	Armadillo repeat-containing X-linked protein 3 OS=Homo sapiens OX=9606 GN=ARMCX3 PE=1 SV=1	0	42.569	23	7	13	7	379	42.5	8.37	25.84	7	0	1.71415e+07	3.03397e+07	High	High	1	1.76996
FALSE	High	Master Protein	P28331	NADH-ubiquinone oxidoreductase 75 kDa subunit, mitochondrial OS=Homo sapiens OX=9606 GN=NDUFS1 PE=1 SV=3	0	197.922	46	26	60	26	727	79.4	6.23	162.89	26	0	1.35211e+08	2.39311e+08	High	High	1	1.7699
FALSE	High	Master Protein	Q8TBZ6	tRNA methyltransferase 10 homolog A OS=Homo sapiens OX=9606 GN=TRMT10A PE=1 SV=1	0	23.811	17	4	7	4	339	39.7	7.65	16.31	4	0	4.83204e+06	8549507	High	High	1	1.76934
FALSE	High	Master Protein	P08243	Asparagine synthetase [glutamine-hydrolyzing] OS=Homo sapiens OX=9606 GN=ASNS PE=1 SV=4	0	213.245	54	26	71	26	561	64.3	6.86	153.48	26	0	2.99302e+08	5.29533e+08	High	High	1	1.76922
FALSE	High	Master Protein	Q9UBQ5	Eukaryotic translation initiation factor 3 subunit K OS=Homo sapiens OX=9606 GN=EIF3K PE=1 SV=1	0	82.037	39	7	30	7	218	25	4.93	94.71	7	0	553372738	9.79e+08	High	High	1	1.76915
FALSE	High	Master Protein	O43482	Protein Mis18-beta OS=Homo sapiens OX=9606 GN=OIP5 PE=1 SV=2	0	5.661	10	2	3	2	229	24.7	7.37	5.06	2	0	4.14004e+06	7.31578e+06	High	High	1	1.76708
FALSE	High	Master Protein	P42345	Serine/threonine-protein kinase mTOR OS=Homo sapiens OX=9606 GN=MTOR PE=1 SV=1	0	303.086	24	42	79	41	2549	288.7	7.17	198.57	42	1	9.15667e+07	1.61753e+08	High	High	1	1.76651
FALSE	High	Master Protein	O76094	Signal recognition particle subunit SRP72 OS=Homo sapiens OX=9606 GN=SRP72 PE=1 SV=3	0	226.922	44	22	49	22	671	74.6	9.26	173.92	22	0	2.45555e+08	4.33643e+08	High	High	1	1.76597
FALSE	High	Master Protein	Q86UV5	Ubiquitin carboxyl-terminal hydrolase 48 OS=Homo sapiens OX=9606 GN=USP48 PE=1 SV=1	0	8.74	4	3	4	3	1035	119	6.05	5.77	3	0	2.47318e+06	4.36481e+06	High	High	1	1.76486
FALSE	High	Master Protein	Q9Y2D4	Exocyst complex component 6B OS=Homo sapiens OX=9606 GN=EXOC6B PE=1 SV=3	0	14.509	5	3	3	3	811	94.1	6.46	6	3	0	1.18157e+06	2.08379e+06	Peak Found	High	1	1.76357
FALSE	High	Master Protein	Q9UPT5	Exocyst complex component 7 OS=Homo sapiens OX=9606 GN=EXOC7 PE=1 SV=3	0	37.9	16	10	12	10	735	83.3	6.79	17.17	10	0	9.7086e+06	1.71188e+07	High	High	1	1.76326
FALSE	High	Master Protein	P40222	Alpha-taxilin OS=Homo sapiens OX=9606 GN=TXLNA PE=1 SV=3	0	129.596	36	16	38	16	546	61.9	6.52	95.26	16	0	7.98591e+07	140806353	High	High	1	1.76318
FALSE	High	Master Protein	Q9C0E8	Endoplasmic reticulum junction formation protein lunapark OS=Homo sapiens OX=9606 GN=LNPK PE=1 SV=2	0	64.456	22	7	13	7	428	47.7	5.11	38.85	7	0	2.08898e+07	3.68319e+07	High	High	1	1.76316
FALSE	High	Master Protein	Q9BZI7	Regulator of nonsense transcripts 3B OS=Homo sapiens OX=9606 GN=UPF3B PE=1 SV=1	0	23.973	11	5	11	5	483	57.7	9.48	21.98	5	0	1.11911e+07	19715948	High	High	1	1.76175
FALSE	High	Master Protein	P61326	Protein mago nashi homolog OS=Homo sapiens OX=9606 GN=MAGOH PE=1 SV=1	0	104.187	66	10	27	10	146	17.2	6.11	85.93	10	0	1.3011e+08	2.29216e+08	High	High	1	1.76171
FALSE	High	Master Protein	P03886	NADH-ubiquinone oxidoreductase chain 1 OS=Homo sapiens OX=9606 GN=MT-ND1 PE=1 SV=1	0	8.362	9	3	3	3	318	35.6	6.55	7.96	3	0	3.40504e+06	5995415	Peak Found	High	1	1.76075
FALSE	High	Master Protein	Q9UBI1	COMM domain-containing protein 3 OS=Homo sapiens OX=9606 GN=COMMD3 PE=1 SV=1	0	29.544	26	4	8	4	195	22.1	5.99	20.74	4	0	15649390	27550433	High	High	1	1.76048
FALSE	High	Master Protein	O00233	26S proteasome non-ATPase regulatory subunit 9 OS=Homo sapiens OX=9606 GN=PSMD9 PE=1 SV=3	0	26.321	14	3	9	3	223	24.7	6.95	20.18	3	0	1.95491e+07	3.44082e+07	High	High	1	1.76009
FALSE	High	Master Protein	Q6P1L8	39S ribosomal protein L14, mitochondrial OS=Homo sapiens OX=9606 GN=MRPL14 PE=1 SV=1	0	9.916	17	2	2	2	145	15.9	10.24	2.57	2	0	1.73031e+06	3.04469e+06	High	High	1	1.75962
FALSE	High	Master Protein	Q8TCY9	Up-regulator of cell proliferation OS=Homo sapiens OX=9606 GN=URGCP PE=1 SV=2	0.001	5.197	2	2	3	2	931	104.9	6.42	4.21	2	0	2325923	4.09195e+06	High	High	1	1.75928
FALSE	High	Master Protein	Q15057	Arf-GAP with coiled-coil, ANK repeat and PH domain-containing protein 2 OS=Homo sapiens OX=9606 GN=ACAP2 PE=1 SV=3	0	21.977	7	4	8	4	778	88	6.8	17.91	4	0	7.32061e+06	1.28766e+07	High	High	1	1.75895
FALSE	High	Master Protein	Q8NBQ5	Estradiol 17-beta-dehydrogenase 11 OS=Homo sapiens OX=9606 GN=HSD17B11 PE=1 SV=3	0	44.142	33	8	13	8	300	32.9	9.07	23.42	8	0	1.94325e+07	3.41586e+07	High	High	1	1.75781
FALSE	High	Master Protein	P11233	Ras-related protein Ral-A OS=Homo sapiens OX=9606 GN=RALA PE=1 SV=1	0	61.005	42	7	17	3	206	23.6	7.11	45.91	7	4	7.8144e+07	1.37342e+08	High	High	1	1.75755
FALSE	High	Master Protein	Q16643	Drebrin OS=Homo sapiens OX=9606 GN=DBN1 PE=1 SV=4	0	36.152	14	6	7	6	649	71.4	4.45	19.36	6	0	1.19448e+07	2.09846e+07	Peak Found	High	1	1.7568
FALSE	High	Master Protein	Q12756	Kinesin-like protein KIF1A OS=Homo sapiens OX=9606 GN=KIF1A PE=1 SV=2	0	46.925	7	9	13	3	1690	190.9	6.21	22.45	9	0	1.59123e+06	2.79405e+06	Peak Found	High	1	1.75591
FALSE	High	Master Protein	Q8TAT6	Nuclear protein localization protein 4 homolog OS=Homo sapiens OX=9606 GN=NPLOC4 PE=1 SV=3	0	144.295	31	14	42	14	608	68.1	6.38	107.26	14	0	9.92657e+07	1.74181e+08	High	High	1	1.75469
FALSE	High	Master Protein	Q9BZK7	F-box-like/WD repeat-containing protein TBL1XR1 OS=Homo sapiens OX=9606 GN=TBL1XR1 PE=1 SV=1	0	37.394	22	7	10	5	514	55.6	5.55	22.34	7	2	1.37136e+07	24060812	High	High	1	1.75452
FALSE	High	Master Protein	Q9UGJ1	Gamma-tubulin complex component 4 OS=Homo sapiens OX=9606 GN=TUBGCP4 PE=1 SV=1	0	19.78	10	5	7	5	667	76	6.65	5.78	5	0	2.06101e+06	3.61258e+06	High	High	1	1.75282
FALSE	High	Master Protein	Q6NUQ4	Transmembrane protein 214 OS=Homo sapiens OX=9606 GN=TMEM214 PE=1 SV=2	0	127.668	30	16	37	16	689	77.1	9.14	86.59	16	0	9.33228e+07	1.63543e+08	High	High	1	1.75244
FALSE	High	Master Protein	A0A0B4J2D5	Putative glutamine amidotransferase-like class 1 domain-containing protein 3B, mitochondrial OS=Homo sapiens OX=9606 GN=GATD3B PE=5 SV=1	0	78.138	41	10	20	10	268	28.1	8.27	57.96	10	0	8.07253e+07	141435778	High	High	1	1.75206
FALSE	Medium	Master Protein	Q15742	NGFI-A-binding protein 2 OS=Homo sapiens OX=9606 GN=NAB2 PE=1 SV=1	0.027	1.609	2	1	1	1	525	56.6	6.96	2.1	1	0	3.94835e+06	6.91753e+06	High	Peak Found	1	1.75201
FALSE	High	Master Protein	P62318	Small nuclear ribonucleoprotein Sm D3 OS=Homo sapiens OX=9606 GN=SNRPD3 PE=1 SV=1	0	12.358	15	2	7	2	126	13.9	10.32	13.71	2	0	228095894	3.99453e+08	High	High	1	1.75125
FALSE	High	Master Protein	O75391	Sperm-associated antigen 7 OS=Homo sapiens OX=9606 GN=SPAG7 PE=1 SV=2	0	6.049	8	2	3	2	227	26	7.91	4.42	2	0	1.1506e+06	2.01483e+06	High	High	1	1.75112
FALSE	High	Master Protein	Q16204	Coiled-coil domain-containing protein 6 OS=Homo sapiens OX=9606 GN=CCDC6 PE=1 SV=2	0	187.601	54	20	43	20	474	53.3	7.34	125.42	20	0	108494097	1.89951e+08	High	High	1	1.7508
FALSE	Low	Master Protein	A6NMK8	Protein INSYN2B OS=Homo sapiens OX=9606 GN=INSYN2B PE=2 SV=1	0.08	0.985	2	1	1	1	535	59.2	8.13	0	1	0	913041	1.59838e+06	Peak Found	High	1	1.75062
FALSE	High	Master Protein	Q9H1A4	Anaphase-promoting complex subunit 1 OS=Homo sapiens OX=9606 GN=ANAPC1 PE=1 SV=1	0	10.664	2	2	3	2	1944	216.4	6.3	6.89	2	0	1.23221e+06	2.15701e+06	High	High	1	1.75052
FALSE	High	Master Protein	Q9Y673	Dolichyl-phosphate beta-glucosyltransferase OS=Homo sapiens OX=9606 GN=ALG5 PE=1 SV=1	0	81.998	41	12	31	12	324	36.9	9.28	67.39	12	0	3.82315e+07	6.69084e+07	High	High	1	1.75009
FALSE	High	Master Protein	Q13123	Protein Red OS=Homo sapiens OX=9606 GN=IK PE=1 SV=3	0	8.723	4	2	2	2	557	65.6	6.64	4.25	2	0	1.36028e+06	2.38046e+06	Peak Found	High	1	1.74998
FALSE	High	Master Protein	Q5JRA6	Transport and Golgi organization protein 1 homolog OS=Homo sapiens OX=9606 GN=MIA3 PE=1 SV=1	0	131.457	15	22	40	22	1907	213.6	4.84	80.63	22	0	4.80515e+07	8.40575e+07	High	High	1	1.74932
FALSE	High	Master Protein	P17844	Probable ATP-dependent RNA helicase DDX5 OS=Homo sapiens OX=9606 GN=DDX5 PE=1 SV=1	0	210.277	42	28	71	23	614	69.1	8.92	171.59	28	6	6.50372e+08	1.13713e+09	High	High	1	1.74843
FALSE	High	Master Protein	Q15637	Splicing factor 1 OS=Homo sapiens OX=9606 GN=SF1 PE=1 SV=4	0	180.6	24	13	44	13	639	68.3	8.98	122.68	13	0	2.72509e+08	4.76356e+08	High	High	1	1.74804
FALSE	High	Master Protein	Q9H082	Ras-related protein Rab-33B OS=Homo sapiens OX=9606 GN=RAB33B PE=1 SV=1	0	17.016	19	4	6	2	229	25.7	7.18	9.29	4	0	1529732	2.67268e+06	High	High	1	1.74716
FALSE	High	Master Protein	Q9HD45	Transmembrane 9 superfamily member 3 OS=Homo sapiens OX=9606 GN=TM9SF3 PE=1 SV=2	0	48.921	10	5	17	5	589	67.8	7.21	51.1	5	0	2.66667e+07	4.65869e+07	High	High	1	1.74701
FALSE	High	Master Protein	P23284	Peptidyl-prolyl cis-trans isomerase B OS=Homo sapiens OX=9606 GN=PPIB PE=1 SV=2	0	122.301	55	16	55	16	216	23.7	9.41	109.96	16	0	1.20764e+09	2.10957e+09	High	High	1	1.74685
FALSE	High	Master Protein	P62341	Thioredoxin reductase-like selenoprotein T OS=Homo sapiens OX=9606 GN=SELENOT PE=1 SV=2	0	8.136	11	1	2	1	195	22.3	8.6	3.11	1	0	1.19994e+06	2096095	High	High	1	1.74683
FALSE	High	Master Protein	Q14739	Delta(14)-sterol reductase LBR OS=Homo sapiens OX=9606 GN=LBR PE=1 SV=2	0	89.356	20	10	23	10	615	70.7	9.36	59.11	10	0	8.75661e+07	1.52781e+08	High	High	1	1.74475
FALSE	High	Master Protein	P51116	RNA-binding protein FXR2 OS=Homo sapiens OX=9606 GN=FXR2 PE=1 SV=2	0	45.355	10	5	9	2	673	74.2	6.23	25.75	5	0	1.90299e+06	3.31946e+06	High	High	1	1.74434
FALSE	High	Master Protein	O75113	NEDD4-binding protein 1 OS=Homo sapiens OX=9606 GN=N4BP1 PE=1 SV=4	0	39.93	10	6	9	6	896	100.3	5.36	17.84	6	0	2.05042e+07	3.57396e+07	High	High	1	1.74304
FALSE	High	Master Protein	Q9UMS4	Pre-mRNA-processing factor 19 OS=Homo sapiens OX=9606 GN=PRPF19 PE=1 SV=1	0	207.98	50	14	42	14	504	55.1	6.61	120.74	14	0	1.9517e+08	3.40175e+08	High	High	1	1.74297
FALSE	Medium	Master Protein	Q8N4Q1	Mitochondrial intermembrane space import and assembly protein 40 OS=Homo sapiens OX=9606 GN=CHCHD4 PE=1 SV=1	0.029	1.562	4	1	1	1	142	16	4.31	0	1	0	1128722	1967168	High	Peak Found	1	1.74283
FALSE	High	Master Protein	Q9UHD8	Septin-9 OS=Homo sapiens OX=9606 GN=SEPTIN9 PE=1 SV=2	0	179.121	45	20	56	20	586	65.4	8.97	143.01	20	0	2.37097e+08	4.13177e+08	High	High	1	1.74265
FALSE	High	Master Protein	P32969	60S ribosomal protein L9 OS=Homo sapiens OX=9606 GN=RPL9P9 PE=1 SV=1	0	132.7	65	13	41	13	192	21.9	9.95	116.4	13	0	3.83493e+08	6.68134e+08	High	High	1	1.74223
FALSE	High	Master Protein	Q5VV42	Threonylcarbamoyladenosine tRNA methylthiotransferase OS=Homo sapiens OX=9606 GN=CDKAL1 PE=1 SV=1	0	14.219	8	3	5	3	579	65.1	7.46	10.99	3	0	6.04944e+06	1.05382e+07	High	High	1	1.74201
FALSE	High	Master Protein	Q9UGM6	Tryptophan--tRNA ligase, mitochondrial OS=Homo sapiens OX=9606 GN=WARS2 PE=1 SV=1	0	9.561	19	3	4	3	360	40.1	9.28	7.07	3	0	4.60223e+06	8.01703e+06	High	High	1	1.74199
FALSE	High	Master Protein	Q8NCE0	tRNA-splicing endonuclease subunit Sen2 OS=Homo sapiens OX=9606 GN=TSEN2 PE=1 SV=2	0	7.346	5	2	2	2	465	53.2	7.85	1.89	2	0	2603992	4536049	Peak Found	High	1	1.74196
FALSE	High	Master Protein	Q14696	LRP chaperone MESD OS=Homo sapiens OX=9606 GN=MESD PE=1 SV=2	0	27.334	34	5	8	5	234	26.1	7.78	19.63	5	0	9.75282e+06	1.69847e+07	High	High	1	1.74152
FALSE	High	Master Protein	O95801	Tetratricopeptide repeat protein 4 OS=Homo sapiens OX=9606 GN=TTC4 PE=1 SV=3	0	72.152	36	13	23	13	387	44.7	5.6	58.76	13	0	9.46109e+07	1.64743e+08	High	High	1	1.74127
FALSE	High	Master Protein	Q8IWZ8	SURP and G-patch domain-containing protein 1 OS=Homo sapiens OX=9606 GN=SUGP1 PE=1 SV=2	0	58.078	28	11	12	11	645	72.4	7.61	23.66	11	0	1.12195e+07	19533751	High	High	1	1.74105
FALSE	High	Master Protein	Q9Y4C2	TRPM8 channel-associated factor 1 OS=Homo sapiens OX=9606 GN=TCAF1 PE=1 SV=3	0	85.999	26	18	23	18	921	102.1	6.54	54.28	18	0	3.57898e+07	62284138	High	High	1	1.74028
FALSE	High	Master Protein	Q13362	Serine/threonine-protein phosphatase 2A 56 kDa regulatory subunit gamma isoform OS=Homo sapiens OX=9606 GN=PPP2R5C PE=1 SV=3	0	63.293	21	11	21	5	524	61	6.87	48.16	11	2	2.84198e+07	4.94547e+07	High	High	1	1.74015
FALSE	High	Master Protein	P33240	Cleavage stimulation factor subunit 2 OS=Homo sapiens OX=9606 GN=CSTF2 PE=1 SV=1	0	128.431	34	12	26	5	577	60.9	6.83	73.91	12	8	3.90617e+07	6.78874e+07	High	High	1	1.73795
FALSE	High	Master Protein	Q7LGA3	Heparan sulfate 2-O-sulfotransferase 1 OS=Homo sapiens OX=9606 GN=HS2ST1 PE=1 SV=1	0	6.764	7	2	3	2	356	41.9	8.69	7.01	2	0	3.05344e+06	5.30065e+06	High	High	1	1.73596
FALSE	High	Master Protein	A6NHL2	Tubulin alpha chain-like 3 OS=Homo sapiens OX=9606 GN=TUBAL3 PE=1 SV=2	0	55.427	9	5	40	1	446	49.9	6.05	63.6	5	0	5.78323e+06	10038649	High	High	1	1.73582
FALSE	High	Master Protein	Q6UW63	Protein O-glucosyltransferase 2 OS=Homo sapiens OX=9606 GN=POGLUT2 PE=1 SV=1	0	36.075	17	7	10	6	502	58	7.71	22.93	7	0	6340916	1.09939e+07	High	High	1	1.7338
FALSE	High	Master Protein	Q8NE62	Choline dehydrogenase, mitochondrial OS=Homo sapiens OX=9606 GN=CHDH PE=1 SV=2	0	13.29	7	3	4	3	594	65.3	8.28	8.27	3	0	3.32521e+06	5762579	High	High	1	1.733
FALSE	High	Master Protein	P08236	Beta-glucuronidase OS=Homo sapiens OX=9606 GN=GUSB PE=1 SV=2	0	13.692	8	6	8	6	651	74.7	7.02	9.84	6	0	1.0203e+07	1.76812e+07	High	High	1	1.73294
FALSE	High	Master Protein	P21953	2-oxoisovalerate dehydrogenase subunit beta, mitochondrial OS=Homo sapiens OX=9606 GN=BCKDHB PE=1 SV=2	0	11.975	4	1	4	1	392	43.1	6.29	9.16	1	0	2.76913e+06	4.79764e+06	High	High	1	1.73255
FALSE	High	Master Protein	P16298	Serine/threonine-protein phosphatase 2B catalytic subunit beta isoform OS=Homo sapiens OX=9606 GN=PPP3CB PE=1 SV=2	0	38.351	13	5	11	2	524	59	5.91	31.14	5	0	3.70075e+06	6.40969e+06	High	High	1	1.732
FALSE	Medium	Master Protein	Q8N1S5	Zinc transporter ZIP11 OS=Homo sapiens OX=9606 GN=SLC39A11 PE=2 SV=3	0.035	1.452	3	1	1	1	342	35.4	5.6	0	1	0	3598700	6.22762e+06	Peak Found	High	1	1.73052
FALSE	High	Master Protein	Q08AE8	Protein spire homolog 1 OS=Homo sapiens OX=9606 GN=SPIRE1 PE=1 SV=3	0.002	3.719	2	1	3	1	756	85.5	8.62	0	1	0	507612	878089	High	High	1	1.72985
FALSE	High	Master Protein	P15056	Serine/threonine-protein kinase B-raf OS=Homo sapiens OX=9606 GN=BRAF PE=1 SV=4	0	13.356	5	3	4	1	766	84.4	7.53	10.99	3	0	436560	755172	Peak Found	High	1	1.72982
FALSE	High	Master Protein	O00411	DNA-directed RNA polymerase, mitochondrial OS=Homo sapiens OX=9606 GN=POLRMT PE=1 SV=2	0	119.254	23	19	33	19	1230	138.5	8.98	76.43	19	0	2.82302e+07	4.88264e+07	High	High	1	1.72958
FALSE	High	Master Protein	P24386	Rab proteins geranylgeranyltransferase component A 1 OS=Homo sapiens OX=9606 GN=CHM PE=1 SV=3	0	25.914	10	4	9	4	653	73.4	4.75	19.98	4	0	8.38512e+06	1.44838e+07	High	High	1	1.72732
FALSE	High	Master Protein	Q93050	V-type proton ATPase 116 kDa subunit a 1 OS=Homo sapiens OX=9606 GN=ATP6V0A1 PE=1 SV=3	0	29.176	11	8	9	7	837	96.4	6.43	16.5	8	1	10988652	1.89773e+07	High	High	1	1.72699
FALSE	High	Master Protein	Q9ULW0	Targeting protein for Xklp2 OS=Homo sapiens OX=9606 GN=TPX2 PE=1 SV=2	0	16.599	8	5	5	5	747	85.6	9.23	6.4	5	0	2.59481e+07	4.48096e+07	High	High	1	1.72689
FALSE	High	Master Protein	Q14C86	GTPase-activating protein and VPS9 domain-containing protein 1 OS=Homo sapiens OX=9606 GN=GAPVD1 PE=1 SV=2	0	171.813	24	30	53	29	1478	164.9	5.22	113.88	30	0	1.31268e+08	226441047	High	High	1	1.72502
FALSE	High	Master Protein	Q02252	Methylmalonate-semialdehyde dehydrogenase [acylating], mitochondrial OS=Homo sapiens OX=9606 GN=ALDH6A1 PE=1 SV=2	0	38.806	18	9	13	9	535	57.8	8.5	28.16	9	0	2.32895e+07	4.01721e+07	High	High	1	1.7249
FALSE	High	Master Protein	Q9HC07	Transmembrane protein 165 OS=Homo sapiens OX=9606 GN=TMEM165 PE=1 SV=1	0	31.448	23	4	8	4	324	34.9	7.02	22.74	4	0	11980888	20661164	High	High	1	1.72451
FALSE	High	Master Protein	Q9Y2Z2	Protein MTO1 homolog, mitochondrial OS=Homo sapiens OX=9606 GN=MTO1 PE=1 SV=2	0	19.683	5	2	3	2	717	79.9	8.31	8.52	2	0	1.53434e+06	2645902	High	High	1	1.72446
FALSE	High	Master Protein	Q9BZG1	Ras-related protein Rab-34 OS=Homo sapiens OX=9606 GN=RAB34 PE=1 SV=1	0	24.673	24	4	5	4	259	29	7.88	11.77	4	0	2.17067e+06	3743087	High	High	1	1.72439
FALSE	High	Master Protein	Q8TB37	Iron-sulfur protein NUBPL OS=Homo sapiens OX=9606 GN=NUBPL PE=1 SV=3	0	13.921	20	4	6	4	319	34.1	9.04	9.69	4	0	1.25155e+06	2156902	High	High	1	1.72339
FALSE	High	Master Protein	P60842	Eukaryotic initiation factor 4A-I OS=Homo sapiens OX=9606 GN=EIF4A1 PE=1 SV=1	0	547.907	72	33	233	19	406	46.1	5.48	644.49	33	17	5.78499e+09	9960247264	High	High	1	1.72174
FALSE	High	Master Protein	Q5VYS8	Terminal uridylyltransferase 7 OS=Homo sapiens OX=9606 GN=TUT7 PE=1 SV=1	0	9.628	2	2	2	2	1495	171.1	6.83	4.58	2	0	1.38959e+06	2.39167e+06	Peak Found	High	1	1.72114
FALSE	High	Master Protein	O43826	Glucose-6-phosphate exchanger SLC37A4 OS=Homo sapiens OX=9606 GN=SLC37A4 PE=1 SV=1	0	24.197	13	3	6	3	429	46.3	8.62	20.85	3	0	7.26436e+06	1.24981e+07	High	High	1	1.72047
FALSE	High	Master Protein	Q5T0F9	Coiled-coil and C2 domain-containing protein 1B OS=Homo sapiens OX=9606 GN=CC2D1B PE=1 SV=1	0	25.905	11	5	9	5	858	94.2	5.26	11.39	5	0	8.08407e+06	13902003	High	High	1	1.71968
FALSE	High	Master Protein	Q5XPI4	E3 ubiquitin-protein ligase RNF123 OS=Homo sapiens OX=9606 GN=RNF123 PE=1 SV=1	0	12.089	4	4	6	4	1314	148.4	6.74	6.18	4	0	830341	1.42767e+06	High	High	1	1.71938
FALSE	High	Master Protein	Q8IY37	Probable ATP-dependent RNA helicase DHX37 OS=Homo sapiens OX=9606 GN=DHX37 PE=1 SV=1	0	14.876	3	3	4	3	1157	129.5	8.1	7.61	3	0	2.17139e+06	3.73308e+06	High	High	1	1.71921
FALSE	High	Master Protein	Q9NQG5	Regulation of nuclear pre-mRNA domain-containing protein 1B OS=Homo sapiens OX=9606 GN=RPRD1B PE=1 SV=1	0	77.581	32	8	19	5	326	36.9	5.97	62.14	8	3	39367800	67677504	High	High	1	1.71911
FALSE	High	Master Protein	Q96S55	ATPase WRNIP1 OS=Homo sapiens OX=9606 GN=WRNIP1 PE=1 SV=2	0	93.036	32	16	37	16	665	72.1	6.1	77.79	16	0	5.06376e+07	8.70199e+07	High	High	1	1.71849
FALSE	High	Master Protein	Q96RS6	NudC domain-containing protein 1 OS=Homo sapiens OX=9606 GN=NUDCD1 PE=1 SV=2	0	88.38	26	12	28	12	583	66.7	5.11	63.14	12	0	42530976	7.3082e+07	High	High	1	1.71832
FALSE	High	Master Protein	Q6PJG6	BRCA1-associated ATM activator 1 OS=Homo sapiens OX=9606 GN=BRAT1 PE=1 SV=2	0	80.158	20	13	21	12	821	88.1	5.27	50.37	13	1	2.4781e+07	4.2574e+07	High	High	1	1.71801
FALSE	High	Master Protein	Q9H4L7	SWI/SNF-related matrix-associated actin-dependent regulator of chromatin subfamily A containing DEAD/H box 1 OS=Homo sapiens OX=9606 GN=SMARCAD1 PE=1 SV=2	0	53.597	13	8	16	8	1026	117.3	5.55	40.95	8	0	1.65496e+07	28428999	High	High	1	1.71781
FALSE	High	Master Protein	Q9UJX6	Anaphase-promoting complex subunit 2 OS=Homo sapiens OX=9606 GN=ANAPC2 PE=1 SV=1	0	21.715	9	6	8	6	822	93.8	5.22	11.91	6	0	4.41748e+06	7.58538e+06	High	High	1	1.71713
FALSE	High	Master Protein	O43156	TELO2-interacting protein 1 homolog OS=Homo sapiens OX=9606 GN=TTI1 PE=1 SV=3	0	117.316	23	17	31	17	1089	122	5.97	82.87	17	0	3.15775e+07	5.41938e+07	High	High	1	1.71622
FALSE	High	Master Protein	Q9BTD8	RNA-binding protein 42 OS=Homo sapiens OX=9606 GN=RBM42 PE=1 SV=1	0	37.137	19	7	13	7	480	50.4	9.63	23.18	7	0	2.51506e+07	4.31172e+07	High	High	1	1.71436
FALSE	High	Master Protein	O95817	BAG family molecular chaperone regulator 3 OS=Homo sapiens OX=9606 GN=BAG3 PE=1 SV=3	0	82.111	29	12	25	12	575	61.6	6.95	45.41	12	0	2.42269e+07	4.14969e+07	High	High	1	1.71284
FALSE	High	Master Protein	P52789	Hexokinase-2 OS=Homo sapiens OX=9606 GN=HK2 PE=1 SV=2	0	168.544	29	27	59	23	917	102.3	6.05	111.37	27	0	1.31173e+08	2.24637e+08	High	High	1	1.71252
FALSE	High	Master Protein	Q9HAV4	Exportin-5 OS=Homo sapiens OX=9606 GN=XPO5 PE=1 SV=1	0	327.131	39	34	84	34	1204	136.2	5.8	247.1	34	0	2.19527e+08	3.75878e+08	High	High	1	1.71222
FALSE	High	Master Protein	O75489	NADH dehydrogenase [ubiquinone] iron-sulfur protein 3, mitochondrial OS=Homo sapiens OX=9606 GN=NDUFS3 PE=1 SV=1	0	95.76	56	13	30	13	264	30.2	7.5	75.01	13	0	110758590	1.89497e+08	High	High	1	1.7109
FALSE	High	Master Protein	Q8N6M0	Deubiquitinase OTUD6B OS=Homo sapiens OX=9606 GN=OTUD6B PE=1 SV=1	0	50.386	35	8	11	8	293	33.8	6.05	29.04	8	0	3.83828e+07	6.56532e+07	High	High	1	1.71049
FALSE	High	Master Protein	Q8IZP0	Abl interactor 1 OS=Homo sapiens OX=9606 GN=ABI1 PE=1 SV=4	0	33.946	13	6	11	4	508	55	7.06	25.63	6	2	1.89779e+07	3.24386e+07	High	High	1	1.70928
FALSE	High	Master Protein	P52630	Signal transducer and activator of transcription 2 OS=Homo sapiens OX=9606 GN=STAT2 PE=1 SV=1	0.003	3.235	1	1	2	1	851	97.9	5.49	0	1	0	655541	1.12039e+06	High	High	1	1.70911
FALSE	High	Master Protein	Q9BVA0	Katanin p80 WD40 repeat-containing subunit B1 OS=Homo sapiens OX=9606 GN=KATNB1 PE=1 SV=1	0	43.72	9	3	9	3	655	72.3	7.56	22.14	3	0	4.13862e+06	7070592	High	High	1	1.70844
FALSE	High	Master Protein	Q8N1N4	Keratin, type II cytoskeletal 78 OS=Homo sapiens OX=9606 GN=KRT78 PE=1 SV=2	0	62.272	29	14	22	11	520	56.8	6.02	42.09	14	0	3.21693e+07	5.49466e+07	High	High	1	1.70805
FALSE	High	Master Protein	A1X283	SH3 and PX domain-containing protein 2B OS=Homo sapiens OX=9606 GN=SH3PXD2B PE=1 SV=3	0	70.236	19	13	21	13	911	101.5	8.69	47.64	13	0	3.34531e+07	57131042	High	High	1	1.70779
FALSE	High	Master Protein	Q16512	Serine/threonine-protein kinase N1 OS=Homo sapiens OX=9606 GN=PKN1 PE=1 SV=2	0	49.096	14	11	16	11	942	103.9	6.37	31.57	11	0	2.5509e+07	4.35565e+07	High	High	1	1.70749
FALSE	High	Master Protein	Q9Y6D5	Brefeldin A-inhibited guanine nucleotide-exchange protein 2 OS=Homo sapiens OX=9606 GN=ARFGEF2 PE=1 SV=3	0	44.134	8	10	13	6	1785	201.9	6.33	22.23	10	2	9.22885e+06	1.57552e+07	High	High	1	1.70717
FALSE	High	Master Protein	Q7Z2W4	Zinc finger CCCH-type antiviral protein 1 OS=Homo sapiens OX=9606 GN=ZC3HAV1 PE=1 SV=3	0	82.453	23	17	32	17	902	101.4	8.4	51.8	17	0	3.67443e+07	6.27245e+07	High	High	1	1.70705
FALSE	High	Master Protein	Q02413	Desmoglein-1 OS=Homo sapiens OX=9606 GN=DSG1 PE=1 SV=2	0	72.191	13	9	21	9	1049	113.7	5.03	53.05	9	0	2.31108e+07	3.94161e+07	High	High	1	1.70552
FALSE	High	Master Protein	Q9UPY3	Endoribonuclease Dicer OS=Homo sapiens OX=9606 GN=DICER1 PE=1 SV=3	0	36.818	6	9	11	8	1922	218.5	5.68	23.1	9	0	8.50117e+06	1.44985e+07	High	High	1	1.70547
FALSE	High	Master Protein	Q8N122	Regulatory-associated protein of mTOR OS=Homo sapiens OX=9606 GN=RPTOR PE=1 SV=1	0	22.096	4	4	6	4	1335	148.9	6.89	16.29	4	0	5790853	9.86862e+06	High	High	1	1.70417
FALSE	High	Master Protein	Q96EC8	Protein YIPF6 OS=Homo sapiens OX=9606 GN=YIPF6 PE=1 SV=2	0.002	4.031	3	1	1	1	236	26.2	5.64	2.05	1	0	1.18533e+06	2.01979e+06	Peak Found	High	1	1.70399
FALSE	High	Master Protein	Q96E52	Metalloendopeptidase OMA1, mitochondrial OS=Homo sapiens OX=9606 GN=OMA1 PE=1 SV=1	0	24.035	14	5	8	5	524	60.1	9.25	13.17	5	0	5805753	9891430	High	High	1	1.70373
FALSE	High	Master Protein	Q15084	Protein disulfide-isomerase A6 OS=Homo sapiens OX=9606 GN=PDIA6 PE=1 SV=1	0	300.29	53	24	92	24	440	48.1	5.08	275.73	24	0	1324044776	2.25511e+09	High	High	1	1.7032
FALSE	High	Master Protein	Q96GA7	Serine dehydratase-like OS=Homo sapiens OX=9606 GN=SDSL PE=1 SV=1	0	30.562	28	5	9	5	329	34.7	6.89	17.43	5	0	2.32765e+06	3.96081e+06	High	High	1	1.70163
FALSE	High	Master Protein	Q6ZRQ5	Protein MMS22-like OS=Homo sapiens OX=9606 GN=MMS22L PE=1 SV=3	0	8.112	2	2	3	2	1243	142.2	7.12	5.21	2	0	880321	1.49725e+06	High	High	1	1.70081
FALSE	High	Master Protein	P42025	Beta-centractin OS=Homo sapiens OX=9606 GN=ACTR1B PE=1 SV=1	0	137.148	42	13	40	4	376	42.3	6.4	104.61	13	0	19545120	33241434	High	High	1	1.70075
FALSE	High	Master Protein	P13196	5-aminolevulinate synthase, non-specific, mitochondrial OS=Homo sapiens OX=9606 GN=ALAS1 PE=1 SV=2	0	8.01	2	1	2	1	640	70.5	8.46	6.83	1	0	2.38872e+06	4.06244e+06	High	High	1	1.70068
FALSE	High	Master Protein	O15371	Eukaryotic translation initiation factor 3 subunit D OS=Homo sapiens OX=9606 GN=EIF3D PE=1 SV=1	0	261.229	46	23	97	23	548	63.9	6.05	237.97	23	0	1.52538e+09	2.59141e+09	High	High	1	1.69886
FALSE	High	Master Protein	P57081	tRNA (guanine-N(7)-)-methyltransferase non-catalytic subunit WDR4 OS=Homo sapiens OX=9606 GN=WDR4 PE=1 SV=2	0	25.374	16	4	6	4	412	45.5	7.11	17.67	4	0	9.69473e+06	1.64683e+07	High	High	1	1.69869
FALSE	Medium	Master Protein	O75094	Slit homolog 3 protein OS=Homo sapiens OX=9606 GN=SLIT3 PE=2 SV=3	0.034	1.48	0	1	1	1	1523	167.6	7.65	0	1	0	1663166	2.82503e+06	High	Peak Found	1	1.69859
FALSE	High	Master Protein	P49750	YLP motif-containing protein 1 OS=Homo sapiens OX=9606 GN=YLPM1 PE=1 SV=4	0	36.716	5	7	10	7	2146	241.5	6.55	14.28	7	0	3.47333e+07	5.89788e+07	High	High	1	1.69805
FALSE	High	Master Protein	Q9NRK6	ATP-binding cassette sub-family B member 10, mitochondrial OS=Homo sapiens OX=9606 GN=ABCB10 PE=1 SV=2	0	64.315	21	12	17	11	738	79.1	9.85	43.58	12	1	3.09763e+07	5.25778e+07	High	High	1	1.69735
FALSE	High	Master Protein	Q9NYZ3	G2 and S phase-expressed protein 1 OS=Homo sapiens OX=9606 GN=GTSE1 PE=1 SV=3	0	5.804	2	1	1	1	720	76.6	9.39	2.38	1	0	615353	1.04411e+06	Peak Found	High	1	1.69677
FALSE	High	Master Protein	Q9BSJ2	Gamma-tubulin complex component 2 OS=Homo sapiens OX=9606 GN=TUBGCP2 PE=1 SV=2	0	137.412	28	21	39	21	902	102.5	6.84	90.07	21	0	4.00526e+07	67952276	High	High	1	1.69658
FALSE	High	Master Protein	Q9BZZ5	Apoptosis inhibitor 5 OS=Homo sapiens OX=9606 GN=API5 PE=1 SV=3	0	65.079	24	11	20	11	524	59	7.34	49.44	11	0	1.73213e+08	2.9366e+08	High	High	1	1.69537
FALSE	High	Master Protein	P49336	Cyclin-dependent kinase 8 OS=Homo sapiens OX=9606 GN=CDK8 PE=1 SV=1	0.004	2.841	2	1	1	1	464	53.3	8.57	0	1	0	7949505	13473091	Peak Found	High	1	1.69483
FALSE	High	Master Protein	O75431	Metaxin-2 OS=Homo sapiens OX=9606 GN=MTX2 PE=1 SV=1	0	23.355	28	4	6	4	263	29.7	6.29	20.97	4	0	5.83321e+06	9885558	High	High	1	1.6947
FALSE	High	Master Protein	P13498	Cytochrome b-245 light chain OS=Homo sapiens OX=9606 GN=CYBA PE=1 SV=3	0	12.901	15	3	7	3	195	21	9.54	12.76	3	0	1.94639e+07	3.28989e+07	High	High	1	1.69025
FALSE	High	Master Protein	Q9UGI8	Testin OS=Homo sapiens OX=9606 GN=TES PE=1 SV=1	0	59.992	23	11	19	11	421	48	7.68	40.75	11	0	3.4067e+07	5.75267e+07	High	High	1	1.68864
FALSE	High	Master Protein	P35580	Myosin-10 OS=Homo sapiens OX=9606 GN=MYH10 PE=1 SV=3	0	618.296	44	70	157	60	1976	228.9	5.54	415.68	70	1	1.97917e+08	3.34202e+08	High	High	1	1.68859
FALSE	High	Master Protein	Q9UNI6	Dual specificity protein phosphatase 12 OS=Homo sapiens OX=9606 GN=DUSP12 PE=1 SV=1	0	19.218	18	5	6	5	340	37.7	6.84	8.08	5	0	6.68681e+06	1.12896e+07	High	High	1	1.68834
FALSE	High	Master Protein	Q9Y5K5	Ubiquitin carboxyl-terminal hydrolase isozyme L5 OS=Homo sapiens OX=9606 GN=UCHL5 PE=1 SV=3	0	118.271	61	18	44	18	329	37.6	5.33	97.11	18	0	2.95819e+08	4.99327e+08	High	High	1	1.68795
FALSE	High	Master Protein	Q14161	ARF GTPase-activating protein GIT2 OS=Homo sapiens OX=9606 GN=GIT2 PE=1 SV=2	0	8.693	4	2	3	1	759	84.5	7.23	5.28	2	0	438135	739420	High	High	1	1.68766
FALSE	High	Master Protein	Q4KWH8	1-phosphatidylinositol 4,5-bisphosphate phosphodiesterase eta-1 OS=Homo sapiens OX=9606 GN=PLCH1 PE=1 SV=1	0.004	2.818	0	1	2	1	1693	189.1	7.74	4.7	1	0	27167340	45760852	High	High	1	1.68441
FALSE	High	Master Protein	P62241	40S ribosomal protein S8 OS=Homo sapiens OX=9606 GN=RPS8 PE=1 SV=2	0	76.54	45	12	32	12	208	24.2	10.32	82.59	12	0	7.59591e+08	1.27927e+09	High	High	1	1.68416
FALSE	High	Master Protein	Q96EK5	KIF-binding protein OS=Homo sapiens OX=9606 GN=KIFBP PE=1 SV=1	0	147.077	39	17	38	17	621	71.8	5.49	101.23	17	0	55871222	9.4013e+07	High	High	1	1.68267
FALSE	High	Master Protein	A1L0T0	2-hydroxyacyl-CoA lyase 2 OS=Homo sapiens OX=9606 GN=ILVBL PE=1 SV=2	0	170.005	41	13	32	13	632	67.8	8.15	118.67	13	0	5.32836e+07	8.96137e+07	High	High	1	1.68183
FALSE	High	Master Protein	Q00839	Heterogeneous nuclear ribonucleoprotein U OS=Homo sapiens OX=9606 GN=HNRNPU PE=1 SV=6	0	350.01	37	33	137	33	825	90.5	6	317.71	33	0	1.82697e+09	3.07175e+09	High	High	1	1.68133
FALSE	High	Master Protein	O75352	Mannose-P-dolichol utilization defect 1 protein OS=Homo sapiens OX=9606 GN=MPDU1 PE=1 SV=2	0	13.358	12	3	5	3	247	26.6	8.94	9.48	3	0	1.13196e+07	1.90127e+07	High	High	1	1.67963
FALSE	High	Master Protein	P78316	Nucleolar protein 14 OS=Homo sapiens OX=9606 GN=NOP14 PE=1 SV=3	0.001	4.298	2	1	2	1	857	97.6	7.58	2.05	1	0	1.68379e+06	2.82575e+06	High	High	1	1.67821
FALSE	High	Master Protein	P25440	Bromodomain-containing protein 2 OS=Homo sapiens OX=9606 GN=BRD2 PE=1 SV=2	0	11.253	5	4	4	4	801	88	9.09	6.29	4	0	1.94843e+07	3.26971e+07	Peak Found	High	1	1.67812
FALSE	High	Master Protein	Q9Y277	Voltage-dependent anion-selective channel protein 3 OS=Homo sapiens OX=9606 GN=VDAC3 PE=1 SV=1	0	101.65	42	9	26	8	283	30.6	8.66	76.18	9	0	1.3825e+08	2.31749e+08	High	High	1	1.67631
FALSE	High	Master Protein	Q7LBR1	Charged multivesicular body protein 1b OS=Homo sapiens OX=9606 GN=CHMP1B PE=1 SV=1	0.002	3.713	7	2	2	2	199	22.1	8.1	1.85	2	0	6.42014e+06	1.07541e+07	High	High	1	1.67506
FALSE	Medium	Master Protein	Q53G59	Kelch-like protein 12 OS=Homo sapiens OX=9606 GN=KLHL12 PE=1 SV=2	0.017	1.886	1	1	1	1	568	63.2	5.44	0	1	0	978531	1639058	Peak Found	High	1	1.67502
FALSE	High	Master Protein	O15164	Transcription intermediary factor 1-alpha OS=Homo sapiens OX=9606 GN=TRIM24 PE=1 SV=3	0	19.219	4	4	7	3	1050	116.8	7.11	10.38	4	0	5853732	9.80248e+06	High	High	1	1.67457
FALSE	High	Master Protein	Q9NQT5	Exosome complex component RRP40 OS=Homo sapiens OX=9606 GN=EXOSC3 PE=1 SV=3	0	40.26	35	7	10	7	275	29.6	8.1	19.42	7	0	1.41857e+07	23744307	High	High	1	1.67382
FALSE	High	Master Protein	Q9P2R3	Rabankyrin-5 OS=Homo sapiens OX=9606 GN=ANKFY1 PE=1 SV=2	0	32.905	8	7	12	7	1169	128.3	6.1	29.74	7	0	1.37052e+07	2.29323e+07	High	High	1	1.67326
FALSE	High	Master Protein	Q15276	Rab GTPase-binding effector protein 1 OS=Homo sapiens OX=9606 GN=RABEP1 PE=1 SV=2	0	23.047	5	3	5	3	862	99.2	5.01	9.46	3	0	3.04923e+06	5.09728e+06	High	High	1	1.67166
FALSE	High	Master Protein	O75116	Rho-associated protein kinase 2 OS=Homo sapiens OX=9606 GN=ROCK2 PE=1 SV=4	0	42.214	10	10	16	7	1388	160.8	6.02	29.21	10	0	9.74155e+06	1.62789e+07	High	High	1	1.67108
FALSE	High	Master Protein	Q9Y289	Sodium-dependent multivitamin transporter OS=Homo sapiens OX=9606 GN=SLC5A6 PE=1 SV=2	0	7.957	4	2	2	2	635	68.6	8.27	3.2	2	0	5.06925e+06	8.47052e+06	Peak Found	High	1	1.67096
FALSE	High	Master Protein	Q15042	Rab3 GTPase-activating protein catalytic subunit OS=Homo sapiens OX=9606 GN=RAB3GAP1 PE=1 SV=3	0	172.969	26	19	44	19	981	110.5	5.55	95.65	19	0	6.61227e+07	1.10457e+08	High	High	1	1.67049
FALSE	High	Master Protein	Q9HCG8	Pre-mRNA-splicing factor CWC22 homolog OS=Homo sapiens OX=9606 GN=CWC22 PE=1 SV=3	0	47.431	11	7	17	7	908	105.4	7.03	39.17	7	0	6.61903e+06	1.10569e+07	High	High	1	1.67047
FALSE	High	Master Protein	O43252	Bifunctional 3'-phosphoadenosine 5'-phosphosulfate synthase 1 OS=Homo sapiens OX=9606 GN=PAPSS1 PE=1 SV=2	0	228.036	46	24	69	24	624	70.8	6.86	182.17	24	0	2.61313e+08	4.36301e+08	High	High	1	1.66965
FALSE	High	Master Protein	Q15003	Condensin complex subunit 2 OS=Homo sapiens OX=9606 GN=NCAPH PE=1 SV=3	0	69.672	20	12	18	12	741	82.5	5.06	32.54	12	0	38366151	6.40344e+07	High	High	1	1.66903
FALSE	High	Master Protein	Q9NXH9	tRNA (guanine(26)-N(2))-dimethyltransferase OS=Homo sapiens OX=9606 GN=TRMT1 PE=1 SV=1	0	127.169	29	16	37	16	659	72.2	7.64	82.43	16	0	1.8207e+08	3.03698e+08	High	High	1	1.66803
FALSE	High	Master Protein	Q93100	Phosphorylase b kinase regulatory subunit beta OS=Homo sapiens OX=9606 GN=PHKB PE=1 SV=3	0	7.079	2	2	2	2	1093	124.8	6.95	1.98	2	0	1.77663e+06	2959693	High	Peak Found	1	1.6659
FALSE	High	Master Protein	P22059	Oxysterol-binding protein 1 OS=Homo sapiens OX=9606 GN=OSBP PE=1 SV=1	0	128.307	28	18	39	18	807	89.4	7.3	92.76	18	0	9.58204e+07	1.59615e+08	High	High	1	1.66577
FALSE	High	Master Protein	O60524	Ribosome quality control complex subunit NEMF OS=Homo sapiens OX=9606 GN=NEMF PE=1 SV=4	0	39.864	10	8	12	8	1076	122.9	6.35	16.18	8	0	1.24674e+07	2.07674e+07	High	High	1	1.66574
FALSE	High	Master Protein	Q8TCG1	Protein CIP2A OS=Homo sapiens OX=9606 GN=CIP2A PE=1 SV=2	0	131.77	29	22	41	22	905	102.1	6.23	82.88	22	0	7.18225e+07	1.19584e+08	High	High	1	1.66499
FALSE	High	Master Protein	Q92900	Regulator of nonsense transcripts 1 OS=Homo sapiens OX=9606 GN=UPF1 PE=1 SV=2	0	371.843	44	41	100	41	1129	124.3	6.61	272.87	41	0	319053441	5.31104e+08	High	High	1	1.66462
FALSE	High	Master Protein	Q9BZH6	WD repeat-containing protein 11 OS=Homo sapiens OX=9606 GN=WDR11 PE=1 SV=1	0	21.575	4	3	5	3	1224	136.6	6.92	17.02	3	0	2.92593e+06	4.86384e+06	High	High	1	1.66232
FALSE	High	Master Protein	P18124	60S ribosomal protein L7 OS=Homo sapiens OX=9606 GN=RPL7 PE=1 SV=1	0	123.499	53	20	48	20	248	29.2	10.65	104.14	20	0	1.00227e+09	1.6658e+09	High	High	1	1.66202
FALSE	High	Master Protein	Q9Y3B6	ER membrane protein complex subunit 9 OS=Homo sapiens OX=9606 GN=EMC9 PE=1 SV=3	0	7.292	14	2	3	2	208	23	5.91	2.92	2	0	369210	613621	High	High	1	1.66198
FALSE	High	Master Protein	Q9H3H5	UDP-N-acetylglucosamine--dolichyl-phosphate N-acetylglucosaminephosphotransferase OS=Homo sapiens OX=9606 GN=DPAGT1 PE=1 SV=2	0.001	4.149	3	1	2	1	408	46.1	8	4.19	1	0	2.25417e+06	3744944	High	High	1	1.66134
FALSE	High	Master Protein	Q14160	Protein scribble homolog OS=Homo sapiens OX=9606 GN=SCRIB PE=1 SV=5	0	239.423	29	30	61	29	1630	174.8	5.07	170.32	30	1	1.04857e+08	1.7417e+08	High	High	1	1.66102
FALSE	High	Master Protein	Q96P11	28S rRNA (cytosine-C(5))-methyltransferase OS=Homo sapiens OX=9606 GN=NSUN5 PE=1 SV=2	0	25.911	20	6	7	6	429	46.7	8.62	13.81	6	0	6.30432e+06	1.04653e+07	High	High	1	1.66002
FALSE	High	Master Protein	Q07065	Cytoskeleton-associated protein 4 OS=Homo sapiens OX=9606 GN=CKAP4 PE=1 SV=2	0	193.548	46	22	48	20	602	66	5.92	149.83	22	1	1.21246e+08	2.0119e+08	High	High	1	1.65935
FALSE	High	Master Protein	Q9UBV2	Protein sel-1 homolog 1 OS=Homo sapiens OX=9606 GN=SEL1L PE=1 SV=3	0	57.351	21	10	13	10	794	88.7	5.39	24.99	10	0	1.00932e+07	1.6732e+07	High	High	1	1.65776
FALSE	High	Master Protein	P09001	39S ribosomal protein L3, mitochondrial OS=Homo sapiens OX=9606 GN=MRPL3 PE=1 SV=1	0	64.003	29	8	17	8	348	38.6	9.48	52.92	8	0	9.35689e+07	155045815	High	High	1	1.65702
FALSE	High	Master Protein	P16615	Sarcoplasmic/endoplasmic reticulum calcium ATPase 2 OS=Homo sapiens OX=9606 GN=ATP2A2 PE=1 SV=1	0	336.765	30	31	92	31	1042	114.7	5.34	267.7	31	0	3.13274e+08	5.18328e+08	High	High	1	1.65455
FALSE	High	Master Protein	P62316	Small nuclear ribonucleoprotein Sm D2 OS=Homo sapiens OX=9606 GN=SNRPD2 PE=1 SV=1	0	45.086	37	6	19	6	118	13.5	9.91	46.17	6	0	9.88552e+07	1.63338e+08	High	High	1	1.6523
FALSE	High	Master Protein	P09936	Ubiquitin carboxyl-terminal hydrolase isozyme L1 OS=Homo sapiens OX=9606 GN=UCHL1 PE=1 SV=2	0	39.149	39	6	10	6	223	24.8	5.48	17.8	6	0	1.86573e+07	30824745	High	High	1	1.65215
FALSE	High	Master Protein	Q15120	[Pyruvate dehydrogenase (acetyl-transferring)] kinase isozyme 3, mitochondrial OS=Homo sapiens OX=9606 GN=PDK3 PE=1 SV=1	0	70.949	37	12	19	11	406	46.9	8.37	43.69	12	1	4.90338e+07	8.10014e+07	High	High	1	1.65195
FALSE	High	Master Protein	Q9BQD3	KxDL motif-containing protein 1 OS=Homo sapiens OX=9606 GN=KXD1 PE=1 SV=2	0.002	3.817	9	1	2	1	176	19.7	4.89	2.48	1	0	3.75809e+06	6.20458e+06	Peak Found	High	1	1.65099
FALSE	High	Master Protein	P46782	40S ribosomal protein S5 OS=Homo sapiens OX=9606 GN=RPS5 PE=1 SV=4	0	86.96	42	7	32	7	204	22.9	9.72	92.54	7	0	2.47883e+08	4.09057e+08	High	High	1	1.65021
FALSE	High	Master Protein	Q7L1Q6	eIF5-mimic protein 2 OS=Homo sapiens OX=9606 GN=BZW1 PE=1 SV=1	0	221.915	63	31	79	26	419	48	5.92	181.37	31	5	5.52796e+08	9.11788e+08	High	High	1	1.64941
FALSE	High	Master Protein	O43237	Cytoplasmic dynein 1 light intermediate chain 2 OS=Homo sapiens OX=9606 GN=DYNC1LI2 PE=1 SV=1	0	104.038	33	13	29	13	492	54.1	6.38	76.36	13	0	38474479	63435834	High	High	1	1.64878
FALSE	High	Master Protein	P60228	Eukaryotic translation initiation factor 3 subunit E OS=Homo sapiens OX=9606 GN=EIF3E PE=1 SV=1	0	322.651	58	28	169	28	445	52.2	6.04	444.73	28	0	3.47554e+09	5.72944e+09	High	High	1	1.6485
FALSE	High	Master Protein	Q9Y223	Bifunctional UDP-N-acetylglucosamine 2-epimerase/N-acetylmannosamine kinase OS=Homo sapiens OX=9606 GN=GNE PE=1 SV=1	0	39.433	15	10	12	10	722	79.2	6.8	14	10	0	1.3729e+07	2.26236e+07	High	High	1	1.64787
FALSE	Medium	Master Protein	Q9NQ86	E3 ubiquitin-protein ligase TRIM36 OS=Homo sapiens OX=9606 GN=TRIM36 PE=1 SV=2	0.048	1.288	3	1	1	1	728	83	6.11	0	1	0	341775	563003	High	Peak Found	1	1.64729
FALSE	High	Master Protein	O75179	Ankyrin repeat domain-containing protein 17 OS=Homo sapiens OX=9606 GN=ANKRD17 PE=1 SV=3	0	84.69	9	15	23	8	2603	274.1	6.52	58.36	15	5	3.59431e+07	5.91876e+07	High	High	1	1.6467
FALSE	High	Master Protein	Q9H410	Kinetochore-associated protein DSN1 homolog OS=Homo sapiens OX=9606 GN=DSN1 PE=1 SV=2	0	6.145	11	4	5	4	356	40	7.05	5.63	4	0	1.01549e+07	1.6704e+07	High	High	1	1.64491
FALSE	High	Master Protein	Q6ZMG9	Ceramide synthase 6 OS=Homo sapiens OX=9606 GN=CERS6 PE=1 SV=1	0	9.553	8	4	5	4	384	44.9	7.65	5.67	4	0	8.63186e+06	1.41978e+07	High	High	1	1.64482
FALSE	High	Master Protein	Q96I24	Far upstream element-binding protein 3 OS=Homo sapiens OX=9606 GN=FUBP3 PE=1 SV=2	0	132.794	38	17	39	14	572	61.6	8.38	95.56	17	0	1.15955e+08	190720711	High	High	1	1.64478
FALSE	High	Master Protein	Q53GS9	U4/U6.U5 tri-snRNP-associated protein 2 OS=Homo sapiens OX=9606 GN=USP39 PE=1 SV=2	0	63.531	27	11	25	11	565	65.3	8.91	61.87	11	0	30658676	5.04134e+07	High	High	1	1.64434
FALSE	High	Master Protein	Q969G3	SWI/SNF-related matrix-associated actin-dependent regulator of chromatin subfamily E member 1 OS=Homo sapiens OX=9606 GN=SMARCE1 PE=1 SV=2	0	22.432	10	3	4	3	411	46.6	4.88	12.95	3	0	1.10857e+07	1.82216e+07	High	High	1	1.6437
FALSE	High	Master Protein	Q6I9Y2	THO complex subunit 7 homolog OS=Homo sapiens OX=9606 GN=THOC7 PE=1 SV=3	0	8.2	6	1	3	1	204	23.7	5.67	4.2	1	0	910748	1.4969e+06	High	High	1	1.64359
FALSE	High	Master Protein	Q96AA3	Protein RFT1 homolog OS=Homo sapiens OX=9606 GN=RFT1 PE=1 SV=1	0	10.313	7	4	5	4	541	60.3	8.85	7.69	4	0	4.82932e+06	7.93552e+06	High	High	1	1.6432
FALSE	High	Master Protein	Q9NTZ6	RNA-binding protein 12 OS=Homo sapiens OX=9606 GN=RBM12 PE=1 SV=1	0	107.831	19	16	43	16	932	97.3	8.63	88.73	16	0	1.66797e+08	2.74078e+08	High	High	1	1.64318
FALSE	High	Master Protein	P45985	Dual specificity mitogen-activated protein kinase kinase 4 OS=Homo sapiens OX=9606 GN=MAP2K4 PE=1 SV=1	0	60.467	33	9	14	9	399	44.3	8.07	32.3	9	0	1.92595e+07	3.16434e+07	High	High	1	1.643
FALSE	High	Master Protein	Q9UI26	Importin-11 OS=Homo sapiens OX=9606 GN=IPO11 PE=1 SV=1	0	238.954	33	23	69	23	975	112.5	5.25	185.93	23	0	1.22727e+08	2.01635e+08	High	High	1	1.64296
FALSE	High	Master Protein	A5YKK6	CCR4-NOT transcription complex subunit 1 OS=Homo sapiens OX=9606 GN=CNOT1 PE=1 SV=2	0	309.612	28	51	89	51	2376	266.8	7.11	181.67	51	0	1.64375e+08	2.70024e+08	High	High	1	1.64273
FALSE	High	Master Protein	Q7Z3T8	Zinc finger FYVE domain-containing protein 16 OS=Homo sapiens OX=9606 GN=ZFYVE16 PE=1 SV=3	0	8.512	1	1	2	1	1539	168.8	4.82	3.14	1	0	2283425	3.75068e+06	High	High	1	1.64257
FALSE	High	Master Protein	Q6GQQ9	OTU domain-containing protein 7B OS=Homo sapiens OX=9606 GN=OTUD7B PE=1 SV=1	0	13.37	5	4	6	4	843	92.5	6.71	4.26	4	0	1815516	2981723	High	High	1	1.64236
FALSE	High	Master Protein	Q9H9T3	Elongator complex protein 3 OS=Homo sapiens OX=9606 GN=ELP3 PE=1 SV=2	0	80.64	27	12	21	12	547	62.2	8.88	61.39	12	0	2.25933e+07	3.70888e+07	High	High	1	1.64159
FALSE	High	Master Protein	Q8N9M5	Transmembrane protein 102 OS=Homo sapiens OX=9606 GN=TMEM102 PE=1 SV=1	0	6.527	3	1	1	1	508	54.1	5.91	2.64	1	0	598202	981923	Peak Found	High	1	1.64146
FALSE	Medium	Master Protein	Q9NZ71	Regulator of telomere elongation helicase 1 OS=Homo sapiens OX=9606 GN=RTEL1 PE=1 SV=2	0.019	1.776	1	1	1	1	1219	133.6	8.29	2.01	1	0	245152	402202	Peak Found	High	1	1.64062
FALSE	High	Master Protein	Q6NXR4	TELO2-interacting protein 2 OS=Homo sapiens OX=9606 GN=TTI2 PE=1 SV=1	0	43.805	17	6	11	6	508	56.9	7.09	34.3	6	0	13428396	2.20193e+07	High	High	1	1.63975
FALSE	High	Master Protein	Q9GZZ9	Ubiquitin-like modifier-activating enzyme 5 OS=Homo sapiens OX=9606 GN=UBA5 PE=1 SV=1	0	84.409	32	8	18	8	404	44.8	4.84	56.12	8	0	6.31273e+07	103501421	High	High	1	1.63957
FALSE	High	Master Protein	P63151	Serine/threonine-protein phosphatase 2A 55 kDa regulatory subunit B alpha isoform OS=Homo sapiens OX=9606 GN=PPP2R2A PE=1 SV=1	0	162.804	54	16	41	12	447	51.7	6.2	106.37	16	4	180935756	2.96218e+08	High	High	1	1.63715
FALSE	High	Master Protein	O60563	Cyclin-T1 OS=Homo sapiens OX=9606 GN=CCNT1 PE=1 SV=1	0	17.395	6	3	5	3	726	80.6	8.78	7.6	3	0	6.21221e+06	1.01701e+07	High	High	1	1.63711
FALSE	High	Master Protein	Q13286	Battenin OS=Homo sapiens OX=9606 GN=CLN3 PE=1 SV=1	0	12.018	3	1	4	1	438	47.6	6.38	10.48	1	0	1.0042e+06	1.64361e+06	High	High	1	1.63673
FALSE	High	Master Protein	Q8IV38	Ankyrin repeat and MYND domain-containing protein 2 OS=Homo sapiens OX=9606 GN=ANKMY2 PE=1 SV=1	0	12.629	7	2	4	2	441	49.3	6.25	5.93	2	0	1575506	2.57603e+06	High	High	1	1.63505
FALSE	High	Master Protein	Q15797	Mothers against decapentaplegic homolog 1 OS=Homo sapiens OX=9606 GN=SMAD1 PE=1 SV=1	0	9.179	9	3	3	1	465	52.2	7.31	4.85	3	2	2.70875e+06	4428716	High	Not Found	1	1.63496
FALSE	High	Master Protein	Q9UQ80	Proliferation-associated protein 2G4 OS=Homo sapiens OX=9606 GN=PA2G4 PE=1 SV=3	0	211.402	55	22	75	22	394	43.8	6.55	187.35	22	0	1.03917e+09	1.69838e+09	High	High	1	1.63435
FALSE	High	Master Protein	Q8WUK0	Phosphatidylglycerophosphatase and protein-tyrosine phosphatase 1 OS=Homo sapiens OX=9606 GN=PTPMT1 PE=1 SV=1	0	13.659	13	2	4	2	201	22.8	9.77	11.48	2	0	3.94312e+06	6444101	High	High	1	1.63427
FALSE	High	Master Protein	Q969E2	Secretory carrier-associated membrane protein 4 OS=Homo sapiens OX=9606 GN=SCAMP4 PE=1 SV=1	0.001	4.182	5	1	1	1	229	25.7	8.82	3.09	1	0	5148555	8413762	High	Peak Found	1	1.6342
FALSE	High	Master Protein	Q9NX24	H/ACA ribonucleoprotein complex subunit 2 OS=Homo sapiens OX=9606 GN=NHP2 PE=1 SV=1	0	10.145	12	1	3	1	153	17.2	8.22	11.72	1	0	6552130	10697373	High	High	1	1.63266
FALSE	High	Master Protein	Q15773	Myeloid leukemia factor 2 OS=Homo sapiens OX=9606 GN=MLF2 PE=1 SV=1	0	16.19	17	3	6	3	248	28.1	6.9	16.42	3	0	6.33946e+06	1.03477e+07	High	High	1	1.63227
FALSE	Medium	Master Protein	P78395	Melanoma antigen preferentially expressed in tumors OS=Homo sapiens OX=9606 GN=PRAME PE=1 SV=1	0.05	1.277	1	1	1	1	509	57.9	6.9	0	1	0	1.32819e+06	2.16671e+06	Peak Found	High	1	1.63132
FALSE	High	Master Protein	Q9Y3R5	Protein dopey-2 OS=Homo sapiens OX=9606 GN=DOP1B PE=1 SV=5	0	8.37	1	2	4	2	2298	258.1	6.29	8.91	2	0	2.76767e+06	4.51458e+06	High	High	1	1.63118
FALSE	High	Master Protein	O96000	NADH dehydrogenase [ubiquinone] 1 beta subcomplex subunit 10 OS=Homo sapiens OX=9606 GN=NDUFB10 PE=1 SV=3	0	27.263	27	4	8	4	172	20.8	8.48	15.61	4	0	2.43383e+07	3.96998e+07	High	High	1	1.63116
FALSE	High	Master Protein	Q96CN9	GRIP and coiled-coil domain-containing protein 1 OS=Homo sapiens OX=9606 GN=GCC1 PE=1 SV=1	0	27.775	11	7	7	7	775	87.8	5.45	11.64	7	0	3.80245e+06	6.20101e+06	Peak Found	High	1	1.63079
FALSE	High	Master Protein	Q96HR9	Receptor expression-enhancing protein 6 OS=Homo sapiens OX=9606 GN=REEP6 PE=1 SV=2	0	12.993	16	3	4	3	211	23.4	8.56	11.17	3	0	1.23047e+08	2.00598e+08	High	High	1	1.63026
FALSE	High	Master Protein	Q15006	ER membrane protein complex subunit 2 OS=Homo sapiens OX=9606 GN=EMC2 PE=1 SV=1	0	58.084	31	7	18	7	297	34.8	6.57	58.43	7	0	4.43948e+07	7.23652e+07	High	High	1	1.63004
FALSE	High	Master Protein	Q9Y6K9	NF-kappa-B essential modulator OS=Homo sapiens OX=9606 GN=IKBKG PE=1 SV=2	0.003	3.096	3	1	1	1	419	48.2	5.71	1.84	1	0	3044991	4.95868e+06	Peak Found	High	1	1.62847
FALSE	High	Master Protein	Q9Y3I0	RNA-splicing ligase RtcB homolog OS=Homo sapiens OX=9606 GN=RTCB PE=1 SV=1	0	222.654	51	22	59	22	505	55.2	7.23	176.16	22	0	2.69795e+08	4.3927e+08	High	High	1	1.62816
FALSE	High	Master Protein	P12235	ADP/ATP translocase 1 OS=Homo sapiens OX=9606 GN=SLC25A4 PE=1 SV=4	0	107.82	41	13	82	2	298	33	9.76	161.06	13	0	10058847	1.63747e+07	High	High	1	1.62789
FALSE	Low	Master Protein	Q9UFG5	UPF0449 protein C19orf25 OS=Homo sapiens OX=9606 GN=C19orf25 PE=1 SV=2	0.072	1.039	7	1	1	1	118	12.9	5.07	1.73	1	0	22647744	36860832	High	Peak Found	1	1.62757
FALSE	High	Master Protein	O15258	Protein RER1 OS=Homo sapiens OX=9606 GN=RER1 PE=1 SV=1	0	21.925	28	5	10	5	196	22.9	9.54	14.19	5	0	22327154	3.63076e+07	High	High	1	1.62616
FALSE	High	Master Protein	Q9Y5L0	Transportin-3 OS=Homo sapiens OX=9606 GN=TNPO3 PE=1 SV=3	0	161.402	27	18	44	17	923	104.1	5.57	114.88	18	1	1.08788e+08	176890562	High	High	1	1.62601
FALSE	High	Master Protein	Q9H9C1	Spermatogenesis-defective protein 39 homolog OS=Homo sapiens OX=9606 GN=VIPAS39 PE=1 SV=1	0.004	2.668	1	1	2	1	493	57	7.4	0	1	0	934290	1.51867e+06	High	High	1	1.62548
FALSE	High	Master Protein	Q96BT7	Alkylated DNA repair protein alkB homolog 8 OS=Homo sapiens OX=9606 GN=ALKBH8 PE=1 SV=2	0	13.756	5	2	3	2	664	75.2	7.99	9.08	2	0	2.34981e+06	3.81791e+06	High	High	1	1.62477
FALSE	High	Master Protein	O60716	Catenin delta-1 OS=Homo sapiens OX=9606 GN=CTNND1 PE=1 SV=1	0	143.615	26	17	41	17	968	108.1	6.23	105.14	17	0	6.69804e+07	1.08811e+08	High	High	1	1.62452
FALSE	High	Master Protein	Q13868	Exosome complex component RRP4 OS=Homo sapiens OX=9606 GN=EXOSC2 PE=1 SV=2	0	75.919	45	9	24	9	293	32.8	7.5	60.91	9	0	6.20629e+07	1.008e+08	High	High	1	1.62417
FALSE	High	Master Protein	O60566	Mitotic checkpoint serine/threonine-protein kinase BUB1 beta OS=Homo sapiens OX=9606 GN=BUB1B PE=1 SV=3	0	35.917	11	8	12	8	1050	119.5	5.27	18.06	8	0	4.04211e+06	6561910	High	High	1	1.62339
FALSE	High	Master Protein	Q8NHH9	Atlastin-2 OS=Homo sapiens OX=9606 GN=ATL2 PE=1 SV=2	0	122.284	31	13	34	12	583	66.2	5.48	78.91	13	1	6.11501e+07	9.91739e+07	High	High	1	1.62181
FALSE	High	Master Protein	Q9Y5Q8	General transcription factor 3C polypeptide 5 OS=Homo sapiens OX=9606 GN=GTF3C5 PE=1 SV=2	0	19.071	9	5	6	5	519	59.5	6.9	14.08	5	0	8.09728e+06	13130780	High	High	1	1.62163
FALSE	High	Master Protein	P51970	NADH dehydrogenase [ubiquinone] 1 alpha subcomplex subunit 8 OS=Homo sapiens OX=9606 GN=NDUFA8 PE=1 SV=3	0	15.274	11	2	4	2	172	20.1	7.65	9.79	2	0	1.69295e+07	27444930	High	High	1	1.62113
FALSE	High	Master Protein	Q9H892	Tetratricopeptide repeat protein 12 OS=Homo sapiens OX=9606 GN=TTC12 PE=1 SV=2	0	6.821	3	2	3	2	705	78.7	5.66	6.7	2	0	1.45506e+06	2.35882e+06	High	High	1	1.62112
FALSE	High	Master Protein	Q01082	Spectrin beta chain, non-erythrocytic 1 OS=Homo sapiens OX=9606 GN=SPTBN1 PE=1 SV=2	0	648.24	45	83	163	76	2364	274.4	5.57	413.58	83	4	2.9682e+08	4.81172e+08	High	High	1	1.62109
FALSE	High	Master Protein	P16989	Y-box-binding protein 3 OS=Homo sapiens OX=9606 GN=YBX3 PE=1 SV=4	0	164.051	45	13	31	8	372	40.1	9.77	104.22	13	0	4.924e+07	7.98165e+07	High	High	1	1.62097
FALSE	High	Master Protein	O94927	HAUS augmin-like complex subunit 5 OS=Homo sapiens OX=9606 GN=HAUS5 PE=1 SV=2	0.002	4.028	2	1	1	1	633	71.6	8.51	2.02	1	0	774632	1.25374e+06	High	Peak Found	1	1.6185
FALSE	High	Master Protein	Q9UI12	V-type proton ATPase subunit H OS=Homo sapiens OX=9606 GN=ATP6V1H PE=1 SV=1	0	103.25	37	14	32	14	483	55.8	6.48	70.18	14	0	5.02708e+07	8.13502e+07	High	High	1	1.61824
FALSE	High	Master Protein	Q9BVG9	Phosphatidylserine synthase 2 OS=Homo sapiens OX=9606 GN=PTDSS2 PE=1 SV=1	0	23.199	11	4	6	4	487	56.2	6.25	9.62	4	0	2.97315e+06	4.8096e+06	High	High	1	1.61768
FALSE	High	Master Protein	Q9UHN6	Cell surface hyaluronidase OS=Homo sapiens OX=9606 GN=CEMIP2 PE=1 SV=1	0	12.995	1	1	3	1	1383	154.3	8.15	6.98	1	0	1.15592e+06	1.86978e+06	High	High	1	1.61757
FALSE	High	Master Protein	Q969M1	Mitochondrial import receptor subunit TOM40B OS=Homo sapiens OX=9606 GN=TOMM40L PE=1 SV=1	0	19.31	6	1	4	1	308	33.9	7.24	6.38	1	0	696867	1.12679e+06	High	High	1	1.61694
FALSE	High	Master Protein	Q15125	3-beta-hydroxysteroid-Delta(8),Delta(7)-isomerase OS=Homo sapiens OX=9606 GN=EBP PE=1 SV=3	0	24.497	10	2	6	2	230	26.3	7.9	20.94	2	0	35090985	56729695	High	High	1	1.61665
FALSE	High	Master Protein	O60583	Cyclin-T2 OS=Homo sapiens OX=9606 GN=CCNT2 PE=1 SV=2	0	7.158	4	2	3	2	730	81	8.92	0	2	0	769479	1.2424e+06	High	High	1	1.61461
FALSE	High	Master Protein	Q8N0X7	Spartin OS=Homo sapiens OX=9606 GN=SPART PE=1 SV=1	0	115.009	30	15	34	15	666	72.8	5.91	83.53	15	0	1.20093e+08	1.9385e+08	High	High	1	1.61416
FALSE	High	Master Protein	P05387	60S acidic ribosomal protein P2 OS=Homo sapiens OX=9606 GN=RPLP2 PE=1 SV=1	0	102.035	89	8	17	7	115	11.7	4.54	57.21	8	1	114977810	1.85569e+08	High	High	1	1.61396
FALSE	High	Master Protein	O43583	Density-regulated protein OS=Homo sapiens OX=9606 GN=DENR PE=1 SV=2	0	75.35	31	7	18	7	198	22.1	5.3	57.14	7	0	9.23666e+07	148997523	High	High	1	1.61311
FALSE	High	Master Protein	Q14168	MAGUK p55 subfamily member 2 OS=Homo sapiens OX=9606 GN=MPP2 PE=1 SV=3	0	47.028	17	8	15	6	576	64.5	6.77	30.08	8	0	4258986	6.86831e+06	High	High	1	1.61266
FALSE	High	Master Protein	Q14558	Phosphoribosyl pyrophosphate synthase-associated protein 1 OS=Homo sapiens OX=9606 GN=PRPSAP1 PE=1 SV=2	0	86.059	47	11	24	9	356	39.4	7.2	52.23	11	0	1.99089e+07	3.21019e+07	High	High	1	1.61244
FALSE	High	Master Protein	P57088	Transmembrane protein 33 OS=Homo sapiens OX=9606 GN=TMEM33 PE=1 SV=2	0	31.518	24	7	14	7	247	28	9.7	34.44	7	0	132860417	214209040	High	High	1	1.61229
FALSE	High	Master Protein	P11532	Dystrophin OS=Homo sapiens OX=9606 GN=DMD PE=1 SV=3	0.004	2.914	0	1	1	1	3685	426.5	5.88	2.21	1	0	1.11806e+06	1.80236e+06	Peak Found	High	1	1.61205
FALSE	High	Master Protein	Q99595	Mitochondrial import inner membrane translocase subunit Tim17-A OS=Homo sapiens OX=9606 GN=TIMM17A PE=1 SV=1	0	9.338	13	1	2	1	171	18	7.87	6.87	1	0	6.07356e+06	9786445	High	High	1	1.61132
FALSE	High	Master Protein	P42858	Huntingtin OS=Homo sapiens OX=9606 GN=HTT PE=1 SV=2	0	43.203	4	10	11	10	3142	347.4	6.2	19.09	10	0	8.01488e+06	1.29109e+07	High	High	1	1.61087
FALSE	High	Master Protein	Q9Y312	Protein AAR2 homolog OS=Homo sapiens OX=9606 GN=AAR2 PE=1 SV=2	0	52.969	31	9	15	9	384	43.4	5.96	36.49	9	0	1.86137e+07	2.99798e+07	High	High	1	1.61063
FALSE	High	Master Protein	Q9Y4B4	Helicase ARIP4 OS=Homo sapiens OX=9606 GN=RAD54L2 PE=1 SV=4	0.001	5.218	1	1	1	1	1467	162.7	6.09	2.2	1	0	3.19326e+06	5.14169e+06	Peak Found	High	1	1.61017
FALSE	High	Master Protein	Q9BYB4	Guanine nucleotide-binding protein subunit beta-like protein 1 OS=Homo sapiens OX=9606 GN=GNB1L PE=1 SV=2	0	15.069	15	4	7	4	327	35.6	7.97	9.44	4	0	5.16227e+06	8.30657e+06	High	High	1	1.60909
FALSE	High	Master Protein	Q9NQZ5	StAR-related lipid transfer protein 7, mitochondrial OS=Homo sapiens OX=9606 GN=STARD7 PE=1 SV=2	0	22.839	17	5	6	5	370	43.1	8.95	12.8	5	0	7.61369e+07	1.22501e+08	High	High	1	1.60896
FALSE	High	Master Protein	Q9NP58	ATP-binding cassette sub-family B member 6 OS=Homo sapiens OX=9606 GN=ABCB6 PE=1 SV=1	0.002	3.377	1	1	1	1	842	93.8	8.48	2.11	1	0	756844	1.21681e+06	Peak Found	High	1	1.60774
FALSE	High	Master Protein	Q9H074	Polyadenylate-binding protein-interacting protein 1 OS=Homo sapiens OX=9606 GN=PAIP1 PE=1 SV=1	0	18.615	15	5	5	5	479	53.5	4.81	5.09	5	0	2.50604e+07	4.02872e+07	High	High	1	1.6076
FALSE	High	Master Protein	O95057	GTP-binding protein Di-Ras1 OS=Homo sapiens OX=9606 GN=DIRAS1 PE=1 SV=1	0	5.801	9	2	4	1	198	22.3	8.72	2.63	2	0	1.14939e+06	1.84725e+06	High	High	1	1.60716
FALSE	Low	Master Protein	Q8NC56	LEM domain-containing protein 2 OS=Homo sapiens OX=9606 GN=LEMD2 PE=1 SV=1	0.064	1.113	3	1	1	1	503	56.9	9	0	1	0	1311097	2.10655e+06	Peak Found	High	1	1.6067
FALSE	High	Master Protein	Q7Z392	Trafficking protein particle complex subunit 11 OS=Homo sapiens OX=9606 GN=TRAPPC11 PE=1 SV=2	0	17.762	8	4	5	4	1133	128.8	7.14	6.85	4	0	2.31849e+06	3.72428e+06	Peak Found	High	1	1.60634
FALSE	High	Master Protein	Q9BRG1	Vacuolar protein-sorting-associated protein 25 OS=Homo sapiens OX=9606 GN=VPS25 PE=1 SV=1	0	30.652	36	6	12	6	176	20.7	6.34	21.53	6	0	2.80947e+07	45126934	High	High	1	1.60624
FALSE	High	Master Protein	Q6IAN0	Dehydrogenase/reductase SDR family member 7B OS=Homo sapiens OX=9606 GN=DHRS7B PE=1 SV=2	0	53.414	35	9	16	9	325	35.1	9.55	42.12	9	0	2.71293e+07	4.35718e+07	High	High	1	1.60608
FALSE	High	Master Protein	Q8IZ73	Pseudouridylate synthase RPUSD2 OS=Homo sapiens OX=9606 GN=RPUSD2 PE=1 SV=2	0	52.547	21	8	12	8	545	61.3	7.17	31.06	8	0	1.43315e+07	2.3013e+07	High	High	1	1.60576
FALSE	High	Master Protein	Q92925	SWI/SNF-related matrix-associated actin-dependent regulator of chromatin subfamily D member 2 OS=Homo sapiens OX=9606 GN=SMARCD2 PE=1 SV=3	0	42.39	21	8	15	6	531	58.9	9.64	27.12	8	2	1.24898e+07	2.00521e+07	High	High	1	1.60548
FALSE	High	Master Protein	Q32P28	Prolyl 3-hydroxylase 1 OS=Homo sapiens OX=9606 GN=P3H1 PE=1 SV=2	0	71.284	22	14	28	14	736	83.3	5.14	58.59	14	0	66855143	107333371	High	High	1	1.60546
FALSE	High	Master Protein	P04844	Dolichyl-diphosphooligosaccharide--protein glycosyltransferase subunit 2 OS=Homo sapiens OX=9606 GN=RPN2 PE=1 SV=3	0	429.515	56	27	104	27	631	69.2	5.69	359.98	27	0	5.89278e+08	9.4533e+08	High	High	1	1.60422
FALSE	High	Master Protein	Q9Y3D8	Adenylate kinase isoenzyme 6 OS=Homo sapiens OX=9606 GN=AK6 PE=1 SV=1	0	20.302	27	5	7	5	172	20	4.58	15.43	5	0	2.01622e+07	32329887	High	High	1	1.60349
FALSE	High	Master Protein	Q15031	Leucine--tRNA ligase, mitochondrial OS=Homo sapiens OX=9606 GN=LARS2 PE=1 SV=2	0	152.718	37	25	45	25	903	101.9	8.22	99.24	25	0	9.48045e+07	1.52009e+08	High	High	1	1.6034
FALSE	High	Master Protein	Q9UNK0	Syntaxin-8 OS=Homo sapiens OX=9606 GN=STX8 PE=1 SV=2	0	42.801	45	7	12	7	236	26.9	4.98	26.84	7	0	1.26448e+07	2.02665e+07	High	High	1	1.60275
FALSE	High	Master Protein	Q01813	ATP-dependent 6-phosphofructokinase, platelet type OS=Homo sapiens OX=9606 GN=PFKP PE=1 SV=2	0	251.193	38	27	72	23	784	85.5	7.55	182.79	27	6	2.84275e+08	4.55613e+08	High	High	1	1.60272
FALSE	High	Master Protein	Q96D53	Atypical kinase COQ8B, mitochondrial OS=Homo sapiens OX=9606 GN=COQ8B PE=1 SV=2	0	34.476	16	5	11	5	544	60	7.23	20.27	5	0	4.73218e+06	7.58283e+06	High	High	1	1.6024
FALSE	High	Master Protein	P35612	Beta-adducin OS=Homo sapiens OX=9606 GN=ADD2 PE=1 SV=3	0	19.734	7	5	6	4	726	80.8	5.92	8.86	5	0	4.96688e+06	7.95642e+06	High	High	1	1.60189
FALSE	High	Master Protein	P08865	40S ribosomal protein SA OS=Homo sapiens OX=9606 GN=RPSA PE=1 SV=4	0	241.908	46	15	77	15	295	32.8	4.87	240.68	15	0	1097872614	1.75799e+09	High	High	1	1.60127
FALSE	High	Master Protein	Q96RU3	Formin-binding protein 1 OS=Homo sapiens OX=9606 GN=FNBP1 PE=1 SV=2	0	16.85	6	4	4	4	617	71.3	5.72	4.65	4	0	1307386	2.0934e+06	Peak Found	High	1	1.60121
FALSE	High	Master Protein	Q9H078	Caseinolytic peptidase B protein homolog OS=Homo sapiens OX=9606 GN=CLPB PE=1 SV=1	0	140.352	37	20	44	20	707	78.7	9.01	121.29	20	0	8.49653e+07	1.36023e+08	High	High	1	1.60093
FALSE	High	Master Protein	P42765	3-ketoacyl-CoA thiolase, mitochondrial OS=Homo sapiens OX=9606 GN=ACAA2 PE=1 SV=2	0	91.981	39	11	26	11	397	41.9	8.09	70.57	11	0	4.26435e+07	68264489	High	High	1	1.60082
FALSE	High	Master Protein	Q9NYY8	FAST kinase domain-containing protein 2, mitochondrial OS=Homo sapiens OX=9606 GN=FASTKD2 PE=1 SV=1	0	55.42	15	7	12	7	710	81.4	8.05	30.22	7	0	1.94827e+07	3.11787e+07	High	High	1	1.60032
FALSE	High	Master Protein	Q96E11	Ribosome-recycling factor, mitochondrial OS=Homo sapiens OX=9606 GN=MRRF PE=1 SV=1	0	51.341	35	7	18	7	262	29.3	9.79	57.17	7	0	2.29428e+07	3.66921e+07	High	High	1	1.59928
FALSE	High	Master Protein	Q8NE01	Metal transporter CNNM3 OS=Homo sapiens OX=9606 GN=CNNM3 PE=1 SV=1	0	58.567	18	9	16	8	707	76.1	6.09	40.06	9	1	7.46518e+06	1.19371e+07	High	High	1	1.59904
FALSE	High	Master Protein	Q8IXU6	Solute carrier family 35 member F2 OS=Homo sapiens OX=9606 GN=SLC35F2 PE=1 SV=1	0.003	3.198	2	1	2	1	374	41.2	6.21	1.88	1	0	1.57887e+06	2523220	High	High	1	1.59812
FALSE	High	Master Protein	P0DP25	Calmodulin-3 OS=Homo sapiens OX=9606 GN=CALM3 PE=1 SV=1	0	18.762	22	2	3	2	149	16.8	4.22	10.02	2	0	4097353	6547255	High	High	1	1.59792
FALSE	High	Master Protein	P22681	E3 ubiquitin-protein ligase CBL OS=Homo sapiens OX=9606 GN=CBL PE=1 SV=2	0	67.685	21	15	26	15	906	99.6	6.54	47.5	15	0	2.56129e+07	4.09133e+07	High	High	1	1.59737
FALSE	High	Master Protein	Q86WC4	Osteopetrosis-associated transmembrane protein 1 OS=Homo sapiens OX=9606 GN=OSTM1 PE=1 SV=1	0.001	4.402	5	2	3	2	334	37.2	6.01	2.2	2	0	2.05602e+06	3.28267e+06	High	High	1	1.59662
FALSE	High	Master Protein	Q9NPL8	Complex I assembly factor TIMMDC1, mitochondrial OS=Homo sapiens OX=9606 GN=TIMMDC1 PE=1 SV=2	0	41.226	31	8	18	8	285	32.2	8.5	49.25	8	0	2.08137e+07	3.32107e+07	High	High	1	1.59561
FALSE	High	Master Protein	Q86YN1	Dolichyldiphosphatase 1 OS=Homo sapiens OX=9606 GN=DOLPP1 PE=2 SV=1	0	13.339	13	2	3	2	238	27	9.44	6.82	2	0	7328337	1.16881e+07	High	High	1	1.59491
FALSE	High	Master Protein	P16157	Ankyrin-1 OS=Homo sapiens OX=9606 GN=ANK1 PE=1 SV=3	0.002	3.455	2	2	3	2	1881	206.1	6.01	0	2	0	4517545	7.20485e+06	High	High	1	1.59486
FALSE	High	Master Protein	P53618	Coatomer subunit beta OS=Homo sapiens OX=9606 GN=COPB1 PE=1 SV=3	0	486.633	55	46	144	46	953	107.1	6.05	383.7	46	0	6.07467e+08	9.68415e+08	High	High	1	1.59419
FALSE	High	Master Protein	Q16342	Programmed cell death protein 2 OS=Homo sapiens OX=9606 GN=PDCD2 PE=1 SV=2	0	13.341	10	2	4	2	344	38.6	5.38	9.67	2	0	2.2666e+06	3.61121e+06	High	High	1	1.59323
FALSE	High	Master Protein	Q9UPU5	Ubiquitin carboxyl-terminal hydrolase 24 OS=Homo sapiens OX=9606 GN=USP24 PE=1 SV=3	0	167.201	15	30	52	30	2620	294.2	6.14	107.91	30	0	7.26874e+07	1.15761e+08	High	High	1	1.59259
FALSE	High	Master Protein	Q4J6C6	Prolyl endopeptidase-like OS=Homo sapiens OX=9606 GN=PREPL PE=1 SV=1	0	84.906	25	13	26	13	727	83.9	6.38	53.51	13	0	2.62481e+07	4.17991e+07	High	High	1	1.59247
FALSE	High	Master Protein	Q13838	Spliceosome RNA helicase DDX39B OS=Homo sapiens OX=9606 GN=DDX39B PE=1 SV=1	0	193.95	40	19	56	9	428	49	5.67	150.63	19	9	6.20949e+08	9.88765e+08	High	High	1	1.59235
FALSE	High	Master Protein	P83916	Chromobox protein homolog 1 OS=Homo sapiens OX=9606 GN=CBX1 PE=1 SV=1	0	18.653	19	3	7	2	185	21.4	4.93	11.83	3	0	3.37147e+06	5365823	High	High	1	1.59154
FALSE	High	Master Protein	O75306	NADH dehydrogenase [ubiquinone] iron-sulfur protein 2, mitochondrial OS=Homo sapiens OX=9606 GN=NDUFS2 PE=1 SV=2	0	173.437	54	17	47	17	463	52.5	7.55	128.04	17	0	1.68836e+08	2.68702e+08	High	High	1	1.5915
FALSE	High	Master Protein	Q15363	Transmembrane emp24 domain-containing protein 2 OS=Homo sapiens OX=9606 GN=TMED2 PE=1 SV=1	0	66.755	31	4	15	4	201	22.7	5.17	43.72	4	0	8.68364e+07	1.38084e+08	High	High	1	1.59017
FALSE	High	Master Protein	P41240	Tyrosine-protein kinase CSK OS=Homo sapiens OX=9606 GN=CSK PE=1 SV=1	0	84.543	36	14	26	14	450	50.7	7.06	70.18	14	0	115459450	1.83537e+08	High	High	1	1.58963
FALSE	High	Master Protein	Q9H3U1	Protein unc-45 homolog A OS=Homo sapiens OX=9606 GN=UNC45A PE=1 SV=1	0	207.508	34	24	52	24	944	103	6.07	141.99	24	0	1.17109e+08	1.86145e+08	High	High	1	1.58949
FALSE	High	Master Protein	Q15555	Microtubule-associated protein RP/EB family member 2 OS=Homo sapiens OX=9606 GN=MAPRE2 PE=1 SV=1	0	46.942	31	7	17	5	327	37	5.57	38.27	7	1	41373942	65749182	High	High	1	1.58914
FALSE	High	Master Protein	Q15418	Ribosomal protein S6 kinase alpha-1 OS=Homo sapiens OX=9606 GN=RPS6KA1 PE=1 SV=2	0	131.005	38	23	44	16	735	82.7	7.83	96.04	23	7	1.32051e+08	2.0978e+08	High	High	1	1.58863
FALSE	High	Master Protein	Q9UBT7	Alpha-catulin OS=Homo sapiens OX=9606 GN=CTNNAL1 PE=1 SV=2	0	55.015	10	5	11	5	734	81.8	6.64	32.12	5	0	6.53016e+06	10368539	High	High	1	1.58779
FALSE	High	Master Protein	Q8NEL9	Phospholipase DDHD1 OS=Homo sapiens OX=9606 GN=DDHD1 PE=1 SV=2	0	48.802	12	8	14	8	900	100.4	5.67	34.73	8	0	3.14847e+07	4.99862e+07	High	High	1	1.58763
FALSE	High	Master Protein	O94925	Glutaminase kidney isoform, mitochondrial OS=Homo sapiens OX=9606 GN=GLS PE=1 SV=1	0	197.804	31	17	54	17	669	73.4	7.77	173.62	17	0	8.94575e+07	1.42002e+08	High	High	1	1.58737
FALSE	High	Master Protein	P33991	DNA replication licensing factor MCM4 OS=Homo sapiens OX=9606 GN=MCM4 PE=1 SV=5	0	516.814	52	41	138	41	863	96.5	6.74	439.03	41	0	6.568e+08	1.04226e+09	High	High	1	1.58688
FALSE	High	Master Protein	Q14353	Guanidinoacetate N-methyltransferase OS=Homo sapiens OX=9606 GN=GAMT PE=1 SV=1	0	16.927	23	2	4	2	236	26.3	6.14	8.76	2	0	6.33607e+06	1.00427e+07	High	High	1	1.585
FALSE	High	Master Protein	Q99719	Septin-5 OS=Homo sapiens OX=9606 GN=SEPTIN5 PE=1 SV=1	0	10.438	10	3	5	3	369	42.8	6.67	10.68	3	0	1913538	3.03289e+06	High	High	1	1.58496
FALSE	High	Master Protein	Q96K76	Ubiquitin carboxyl-terminal hydrolase 47 OS=Homo sapiens OX=9606 GN=USP47 PE=1 SV=3	0	66.804	12	14	24	14	1375	157.2	5.08	52.01	14	0	1.79169e+07	2.83952e+07	High	High	1	1.58483
FALSE	High	Master Protein	Q9UBX3	Mitochondrial dicarboxylate carrier OS=Homo sapiens OX=9606 GN=SLC25A10 PE=1 SV=2	0	65.742	40	12	29	12	287	31.3	9.54	47.91	12	0	8.13124e+07	128757847	High	High	1	1.5835
FALSE	High	Master Protein	P62380	TATA box-binding protein-like 1 OS=Homo sapiens OX=9606 GN=TBPL1 PE=1 SV=1	0	13.126	21	3	5	3	186	20.9	9.54	7.92	3	0	3.38499e+06	5.35891e+06	High	High	1	1.58314
FALSE	High	Master Protein	O14966	Ras-related protein Rab-7L1 OS=Homo sapiens OX=9606 GN=RAB29 PE=1 SV=1	0	11.326	16	3	3	3	203	23.1	7.18	7.2	3	0	2.20277e+06	3.48704e+06	High	High	1	1.58302
FALSE	High	Master Protein	Q14151	Scaffold attachment factor B2 OS=Homo sapiens OX=9606 GN=SAFB2 PE=1 SV=1	0	51.678	9	7	10	1	953	107.4	6.16	32.61	7	0	6.96387e+06	11012572	High	High	1	1.58139
FALSE	High	Master Protein	Q04721	Neurogenic locus notch homolog protein 2 OS=Homo sapiens OX=9606 GN=NOTCH2 PE=1 SV=3	0	25.323	4	8	9	8	2471	265.2	5.14	11.36	8	0	6.01446e+06	9.51084e+06	High	High	1	1.58133
FALSE	High	Master Protein	O60282	Kinesin heavy chain isoform 5C OS=Homo sapiens OX=9606 GN=KIF5C PE=1 SV=1	0	87.029	12	11	30	1	957	109.4	6.19	66.26	11	0	941585	1.48859e+06	High	Peak Found	1	1.58094
FALSE	High	Master Protein	Q4V328	GRIP1-associated protein 1 OS=Homo sapiens OX=9606 GN=GRIPAP1 PE=1 SV=2	0.007	2.338	1	1	2	1	841	95.9	5.11	4.13	1	0	4772150	7543136	High	High	1	1.58066
FALSE	High	Master Protein	Q8ND76	Cyclin-Y OS=Homo sapiens OX=9606 GN=CCNY PE=1 SV=2	0	6.278	3	1	2	1	341	39.3	7.2	4.92	1	0	1.54858e+06	2.44737e+06	High	High	1	1.58039
FALSE	High	Master Protein	O60870	DNA/RNA-binding protein KIN17 OS=Homo sapiens OX=9606 GN=KIN PE=1 SV=2	0	10.555	12	4	4	4	393	45.3	8.95	3.86	4	0	2127947	3.36295e+06	Peak Found	High	1	1.58037
FALSE	High	Master Protein	O75436	Vacuolar protein sorting-associated protein 26A OS=Homo sapiens OX=9606 GN=VPS26A PE=1 SV=2	0	132.077	57	15	33	14	327	38.1	6.57	96	15	1	104502858	1.65052e+08	High	High	1	1.57941
FALSE	High	Master Protein	Q7Z3J2	VPS35 endosomal protein-sorting factor-like OS=Homo sapiens OX=9606 GN=VPS35L PE=1 SV=2	0	33.489	12	9	11	9	963	109.5	7.21	20.82	9	0	1.31425e+07	2.07565e+07	High	High	1	1.57934
FALSE	High	Master Protein	Q9BXB4	Oxysterol-binding protein-related protein 11 OS=Homo sapiens OX=9606 GN=OSBPL11 PE=1 SV=2	0	63.205	18	9	16	9	747	83.6	7.06	37.93	9	0	2.00615e+07	3.16768e+07	High	High	1	1.57899
FALSE	High	Master Protein	Q96N67	Dedicator of cytokinesis protein 7 OS=Homo sapiens OX=9606 GN=DOCK7 PE=1 SV=4	0	42.181	6	10	16	10	2140	242.4	6.8	21.78	10	0	3.02743e+07	4.77675e+07	High	High	1	1.57782
FALSE	High	Master Protein	Q15334	Lethal(2) giant larvae protein homolog 1 OS=Homo sapiens OX=9606 GN=LLGL1 PE=1 SV=3	0	31.042	10	8	10	8	1064	115.3	6.29	20.58	8	0	22821707	3.6001e+07	High	High	1	1.57749
FALSE	High	Master Protein	P60891	Ribose-phosphate pyrophosphokinase 1 OS=Homo sapiens OX=9606 GN=PRPS1 PE=1 SV=2	0	148.759	51	15	50	7	318	34.8	6.98	123.91	15	11	5.74886e+08	9.06671e+08	High	High	1	1.57713
FALSE	High	Master Protein	P29508	Serpin B3 OS=Homo sapiens OX=9606 GN=SERPINB3 PE=1 SV=2	0	90.897	37	13	29	6	390	44.5	6.81	71.72	13	7	4.40858e+07	6.94804e+07	High	High	1	1.57603
FALSE	High	Master Protein	Q68EM7	Rho GTPase-activating protein 17 OS=Homo sapiens OX=9606 GN=ARHGAP17 PE=1 SV=1	0	59.35	17	9	18	9	881	95.4	7.62	49.77	9	0	2.23776e+07	35247915	High	High	1	1.57514
FALSE	High	Master Protein	Q6PIW4	Fidgetin-like protein 1 OS=Homo sapiens OX=9606 GN=FIGNL1 PE=1 SV=2	0	9.058	6	3	3	2	674	74	7.85	5.28	3	0	7965938	12535856	Peak Found	High	1	1.57368
FALSE	High	Master Protein	Q9Y546	Leucine-rich repeat-containing protein 42 OS=Homo sapiens OX=9606 GN=LRRC42 PE=1 SV=1	0.002	3.637	2	1	1	1	428	48.5	7.46	2.22	1	0	7965938	12535856	High	Peak Found	1	1.57368
FALSE	High	Master Protein	Q8TC12	Retinol dehydrogenase 11 OS=Homo sapiens OX=9606 GN=RDH11 PE=1 SV=2	0	74.549	36	8	20	8	318	35.4	8.82	64.12	8	0	1.02915e+08	161903968	High	High	1	1.57317
FALSE	Low	Master Protein	Q96JG8	Melanoma-associated antigen D4 OS=Homo sapiens OX=9606 GN=MAGED4B PE=1 SV=3	0.053	1.234	1	1	1	1	741	81.3	6.79	0	1	0	775979	1.22062e+06	Peak Found	High	1	1.57301
FALSE	High	Master Protein	Q6DD88	Atlastin-3 OS=Homo sapiens OX=9606 GN=ATL3 PE=1 SV=1	0	121.857	41	13	30	12	541	60.5	5.66	90.89	13	0	3.07672e+07	4.8395e+07	High	High	1	1.57294
FALSE	High	Master Protein	P21964	Catechol O-methyltransferase OS=Homo sapiens OX=9606 GN=COMT PE=1 SV=2	0	64.42	15	6	14	6	271	30	5.47	37.55	6	0	2.43821e+07	3.83508e+07	High	High	1	1.57291
FALSE	High	Master Protein	Q658P3	Metalloreductase STEAP3 OS=Homo sapiens OX=9606 GN=STEAP3 PE=1 SV=2	0	18.856	9	4	5	4	488	54.6	8.6	6.93	4	0	2.29822e+06	3.61406e+06	High	High	1	1.57255
FALSE	Low	Master Protein	Q6PII3	Coiled-coil domain-containing protein 174 OS=Homo sapiens OX=9606 GN=CCDC174 PE=1 SV=3	0.057	1.177	3	1	1	1	467	53.9	6.33	0	1	0	3.91021e+06	6148051	Peak Found	High	1	1.57231
FALSE	High	Master Protein	O00303	Eukaryotic translation initiation factor 3 subunit F OS=Homo sapiens OX=9606 GN=EIF3F PE=1 SV=1	0	296.697	60	17	110	17	357	37.5	5.45	298.15	17	0	2.78472e+09	4.37782e+09	High	High	1	1.57209
FALSE	High	Master Protein	P07910	Heterogeneous nuclear ribonucleoproteins C1/C2 OS=Homo sapiens OX=9606 GN=HNRNPC PE=1 SV=4	0	104.206	36	13	35	6	306	33.7	5.08	88.77	13	7	3.55232e+08	5.57884e+08	High	High	1	1.57048
FALSE	High	Master Protein	Q9Y6I9	Testis-expressed protein 264 OS=Homo sapiens OX=9606 GN=TEX264 PE=1 SV=1	0	27.297	22	7	9	7	313	34.2	4.86	15.8	7	0	2.04093e+07	32049687	High	High	1	1.57035
FALSE	High	Master Protein	Q8N2G8	GH3 domain-containing protein OS=Homo sapiens OX=9606 GN=GHDC PE=1 SV=2	0	21.78	11	6	11	6	530	57.5	7.88	23.38	6	0	1.55384e+07	2.4388e+07	High	High	1	1.56953
FALSE	High	Master Protein	P10586	Receptor-type tyrosine-protein phosphatase F OS=Homo sapiens OX=9606 GN=PTPRF PE=1 SV=2	0	104.614	17	22	32	20	1907	212.7	6.3	66.98	22	2	3.1182e+07	48932704	High	High	1	1.56926
FALSE	High	Master Protein	Q9BUJ2	Heterogeneous nuclear ribonucleoprotein U-like protein 1 OS=Homo sapiens OX=9606 GN=HNRNPUL1 PE=1 SV=2	0	156.324	20	15	36	15	856	95.7	6.92	100.89	15	0	1.38331e+08	2.17035e+08	High	High	1	1.56896
FALSE	High	Master Protein	Q00688	Peptidyl-prolyl cis-trans isomerase FKBP3 OS=Homo sapiens OX=9606 GN=FKBP3 PE=1 SV=1	0	124.865	37	11	28	11	224	25.2	9.28	92.57	11	0	1.62115e+08	2.54345e+08	High	High	1	1.56892
FALSE	High	Master Protein	Q9BRT9	DNA replication complex GINS protein SLD5 OS=Homo sapiens OX=9606 GN=GINS4 PE=1 SV=1	0	35.907	43	7	13	7	223	26	4.98	23.72	7	0	4.0993e+07	6.42932e+07	High	High	1	1.56839
FALSE	High	Master Protein	Q14BN4	Sarcolemmal membrane-associated protein OS=Homo sapiens OX=9606 GN=SLMAP PE=1 SV=1	0	22.652	9	5	6	5	828	95.1	5.47	10.17	5	0	4.34079e+06	6.80265e+06	High	High	1	1.56715
FALSE	Medium	Master Protein	Q96RA2	Olfactory receptor 7D2 OS=Homo sapiens OX=9606 GN=OR7D2 PE=1 SV=2	0.017	1.876	7	1	1	1	312	34.7	7.05	2.4	1	0	5189931	8.12785e+06	Peak Found	High	1	1.56608
FALSE	High	Master Protein	Q8TBA6	Golgin subfamily A member 5 OS=Homo sapiens OX=9606 GN=GOLGA5 PE=1 SV=3	0	45.129	15	9	14	9	731	83	5.83	23.18	9	0	1.21625e+07	1.90445e+07	High	High	1	1.56584
FALSE	High	Master Protein	A8MXV4	Acyl-coenzyme A diphosphatase NUDT19 OS=Homo sapiens OX=9606 GN=NUDT19 PE=1 SV=1	0	69.948	36	8	21	8	375	42.2	7.64	50.28	8	0	3.31833e+07	5.19555e+07	High	High	1	1.56571
FALSE	High	Master Protein	Q9Y2K7	Lysine-specific demethylase 2A OS=Homo sapiens OX=9606 GN=KDM2A PE=1 SV=3	0	11.928	3	3	3	3	1162	132.7	7.58	4.33	3	0	1.89768e+06	2.97081e+06	Peak Found	High	1	1.56549
FALSE	High	Master Protein	P26583	High mobility group protein B2 OS=Homo sapiens OX=9606 GN=HMGB2 PE=1 SV=2	0	99.099	37	15	42	12	209	24	7.81	73.43	15	1	1.88251e+08	2.94433e+08	High	High	1	1.56405
FALSE	High	Master Protein	Q9BXS5	AP-1 complex subunit mu-1 OS=Homo sapiens OX=9606 GN=AP1M1 PE=1 SV=3	0	138.945	48	16	39	16	423	48.6	7.3	100.92	16	0	88372049	138214978	High	High	1	1.56401
FALSE	High	Master Protein	Q9P000	COMM domain-containing protein 9 OS=Homo sapiens OX=9606 GN=COMMD9 PE=1 SV=2	0	25.702	28	4	7	4	198	21.8	5.88	19.79	4	0	4.54643e+06	7.10889e+06	High	High	1	1.56362
FALSE	High	Master Protein	Q9UIV1	CCR4-NOT transcription complex subunit 7 OS=Homo sapiens OX=9606 GN=CNOT7 PE=1 SV=3	0	18.271	15	3	4	3	285	32.7	4.84	7.77	3	0	6.99885e+06	1.0942e+07	High	High	1	1.5634
FALSE	High	Master Protein	O14530	Thioredoxin domain-containing protein 9 OS=Homo sapiens OX=9606 GN=TXNDC9 PE=1 SV=2	0	20.375	32	5	6	5	226	26.5	5.88	8.75	5	0	11288940	1.76398e+07	High	High	1	1.56257
FALSE	High	Master Protein	Q9H2D1	Mitochondrial folate transporter/carrier OS=Homo sapiens OX=9606 GN=SLC25A32 PE=1 SV=2	0	32.615	25	6	10	6	315	35.4	9.45	18.25	6	0	1.79671e+07	2.80746e+07	High	High	1	1.56255
FALSE	High	Master Protein	Q8NCE2	Myotubularin-related protein 14 OS=Homo sapiens OX=9606 GN=MTMR14 PE=1 SV=2	0	12.014	6	3	8	3	650	72.2	6.24	11.76	3	0	2611038	4.07904e+06	High	High	1	1.56223
FALSE	High	Master Protein	P02533	Keratin, type I cytoskeletal 14 OS=Homo sapiens OX=9606 GN=KRT14 PE=1 SV=4	0	415.07	69	41	133	18	472	51.5	5.16	365.3	41	18	9.27258e+08	1.44782e+09	High	High	1	1.5614
FALSE	High	Master Protein	P27635	60S ribosomal protein L10 OS=Homo sapiens OX=9606 GN=RPL10 PE=1 SV=5	0	88.19	45	11	45	11	214	24.6	10.08	99.22	11	0	673560190	1.05118e+09	High	High	1	1.56063
FALSE	High	Master Protein	Q9H7D7	WD repeat-containing protein 26 OS=Homo sapiens OX=9606 GN=WDR26 PE=1 SV=3	0	92	21	12	28	12	661	72.1	6.16	68.14	12	0	4.76067e+07	7.42346e+07	High	High	1	1.55933
FALSE	High	Master Protein	Q9GZU8	PSME3-interacting protein OS=Homo sapiens OX=9606 GN=PSME3IP1 PE=1 SV=1	0	12.279	14	3	3	3	254	28.9	5.45	7.02	3	0	2.17832e+06	3395992	High	High	1	1.55899
FALSE	High	Master Protein	Q86Y56	Dynein axonemal assembly factor 5 OS=Homo sapiens OX=9606 GN=DNAAF5 PE=1 SV=4	0	191.307	39	27	63	27	855	93.5	6.42	162.28	27	0	1.88244e+08	2.93428e+08	High	High	1	1.55876
FALSE	High	Master Protein	Q99755	Phosphatidylinositol 4-phosphate 5-kinase type-1 alpha OS=Homo sapiens OX=9606 GN=PIP5K1A PE=1 SV=1	0	21.087	9	3	7	3	562	62.6	8.21	17.55	3	0	6.23701e+06	9.72131e+06	High	High	1	1.55865
FALSE	High	Master Protein	Q02878	60S ribosomal protein L6 OS=Homo sapiens OX=9606 GN=RPL6 PE=1 SV=3	0	161.286	46	18	56	18	288	32.7	10.58	150.13	18	0	1022402605	1.59313e+09	High	High	1	1.55823
FALSE	High	Master Protein	P49137	MAP kinase-activated protein kinase 2 OS=Homo sapiens OX=9606 GN=MAPKAPK2 PE=1 SV=1	0	44.52	29	11	12	9	400	45.5	8.68	18.74	11	2	22964242	3.57757e+07	High	High	1	1.55789
FALSE	High	Master Protein	Q04695	Keratin, type I cytoskeletal 17 OS=Homo sapiens OX=9606 GN=KRT17 PE=1 SV=2	0	194.131	53	26	70	10	432	48.1	5.02	146.26	26	0	2.94981e+07	4.5951e+07	High	High	1	1.55776
FALSE	High	Master Protein	Q96SY0	Integrator complex subunit 14 OS=Homo sapiens OX=9606 GN=INTS14 PE=1 SV=2	0	34.032	14	7	10	7	518	57.4	5.12	18.11	7	0	1.45619e+07	2.26821e+07	High	High	1	1.55763
FALSE	High	Master Protein	Q9BSV6	tRNA-splicing endonuclease subunit Sen34 OS=Homo sapiens OX=9606 GN=TSEN34 PE=1 SV=1	0	10.429	9	2	5	2	310	33.6	8.43	14.67	2	0	2.65325e+06	4.13238e+06	High	High	1	1.55748
FALSE	High	Master Protein	Q9C0I1	Myotubularin-related protein 12 OS=Homo sapiens OX=9606 GN=MTMR12 PE=1 SV=2	0	15.09	5	3	3	3	747	86.1	6.62	6.87	3	0	3440311	5.35588e+06	Peak Found	High	1	1.5568
FALSE	High	Master Protein	Q5VT66	Mitochondrial amidoxime-reducing component 1 OS=Homo sapiens OX=9606 GN=MTARC1 PE=1 SV=1	0	73.503	34	9	26	9	337	37.5	8.88	74.49	9	0	5.87047e+07	9.13867e+07	High	High	1	1.55672
FALSE	High	Master Protein	Q8WVB6	Chromosome transmission fidelity protein 18 homolog OS=Homo sapiens OX=9606 GN=CHTF18 PE=1 SV=1	0	40.153	9	6	9	6	975	107.3	7.21	22.88	6	0	8.61278e+06	1.3407e+07	High	High	1	1.55664
FALSE	High	Master Protein	Q9Y3B2	Exosome complex component CSL4 OS=Homo sapiens OX=9606 GN=EXOSC1 PE=1 SV=1	0	11.238	11	2	6	2	195	21.4	8.24	11.37	2	0	2.25815e+07	3.51422e+07	High	High	1	1.55624
FALSE	High	Master Protein	Q8IWJ2	GRIP and coiled-coil domain-containing protein 2 OS=Homo sapiens OX=9606 GN=GCC2 PE=1 SV=4	0	35.744	7	10	11	9	1684	195.8	5.14	13.46	10	0	5.27725e+06	8.21178e+06	High	High	1	1.55607
FALSE	High	Master Protein	Q15070	Mitochondrial inner membrane protein OXA1L OS=Homo sapiens OX=9606 GN=OXA1L PE=1 SV=3	0	20.165	11	5	9	5	435	48.5	9.45	19.31	5	0	32505000	50546481	High	High	1	1.55504
FALSE	High	Master Protein	Q9Y3A6	Transmembrane emp24 domain-containing protein 5 OS=Homo sapiens OX=9606 GN=TMED5 PE=1 SV=1	0	44.408	27	6	12	6	229	26	4.84	33.63	6	0	1.59543e+08	2.48071e+08	High	High	1	1.55489
FALSE	High	Master Protein	P06702	Protein S100-A9 OS=Homo sapiens OX=9606 GN=S100A9 PE=1 SV=1	0	28.729	50	6	11	6	114	13.2	6.13	10.08	6	0	2.42219e+07	3.7659e+07	High	High	1	1.55475
FALSE	High	Master Protein	Q5JVF3	PCI domain-containing protein 2 OS=Homo sapiens OX=9606 GN=PCID2 PE=1 SV=2	0	34.737	22	7	10	7	399	46	8.53	14.97	7	0	4.01747e+06	6.2421e+06	High	High	1	1.55374
FALSE	High	Master Protein	O60725	Protein-S-isoprenylcysteine O-methyltransferase OS=Homo sapiens OX=9606 GN=ICMT PE=1 SV=1	0	17.578	25	5	6	5	284	31.9	7.96	7.69	5	0	2.12891e+06	3.30538e+06	High	High	1	1.55262
FALSE	High	Master Protein	P51617	Interleukin-1 receptor-associated kinase 1 OS=Homo sapiens OX=9606 GN=IRAK1 PE=1 SV=2	0	107.296	25	11	23	11	712	76.5	6.62	69.99	11	0	2.49549e+07	3.87298e+07	High	High	1	1.552
FALSE	High	Master Protein	Q08AD1	Calmodulin-regulated spectrin-associated protein 2 OS=Homo sapiens OX=9606 GN=CAMSAP2 PE=1 SV=3	0	35.657	4	3	8	3	1489	168	6.8	19.2	3	0	1.66294e+06	2.57971e+06	High	High	1	1.5513
FALSE	High	Master Protein	Q00325	Phosphate carrier protein, mitochondrial OS=Homo sapiens OX=9606 GN=SLC25A3 PE=1 SV=2	0	110.279	43	16	49	16	362	40.1	9.38	105.39	16	0	4.28108e+08	6.63644e+08	High	High	1	1.55018
FALSE	High	Master Protein	Q9BTT0	Acidic leucine-rich nuclear phosphoprotein 32 family member E OS=Homo sapiens OX=9606 GN=ANP32E PE=1 SV=1	0	73.587	33	7	14	7	268	30.7	3.85	52.59	7	0	1.76424e+08	273456585	High	High	1	1.55
FALSE	High	Master Protein	O14787	Transportin-2 OS=Homo sapiens OX=9606 GN=TNPO2 PE=1 SV=3	0	132.098	28	18	41	12	897	101.3	5.01	100.18	18	0	4.53204e+07	7.02217e+07	High	High	1	1.54945
FALSE	High	Master Protein	Q15067	Peroxisomal acyl-coenzyme A oxidase 1 OS=Homo sapiens OX=9606 GN=ACOX1 PE=1 SV=3	0	122.237	36	16	31	16	660	74.4	8.16	74.93	16	0	3.80796e+07	5.89972e+07	High	High	1	1.54931
FALSE	High	Master Protein	O94905	Erlin-2 OS=Homo sapiens OX=9606 GN=ERLIN2 PE=1 SV=1	0	107.456	53	15	30	13	339	37.8	5.62	85.66	15	2	8.68839e+07	1.34516e+08	High	High	1	1.54823
FALSE	High	Master Protein	Q96QK1	Vacuolar protein sorting-associated protein 35 OS=Homo sapiens OX=9606 GN=VPS35 PE=1 SV=2	0	287.047	45	30	85	30	796	91.6	5.49	250.31	30	0	3.66154e+08	5.66817e+08	High	High	1	1.54803
FALSE	High	Master Protein	Q96C19	EF-hand domain-containing protein D2 OS=Homo sapiens OX=9606 GN=EFHD2 PE=1 SV=1	0	61.547	44	13	26	12	240	26.7	5.2	63.25	13	1	7.41987e+07	1.14856e+08	High	High	1	1.54795
FALSE	High	Master Protein	Q5SRE7	Phytanoyl-CoA dioxygenase domain-containing protein 1 OS=Homo sapiens OX=9606 GN=PHYHD1 PE=1 SV=2	0	7.611	6	1	1	1	291	32.4	6.32	2.66	1	0	1.44986e+06	2.24419e+06	High	Peak Found	1	1.54787
FALSE	High	Master Protein	P05388	60S acidic ribosomal protein P0 OS=Homo sapiens OX=9606 GN=RPLP0 PE=1 SV=1	0	163.311	51	17	52	17	317	34.3	5.97	154.43	17	0	1.11574e+09	1.72691e+09	High	High	1	1.54777
FALSE	High	Master Protein	P43357	Melanoma-associated antigen 3 OS=Homo sapiens OX=9606 GN=MAGEA3 PE=1 SV=1	0.004	2.834	2	1	1	1	314	34.7	4.59	1.63	1	0	447567	692393	Peak Found	High	1	1.54701
FALSE	High	Master Protein	Q9Y305	Acyl-coenzyme A thioesterase 9, mitochondrial OS=Homo sapiens OX=9606 GN=ACOT9 PE=1 SV=2	0	34.344	26	9	15	9	439	49.9	8.6	19.48	9	0	14383921	2.22509e+07	High	High	1	1.54693
FALSE	High	Master Protein	P62917	60S ribosomal protein L8 OS=Homo sapiens OX=9606 GN=RPL8 PE=1 SV=2	0	135.598	36	10	48	10	257	28	11.03	114.44	10	0	8.59832e+08	1.33006e+09	High	High	1	1.54689
FALSE	High	Master Protein	Q92621	Nuclear pore complex protein Nup205 OS=Homo sapiens OX=9606 GN=NUP205 PE=1 SV=3	0	151.094	17	25	43	25	2012	227.8	6.19	106.05	25	0	4.59494e+07	71076410	High	High	1	1.54684
FALSE	High	Master Protein	O14653	Golgi SNAP receptor complex member 2 OS=Homo sapiens OX=9606 GN=GOSR2 PE=1 SV=2	0	39.748	29	5	11	5	212	24.8	8.06	24.64	5	0	2.16448e+07	3.34682e+07	High	High	1	1.54625
FALSE	High	Master Protein	O15397	Importin-8 OS=Homo sapiens OX=9606 GN=IPO8 PE=1 SV=2	0	198.072	31	26	56	26	1037	119.9	5.16	154.87	26	0	1.20904e+08	186789972	High	High	1	1.54495
FALSE	High	Master Protein	Q9NVM4	Protein arginine N-methyltransferase 7 OS=Homo sapiens OX=9606 GN=PRMT7 PE=1 SV=1	0	27.747	9	4	6	4	692	78.4	5.57	11.26	4	0	5.35393e+06	8.27134e+06	High	High	1	1.54491
FALSE	High	Master Protein	Q9UHI6	Probable ATP-dependent RNA helicase DDX20 OS=Homo sapiens OX=9606 GN=DDX20 PE=1 SV=2	0	55.592	13	7	12	7	824	92.2	6.95	36.9	7	0	2.53783e+07	39205306	High	High	1	1.54484
FALSE	High	Master Protein	Q96HR3	Mediator of RNA polymerase II transcription subunit 30 OS=Homo sapiens OX=9606 GN=MED30 PE=1 SV=1	0.007	2.352	4	1	1	1	178	20.3	8.27	1.97	1	0	1.57829e+06	2.43603e+06	High	Peak Found	1	1.54347
FALSE	High	Master Protein	Q9Y263	Phospholipase A-2-activating protein OS=Homo sapiens OX=9606 GN=PLAA PE=1 SV=2	0	119.497	31	18	34	18	795	87.1	6.37	74.37	18	0	46558046	7.18564e+07	High	High	1	1.54337
FALSE	High	Master Protein	O95163	Elongator complex protein 1 OS=Homo sapiens OX=9606 GN=ELP1 PE=1 SV=3	0	178.533	25	25	44	25	1332	150.2	5.94	99.15	25	0	4.80775e+07	7.41943e+07	High	High	1	1.54322
FALSE	High	Master Protein	Q02040	A-kinase anchor protein 17A OS=Homo sapiens OX=9606 GN=AKAP17A PE=1 SV=2	0	7.82	5	4	4	4	695	80.7	9.73	1.74	4	0	8.44155e+06	1.30269e+07	High	High	1	1.54319
FALSE	High	Master Protein	P62424	60S ribosomal protein L7a OS=Homo sapiens OX=9606 GN=RPL7A PE=1 SV=2	0	88.394	36	14	47	14	266	30	10.61	114.58	14	0	1.03028e+09	1.58987e+09	High	High	1	1.54314
FALSE	High	Master Protein	O00471	Exocyst complex component 5 OS=Homo sapiens OX=9606 GN=EXOC5 PE=1 SV=1	0	17.475	6	3	6	3	708	81.8	6.71	8.06	3	0	5.89064e+06	9.08852e+06	High	High	1	1.54287
FALSE	High	Master Protein	P62906	60S ribosomal protein L10a OS=Homo sapiens OX=9606 GN=RPL10A PE=1 SV=2	0	123.775	40	12	52	12	217	24.8	9.94	95.32	12	0	7.38892e+08	1.1397e+09	High	High	1	1.54244
FALSE	High	Master Protein	Q9NPI6	mRNA-decapping enzyme 1A OS=Homo sapiens OX=9606 GN=DCP1A PE=1 SV=3	0	63.011	25	10	19	10	582	63.2	6.25	40.08	10	0	3.23228e+07	4.98514e+07	High	High	1	1.5423
FALSE	High	Master Protein	Q14315	Filamin-C OS=Homo sapiens OX=9606 GN=FLNC PE=1 SV=3	0	190.051	16	33	53	24	2725	290.8	5.97	115.1	33	0	2.22131e+07	34254865	High	High	1	1.5421
FALSE	High	Master Protein	Q9NZD8	Maspardin OS=Homo sapiens OX=9606 GN=SPG21 PE=1 SV=1	0	14.076	14	3	5	3	308	34.9	6.28	8.63	3	0	1.6611e+06	2.55995e+06	High	High	1	1.54111
FALSE	High	Master Protein	O60678	Protein arginine N-methyltransferase 3 OS=Homo sapiens OX=9606 GN=PRMT3 PE=1 SV=4	0	63.807	26	12	19	12	531	59.9	5.35	37.48	12	0	4.16946e+07	6.42346e+07	High	High	1	1.5406
FALSE	High	Master Protein	O00629	Importin subunit alpha-3 OS=Homo sapiens OX=9606 GN=KPNA4 PE=1 SV=1	0	84.193	33	11	35	4	521	57.9	4.96	90.11	11	0	3.84342e+07	59184308	High	High	1	1.53988
FALSE	High	Master Protein	Q96KP1	Exocyst complex component 2 OS=Homo sapiens OX=9606 GN=EXOC2 PE=1 SV=1	0	37.837	12	9	13	9	924	104	6.9	21.66	9	0	9.74226e+06	1.50006e+07	High	High	1	1.53974
FALSE	High	Master Protein	Q9Y6D6	Brefeldin A-inhibited guanine nucleotide-exchange protein 1 OS=Homo sapiens OX=9606 GN=ARFGEF1 PE=1 SV=2	0	36.256	6	9	11	5	1849	208.6	5.85	17.35	9	0	3.24164e+06	4.99124e+06	High	High	1	1.53972
FALSE	High	Master Protein	Q969V6	Myocardin-related transcription factor A OS=Homo sapiens OX=9606 GN=MRTFA PE=1 SV=1	0	11.429	3	1	3	1	931	98.9	5.86	7.26	1	0	978830	1.50697e+06	High	High	1	1.53957
FALSE	High	Master Protein	Q9NVX2	Notchless protein homolog 1 OS=Homo sapiens OX=9606 GN=NLE1 PE=1 SV=4	0	22.091	19	5	7	5	485	53.3	7.34	16.1	5	0	8.76068e+06	1.34829e+07	High	High	1	1.53903
FALSE	High	Master Protein	O00469	Procollagen-lysine,2-oxoglutarate 5-dioxygenase 2 OS=Homo sapiens OX=9606 GN=PLOD2 PE=1 SV=2	0	119.502	30	18	40	18	737	84.6	6.71	67.84	18	0	6.89605e+07	106046691	High	High	1	1.53779
FALSE	High	Master Protein	O14981	TATA-binding protein-associated factor 172 OS=Homo sapiens OX=9606 GN=BTAF1 PE=1 SV=2	0	20.997	3	4	9	4	1849	206.8	6.52	15.42	4	0	4.23284e+06	6.50916e+06	High	High	1	1.53778
FALSE	High	Master Protein	Q15021	Condensin complex subunit 1 OS=Homo sapiens OX=9606 GN=NCAPD2 PE=1 SV=3	0	259.414	35	36	75	36	1401	157.1	6.61	176.75	36	0	1.63048e+08	2.50721e+08	High	High	1	1.53772
FALSE	High	Master Protein	P61619	Protein transport protein Sec61 subunit alpha isoform 1 OS=Homo sapiens OX=9606 GN=SEC61A1 PE=1 SV=2	0	126.205	22	7	46	3	476	52.2	8.06	122.11	7	6	1.0352e+08	1.59112e+08	High	High	1	1.53702
FALSE	High	Master Protein	Q96F86	Enhancer of mRNA-decapping protein 3 OS=Homo sapiens OX=9606 GN=EDC3 PE=1 SV=1	0	49.467	19	7	11	7	508	56	7.11	27.56	7	0	1.20815e+07	1.85662e+07	High	High	1	1.53674
FALSE	High	Master Protein	Q07020	60S ribosomal protein L18 OS=Homo sapiens OX=9606 GN=RPL18 PE=1 SV=2	0	70.974	37	9	25	9	188	21.6	11.72	74.07	9	0	9.59529e+08	1.47363e+09	High	High	1	1.53578
FALSE	High	Master Protein	Q14677	Clathrin interactor 1 OS=Homo sapiens OX=9606 GN=CLINT1 PE=1 SV=1	0	156.235	34	19	45	19	625	68.2	6.42	118.26	19	0	1.60631e+08	2.46685e+08	High	High	1	1.53573
FALSE	Low	Master Protein	Q9NUV9	GTPase IMAP family member 4 OS=Homo sapiens OX=9606 GN=GIMAP4 PE=1 SV=1	0.075	1.025	2	1	2	1	329	37.5	7.81	0	1	0	12715247	19525858	High	High	1	1.53563
FALSE	High	Master Protein	Q9HC36	rRNA methyltransferase 3, mitochondrial OS=Homo sapiens OX=9606 GN=MRM3 PE=1 SV=2	0	67.713	34	10	26	10	420	47	8.73	44.57	10	0	7.16545e+07	1.09951e+08	High	High	1	1.53446
FALSE	High	Master Protein	P40227	T-complex protein 1 subunit zeta OS=Homo sapiens OX=9606 GN=CCT6A PE=1 SV=3	0	408.599	52	30	133	30	531	58	6.68	446.49	30	0	1.50156e+09	2303550226	High	High	1	1.5341
FALSE	High	Master Protein	Q14203	Dynactin subunit 1 OS=Homo sapiens OX=9606 GN=DCTN1 PE=1 SV=3	0	450.906	46	47	118	46	1278	141.6	5.81	309.84	47	1	3.25566e+08	4.99228e+08	High	High	1	1.53341
FALSE	High	Master Protein	P11802	Cyclin-dependent kinase 4 OS=Homo sapiens OX=9606 GN=CDK4 PE=1 SV=2	0	151.14	59	16	43	15	303	33.7	7.01	110.6	16	0	1.03108e+08	158015610	High	High	1	1.53253
FALSE	High	Master Protein	O00159	Unconventional myosin-Ic OS=Homo sapiens OX=9606 GN=MYO1C PE=1 SV=4	0	64.868	14	12	23	12	1063	121.6	9.41	49.89	12	0	2.58289e+07	3.95637e+07	High	High	1	1.53176
FALSE	High	Master Protein	A2RTX5	Threonine--tRNA ligase 2, cytoplasmic OS=Homo sapiens OX=9606 GN=TARS3 PE=1 SV=1	0	31.086	5	4	11	1	802	92.6	6.05	28.34	4	0	1.47415e+06	2.25672e+06	Peak Found	High	1	1.53086
FALSE	High	Master Protein	P17858	ATP-dependent 6-phosphofructokinase, liver type OS=Homo sapiens OX=9606 GN=PFKL PE=1 SV=6	0	260.409	38	24	68	19	780	85	7.5	216.86	24	1	1.8926e+08	2.89711e+08	High	High	1	1.53076
FALSE	High	Master Protein	P22413	Ectonucleotide pyrophosphatase/phosphodiesterase family member 1 OS=Homo sapiens OX=9606 GN=ENPP1 PE=1 SV=2	0	69.497	16	11	19	11	925	104.9	7.14	39.75	11	0	2.18551e+07	33452130	High	High	1	1.53064
FALSE	High	Master Protein	Q92615	La-related protein 4B OS=Homo sapiens OX=9606 GN=LARP4B PE=1 SV=3	0	27.922	12	9	13	8	738	80.5	6.92	18.17	9	1	4.35171e+07	6.6593e+07	High	High	1	1.53027
FALSE	High	Master Protein	O76071	Probable cytosolic iron-sulfur protein assembly protein CIAO1 OS=Homo sapiens OX=9606 GN=CIAO1 PE=1 SV=1	0	41.711	14	4	13	4	339	37.8	4.97	39.74	4	0	27711074	42405071	High	High	1	1.53026
FALSE	High	Master Protein	Q9UJX3	Anaphase-promoting complex subunit 7 OS=Homo sapiens OX=9606 GN=ANAPC7 PE=1 SV=5	0	42.699	16	7	14	7	565	63.1	5.72	29.03	7	0	2.52468e+07	3.86221e+07	High	High	1	1.52978
FALSE	High	Master Protein	Q5TEU4	Arginine-hydroxylase NDUFAF5, mitochondrial OS=Homo sapiens OX=9606 GN=NDUFAF5 PE=1 SV=1	0	13.104	12	3	3	3	345	38.9	6.57	4.49	3	0	7.57333e+06	1.15804e+07	High	High	1	1.52911
FALSE	High	Master Protein	Q8WUY1	Protein THEM6 OS=Homo sapiens OX=9606 GN=THEM6 PE=1 SV=2	0	19.191	23	5	8	5	208	23.9	9.55	10.99	5	0	10708654	16374327	High	High	1	1.52907
FALSE	High	Master Protein	Q9H9F9	Actin-related protein 5 OS=Homo sapiens OX=9606 GN=ACTR5 PE=1 SV=2	0	5.65	7	2	3	2	607	68.3	5.27	4.74	2	0	2.82635e+06	4321678	High	High	1	1.52907
FALSE	High	Master Protein	Q9P260	RAB11-binding protein RELCH OS=Homo sapiens OX=9606 GN=RELCH PE=1 SV=2	0	60.756	10	10	19	10	1216	134.5	5.45	40.43	10	0	1.0767e+07	1.64632e+07	High	High	1	1.52904
FALSE	High	Master Protein	P11234	Ras-related protein Ral-B OS=Homo sapiens OX=9606 GN=RALB PE=1 SV=1	0	59.97	44	7	15	3	206	23.4	6.62	36.57	7	0	6.07496e+06	9.28874e+06	High	High	1	1.52902
FALSE	High	Master Protein	O75843	AP-1 complex subunit gamma-like 2 OS=Homo sapiens OX=9606 GN=AP1G2 PE=1 SV=1	0	9.108	3	2	2	1	785	87.1	6.55	4.19	2	0	855181	1307404	High	High	1	1.5288
FALSE	High	Master Protein	P52272	Heterogeneous nuclear ribonucleoprotein M OS=Homo sapiens OX=9606 GN=HNRNPM PE=1 SV=3	0	212.125	64	34	79	34	730	77.5	8.7	185.04	34	0	2.69276e+08	4.11669e+08	High	High	1	1.5288
FALSE	High	Master Protein	Q99707	Methionine synthase OS=Homo sapiens OX=9606 GN=MTR PE=1 SV=2	0	109.592	19	15	25	15	1265	140.4	5.58	66.14	15	0	2.75144e+07	4.20502e+07	High	High	1	1.5283
FALSE	High	Master Protein	O60830	Mitochondrial import inner membrane translocase subunit Tim17-B OS=Homo sapiens OX=9606 GN=TIMM17B PE=1 SV=1	0	28.278	21	4	8	4	172	18.3	9.03	16.53	4	0	13222904	2.0208e+07	High	High	1	1.52826
FALSE	High	Master Protein	Q8TEX9	Importin-4 OS=Homo sapiens OX=9606 GN=IPO4 PE=1 SV=2	0	470.421	43	31	116	31	1081	118.6	4.96	382.99	31	0	4.95679e+08	7.57329e+08	High	High	1	1.52786
FALSE	Medium	Master Protein	Q96GF1	E3 ubiquitin-protein ligase RNF185 OS=Homo sapiens OX=9606 GN=RNF185 PE=1 SV=1	0.017	1.884	8	1	1	1	192	20.4	6.52	0	1	0	718226	1.09729e+06	Peak Found	High	1	1.52778
FALSE	High	Master Protein	Q99615	DnaJ homolog subfamily C member 7 OS=Homo sapiens OX=9606 GN=DNAJC7 PE=1 SV=2	0	211.902	47	26	66	26	494	56.4	6.96	168.66	26	0	3.39241e+08	5.18277e+08	High	High	1	1.52776
FALSE	High	Master Protein	O14654	Insulin receptor substrate 4 OS=Homo sapiens OX=9606 GN=IRS4 PE=1 SV=1	0	243.984	37	33	73	32	1257	133.7	8.44	162.79	33	1	1.43253e+08	218810689	High	High	1	1.52745
FALSE	High	Master Protein	Q9Y5X3	Sorting nexin-5 OS=Homo sapiens OX=9606 GN=SNX5 PE=1 SV=1	0	136.183	53	18	41	17	404	46.8	6.76	97.15	18	0	1.0749e+08	1.64088e+08	High	High	1	1.52654
FALSE	High	Master Protein	P50747	Biotin--protein ligase OS=Homo sapiens OX=9606 GN=HLCS PE=1 SV=1	0	36.679	10	5	9	5	726	80.7	5.62	24.02	5	0	7.14223e+06	10901660	High	High	1	1.52637
FALSE	High	Master Protein	Q9P2D3	HEAT repeat-containing protein 5B OS=Homo sapiens OX=9606 GN=HEATR5B PE=1 SV=2	0	53.492	5	7	17	7	2071	224.2	7.17	34.18	7	0	5.82103e+06	8.88315e+06	High	High	1	1.52604
FALSE	High	Master Protein	P25311	Zinc-alpha-2-glycoprotein OS=Homo sapiens OX=9606 GN=AZGP1 PE=1 SV=2	0	52.08	40	9	18	9	298	34.2	6.05	37.4	9	0	22165218	33820565	High	High	1	1.52584
FALSE	High	Master Protein	Q9Y6M5	Zinc transporter 1 OS=Homo sapiens OX=9606 GN=SLC30A1 PE=1 SV=3	0	6.174	4	2	3	2	507	55.3	6.48	4.83	2	0	2.60515e+06	3.97483e+06	High	High	1	1.52576
FALSE	High	Master Protein	Q13823	Nucleolar GTP-binding protein 2 OS=Homo sapiens OX=9606 GN=GNL2 PE=1 SV=1	0	22.502	10	5	7	5	731	83.6	9.25	7.61	5	0	1.47014e+07	2.24188e+07	High	High	1	1.52494
FALSE	High	Master Protein	P15104	Glutamine synthetase OS=Homo sapiens OX=9606 GN=GLUL PE=1 SV=4	0	52.124	17	6	11	6	373	42	6.89	26.31	6	0	2.09842e+07	3.1999e+07	High	High	1	1.52491
FALSE	High	Master Protein	Q9UJZ1	Stomatin-like protein 2, mitochondrial OS=Homo sapiens OX=9606 GN=STOML2 PE=1 SV=1	0	131.184	58	15	32	15	356	38.5	7.39	95.05	15	0	1.61297e+08	2.45931e+08	High	High	1	1.52471
FALSE	High	Master Protein	Q9NS69	Mitochondrial import receptor subunit TOM22 homolog OS=Homo sapiens OX=9606 GN=TOMM22 PE=1 SV=3	0	22.64	45	4	5	4	142	15.5	4.34	14.06	4	0	16507841	25155388	High	High	1	1.52384
FALSE	High	Master Protein	Q9Y371	Endophilin-B1 OS=Homo sapiens OX=9606 GN=SH3GLB1 PE=1 SV=1	0	52.659	24	8	15	8	365	40.8	6.04	44.96	8	0	2.81983e+07	42969041	High	High	1	1.52382
FALSE	High	Master Protein	P18754	Regulator of chromosome condensation OS=Homo sapiens OX=9606 GN=RCC1 PE=1 SV=1	0	122.52	42	13	30	13	421	44.9	7.52	90.49	13	0	151239658	2.30336e+08	High	High	1	1.52299
FALSE	High	Master Protein	P55795	Heterogeneous nuclear ribonucleoprotein H2 OS=Homo sapiens OX=9606 GN=HNRNPH2 PE=1 SV=1	0	94.063	29	11	30	3	449	49.2	6.3	61	11	0	21582315	3.28639e+07	High	High	1	1.52272
FALSE	High	Master Protein	P10321	HLA class I histocompatibility antigen, C alpha chain OS=Homo sapiens OX=9606 GN=HLA-C PE=1 SV=3	0	104.067	33	8	20	3	366	40.6	6.04	64.94	8	1	1.96791e+07	2.99552e+07	High	High	1	1.52218
FALSE	High	Master Protein	Q00403	Transcription initiation factor IIB OS=Homo sapiens OX=9606 GN=GTF2B PE=1 SV=1	0	55.748	22	8	15	8	316	34.8	8.35	39.01	8	0	2.72971e+07	4.15351e+07	High	High	1	1.52159
FALSE	High	Master Protein	Q5T160	Probable arginine--tRNA ligase, mitochondrial OS=Homo sapiens OX=9606 GN=RARS2 PE=1 SV=1	0	47.936	17	7	10	7	578	65.5	8.21	30.31	7	0	1.29672e+07	1.97259e+07	High	High	1	1.52121
FALSE	High	Master Protein	Q9NUQ3	Gamma-taxilin OS=Homo sapiens OX=9606 GN=TXLNG PE=1 SV=2	0	73.26	32	14	18	14	528	60.5	7.52	41.18	14	0	5.09108e+07	7.74431e+07	High	High	1	1.52115
FALSE	High	Master Protein	Q8IWS0	PHD finger protein 6 OS=Homo sapiens OX=9606 GN=PHF6 PE=1 SV=1	0	14.773	9	3	5	3	365	41.3	8.68	8.82	3	0	9485889	14424587	High	High	1	1.52064
FALSE	High	Master Protein	Q13685	Angio-associated migratory cell protein OS=Homo sapiens OX=9606 GN=AAMP PE=1 SV=2	0	57.635	20	7	18	7	434	46.7	4.42	45.46	7	0	6.10357e+07	92795070	High	High	1	1.52034
FALSE	High	Master Protein	Q96SZ5	2-aminoethanethiol dioxygenase OS=Homo sapiens OX=9606 GN=ADO PE=1 SV=2	0	8.778	12	3	4	3	270	29.7	6.04	5.48	3	0	4.52313e+06	6875159	High	High	1	1.52
FALSE	High	Master Protein	P63244	Receptor of activated protein C kinase 1 OS=Homo sapiens OX=9606 GN=RACK1 PE=1 SV=3	0	103.734	43	12	40	12	317	35.1	7.69	90.79	12	0	8.80805e+08	1.33867e+09	High	High	1	1.51983
FALSE	High	Master Protein	Q9P289	Serine/threonine-protein kinase 26 OS=Homo sapiens OX=9606 GN=STK26 PE=1 SV=2	0	98.782	32	12	33	3	416	46.5	5.29	78.26	12	2	25743268	3.90953e+07	High	High	1	1.51866
FALSE	High	Master Protein	Q9P2E9	Ribosome-binding protein 1 OS=Homo sapiens OX=9606 GN=RRBP1 PE=1 SV=5	0	269.341	33	37	77	37	1410	152.4	8.6	176.08	37	0	2.35078e+08	356792055	High	High	1	1.51776
FALSE	High	Master Protein	Q13596	Sorting nexin-1 OS=Homo sapiens OX=9606 GN=SNX1 PE=1 SV=3	0	109.67	38	18	34	16	522	59	5.15	69.27	18	0	1.50102e+08	227686085	High	High	1	1.51687
FALSE	High	Master Protein	Q9UNF0	Protein kinase C and casein kinase substrate in neurons protein 2 OS=Homo sapiens OX=9606 GN=PACSIN2 PE=1 SV=2	0	30.117	16	9	14	9	486	55.7	5.2	22.07	9	0	4.12761e+07	6.26004e+07	High	High	1	1.51663
FALSE	High	Master Protein	P49257	Protein ERGIC-53 OS=Homo sapiens OX=9606 GN=LMAN1 PE=1 SV=2	0	234.194	33	17	47	16	510	57.5	6.77	137.64	17	0	204316378	3.09817e+08	High	High	1	1.51636
FALSE	High	Master Protein	Q6UW68	Transmembrane protein 205 OS=Homo sapiens OX=9606 GN=TMEM205 PE=1 SV=1	0	25.592	21	3	7	3	189	21.2	8.62	20.39	3	0	43313843	65675544	High	High	1	1.51627
FALSE	High	Master Protein	P46776	60S ribosomal protein L27a OS=Homo sapiens OX=9606 GN=RPL27A PE=1 SV=2	0	24.184	23	4	8	4	148	16.6	11	21.23	4	0	271301319	411301120	High	High	1	1.51603
FALSE	High	Master Protein	Q7L2H7	Eukaryotic translation initiation factor 3 subunit M OS=Homo sapiens OX=9606 GN=EIF3M PE=1 SV=1	0	387.777	51	19	128	19	374	42.5	5.63	366.83	19	0	2.10542e+09	3191686308	High	High	1	1.51594
FALSE	High	Master Protein	Q7Z6M4	Transcription termination factor 4, mitochondrial OS=Homo sapiens OX=9606 GN=MTERF4 PE=1 SV=3	0	11.896	6	1	2	1	381	43.9	4.82	8	1	0	1.08567e+06	1.64556e+06	High	High	1	1.5157
FALSE	High	Master Protein	Q99747	Gamma-soluble NSF attachment protein OS=Homo sapiens OX=9606 GN=NAPG PE=1 SV=1	0	23.049	21	6	9	6	312	34.7	5.41	16.31	6	0	1.3917e+07	2.10932e+07	High	High	1	1.51564
FALSE	High	Master Protein	Q8IXI1	Mitochondrial Rho GTPase 2 OS=Homo sapiens OX=9606 GN=RHOT2 PE=1 SV=2	0	62.698	21	8	16	6	618	68.1	5.86	40	8	2	3.52474e+07	5.3402e+07	High	High	1	1.51506
FALSE	High	Master Protein	Q96JJ7	Protein disulfide-isomerase TMX3 OS=Homo sapiens OX=9606 GN=TMX3 PE=1 SV=2	0	30.723	25	7	9	7	454	51.8	4.91	11.84	7	0	8.41312e+06	1.27463e+07	High	High	1	1.51505
FALSE	High	Master Protein	O14893	Gem-associated protein 2 OS=Homo sapiens OX=9606 GN=GEMIN2 PE=1 SV=1	0	20.324	7	1	5	1	280	31.6	5.58	13.02	1	0	613939	930040	High	High	1	1.51487
FALSE	High	Master Protein	Q9BVJ6	U3 small nucleolar RNA-associated protein 14 homolog A OS=Homo sapiens OX=9606 GN=UTP14A PE=1 SV=1	0	13.638	4	3	7	3	771	87.9	7.87	8.18	3	0	4.25235e+06	6.43568e+06	High	High	1	1.51344
FALSE	High	Master Protein	O75157	TSC22 domain family protein 2 OS=Homo sapiens OX=9606 GN=TSC22D2 PE=1 SV=3	0	7.018	3	2	3	2	780	79.2	5.02	1.64	2	0	6.72357e+06	1.01752e+07	High	High	1	1.51336
FALSE	High	Master Protein	O14733	Dual specificity mitogen-activated protein kinase kinase 7 OS=Homo sapiens OX=9606 GN=MAP2K7 PE=1 SV=2	0	18.925	16	5	7	5	419	47.5	9.16	9.59	5	0	9.14883e+06	1.38371e+07	High	High	1	1.51245
FALSE	High	Master Protein	Q9NQ48	Leucine zipper transcription factor-like protein 1 OS=Homo sapiens OX=9606 GN=LZTFL1 PE=1 SV=1	0	16.048	8	2	4	2	299	34.6	5.36	4.21	2	0	1.44894e+07	21910905	High	High	1	1.5122
FALSE	High	Master Protein	P07686	Beta-hexosaminidase subunit beta OS=Homo sapiens OX=9606 GN=HEXB PE=1 SV=4	0	95.84	39	19	39	17	556	63.1	6.76	80.53	19	2	1.94726e+08	2.94433e+08	High	High	1	1.51204
FALSE	High	Master Protein	O15037	Protein KHNYN OS=Homo sapiens OX=9606 GN=KHNYN PE=1 SV=3	0	9.281	3	1	1	1	678	74.5	7.02	2.86	1	0	727782	1100355	Peak Found	High	1	1.51193
FALSE	High	Master Protein	Q13617	Cullin-2 OS=Homo sapiens OX=9606 GN=CUL2 PE=1 SV=2	0	153.453	39	24	53	23	745	86.9	6.92	115.89	24	0	1.48001e+08	2.23752e+08	High	High	1	1.51183
FALSE	High	Master Protein	Q96E29	Transcription termination factor 3, mitochondrial OS=Homo sapiens OX=9606 GN=MTERF3 PE=1 SV=2	0	28.812	19	8	12	8	417	47.9	8.53	18.18	8	0	9.6584e+06	1.45992e+07	High	High	1	1.51155
FALSE	High	Master Protein	Q99575	Ribonucleases P/MRP protein subunit POP1 OS=Homo sapiens OX=9606 GN=POP1 PE=1 SV=2	0	105.133	22	14	29	14	1024	114.6	9.22	60.53	14	0	3.64773e+07	5.51274e+07	High	High	1	1.51128
FALSE	High	Master Protein	P41743	Protein kinase C iota type OS=Homo sapiens OX=9606 GN=PRKCI PE=1 SV=2	0	73.638	19	7	20	7	596	68.2	5.85	44.73	7	0	1.37967e+07	2.08488e+07	High	High	1	1.51115
FALSE	High	Master Protein	P52306	Rap1 GTPase-GDP dissociation stimulator 1 OS=Homo sapiens OX=9606 GN=RAP1GDS1 PE=1 SV=3	0	138.404	36	17	37	16	607	66.3	5.31	103.63	17	0	9.8248e+07	1.48449e+08	High	High	1	1.51097
FALSE	High	Master Protein	P04066	Tissue alpha-L-fucosidase OS=Homo sapiens OX=9606 GN=FUCA1 PE=1 SV=4	0	11.294	11	4	5	4	466	53.7	6.84	7.45	4	0	4794020	7.24337e+06	High	High	1	1.51092
FALSE	High	Master Protein	P11441	Ubiquitin-like protein 4A OS=Homo sapiens OX=9606 GN=UBL4A PE=1 SV=1	0	24.095	41	6	11	6	157	17.8	8.66	19.36	6	0	4.13511e+07	6.24267e+07	High	High	1	1.50967
FALSE	High	Master Protein	O43896	Kinesin-like protein KIF1C OS=Homo sapiens OX=9606 GN=KIF1C PE=1 SV=3	0	12.889	5	4	6	1	1103	122.9	6.9	7.29	4	1	3648331	5.50578e+06	Peak Found	High	1	1.50912
FALSE	High	Master Protein	Q5GLZ8	Probable E3 ubiquitin-protein ligase HERC4 OS=Homo sapiens OX=9606 GN=HERC4 PE=1 SV=1	0	22.387	6	5	6	5	1057	118.5	6.19	11.35	5	0	3.59132e+06	5.41968e+06	High	High	1	1.50911
FALSE	High	Master Protein	Q8IZV5	Retinol dehydrogenase 10 OS=Homo sapiens OX=9606 GN=RDH10 PE=1 SV=1	0	8.865	8	3	4	3	341	38.1	7.4	8.39	3	0	5.63737e+06	8.5033e+06	High	High	1	1.50838
FALSE	High	Master Protein	Q13158	FAS-associated death domain protein OS=Homo sapiens OX=9606 GN=FADD PE=1 SV=1	0	15.761	25	3	4	3	208	23.3	5.69	13.22	3	0	6336921	9.55657e+06	High	High	1	1.50808
FALSE	High	Master Protein	P12236	ADP/ATP translocase 3 OS=Homo sapiens OX=9606 GN=SLC25A6 PE=1 SV=4	0	125.868	52	16	89	5	298	32.8	9.74	183.79	16	15	2311724021	3.48541e+09	High	High	1	1.50771
FALSE	High	Master Protein	P34949	Mannose-6-phosphate isomerase OS=Homo sapiens OX=9606 GN=MPI PE=1 SV=2	0	76.383	27	9	16	9	423	46.6	5.95	43.91	9	0	2.77925e+07	4.19025e+07	High	High	1	1.50769
FALSE	High	Master Protein	P49588	Alanine--tRNA ligase, cytoplasmic OS=Homo sapiens OX=9606 GN=AARS1 PE=1 SV=2	0	480.593	53	42	144	42	968	106.7	5.53	404.05	42	0	5.81873e+08	8.76669e+08	High	High	1	1.50663
FALSE	High	Master Protein	O95671	Probable bifunctional dTTP/UTP pyrophosphatase/methyltransferase protein OS=Homo sapiens OX=9606 GN=ASMTL PE=1 SV=3	0	73.31	26	12	16	12	621	68.8	6.07	40.6	12	0	38908460	5.86192e+07	High	High	1	1.50659
FALSE	High	Master Protein	O75915	PRA1 family protein 3 OS=Homo sapiens OX=9606 GN=ARL6IP5 PE=1 SV=1	0	33.663	16	2	15	2	188	21.6	9.77	56.4	2	0	35528735	53501743	High	High	1	1.50587
FALSE	High	Master Protein	Q9H3H1	tRNA dimethylallyltransferase OS=Homo sapiens OX=9606 GN=TRIT1 PE=1 SV=1	0	6.009	6	2	3	2	467	52.7	8.21	2.16	2	0	1.11044e+06	1.67074e+06	High	High	1	1.50458
FALSE	High	Master Protein	Q6NXE6	Armadillo repeat-containing protein 6 OS=Homo sapiens OX=9606 GN=ARMC6 PE=1 SV=2	0	100.317	40	12	25	12	501	54.1	6.24	63.34	12	0	4.87013e+07	7.32669e+07	High	High	1	1.50441
FALSE	High	Master Protein	Q9NRY5	Protein FAM114A2 OS=Homo sapiens OX=9606 GN=FAM114A2 PE=1 SV=4	0	85.455	30	11	23	11	505	55.4	4.88	62.31	11	0	1.82572e+08	2.74618e+08	High	High	1	1.50416
FALSE	High	Master Protein	Q96KB5	Lymphokine-activated killer T-cell-originated protein kinase OS=Homo sapiens OX=9606 GN=PBK PE=1 SV=3	0	26.369	19	6	10	6	322	36.1	5.12	17.9	6	0	3.74515e+07	5.6296e+07	High	High	1	1.50317
FALSE	High	Master Protein	Q9P0L0	Vesicle-associated membrane protein-associated protein A OS=Homo sapiens OX=9606 GN=VAPA PE=1 SV=3	0	73.598	34	8	19	7	249	27.9	8.62	45.31	8	0	7.66512e+07	1.15214e+08	High	High	1	1.5031
FALSE	High	Master Protein	Q9BVL4	Protein adenylyltransferase SelO, mitochondrial OS=Homo sapiens OX=9606 GN=SELENOO PE=1 SV=3	0	25.603	7	3	5	3	669	73.4	5.97	15.53	3	0	5425152	8.1504e+06	High	High	1	1.50234
FALSE	High	Master Protein	O14980	Exportin-1 OS=Homo sapiens OX=9606 GN=XPO1 PE=1 SV=1	0	483.819	46	43	175	43	1071	123.3	6.06	480.03	43	0	1.31172e+09	1.97021e+09	High	High	1	1.50201
FALSE	High	Master Protein	Q96KC2	ADP-ribosylation factor-like protein 5B OS=Homo sapiens OX=9606 GN=ARL5B PE=1 SV=1	0	5.642	11	2	3	1	179	20.4	6.52	6.65	2	1	2.1699e+06	3258254	Not Found	High	1	1.50157
FALSE	High	Master Protein	P55210	Caspase-7 OS=Homo sapiens OX=9606 GN=CASP7 PE=1 SV=1	0	46.854	27	7	11	7	303	34.3	6.07	26.08	7	0	2.16862e+07	3.25531e+07	High	High	1	1.5011
FALSE	High	Master Protein	P04183	Thymidine kinase, cytosolic OS=Homo sapiens OX=9606 GN=TK1 PE=1 SV=2	0	24.871	22	4	14	4	234	25.5	8.51	28.57	4	0	1.93897e+07	29104167	High	High	1	1.50101
FALSE	High	Master Protein	Q9BVP2	Guanine nucleotide-binding protein-like 3 OS=Homo sapiens OX=9606 GN=GNL3 PE=1 SV=2	0	90.781	23	11	28	11	549	62	9.16	70.65	11	0	4.44576e+07	6.66735e+07	High	High	1	1.49971
FALSE	High	Master Protein	Q7Z2E3	Aprataxin OS=Homo sapiens OX=9606 GN=APTX PE=1 SV=2	0.001	4.663	4	1	3	1	356	40.7	9.17	5.09	1	0	841527	1.26171e+06	High	High	1	1.4993
FALSE	High	Master Protein	P01023	Alpha-2-macroglobulin OS=Homo sapiens OX=9606 GN=A2M PE=1 SV=3	0.001	4.741	1	2	3	2	1474	163.2	6.46	1.61	2	0	4.57677e+06	6.86143e+06	High	Peak Found	1	1.49919
FALSE	High	Master Protein	O75122	CLIP-associating protein 2 OS=Homo sapiens OX=9606 GN=CLASP2 PE=1 SV=3	0	113.853	18	16	30	13	1294	141	8.4	63.98	16	0	1.49315e+07	2.2371e+07	High	High	1	1.49825
FALSE	High	Master Protein	P20020	Plasma membrane calcium-transporting ATPase 1 OS=Homo sapiens OX=9606 GN=ATP2B1 PE=1 SV=4	0	117.008	20	19	33	9	1220	134.6	5.91	71.34	19	9	5.17336e+07	7.7506e+07	High	High	1	1.49818
FALSE	High	Master Protein	O60573	Eukaryotic translation initiation factor 4E type 2 OS=Homo sapiens OX=9606 GN=EIF4E2 PE=1 SV=1	0	185.984	62	12	42	12	245	28.3	8.88	133.72	12	0	277387992	4.15457e+08	High	High	1	1.49775
FALSE	High	Master Protein	Q9Y520	Protein PRRC2C OS=Homo sapiens OX=9606 GN=PRRC2C PE=1 SV=4	0	158.329	14	26	44	25	2896	316.7	9.13	85.29	26	1	5.99815e+07	8.98354e+07	High	High	1	1.49772
FALSE	High	Master Protein	Q9NQW6	Anillin OS=Homo sapiens OX=9606 GN=ANLN PE=1 SV=2	0	25.166	4	4	8	4	1124	124.1	8.07	18.67	4	0	6.44121e+06	9.64105e+06	High	High	1	1.49678
FALSE	High	Master Protein	Q96HV5	Transmembrane protein 41A OS=Homo sapiens OX=9606 GN=TMEM41A PE=1 SV=1	0.001	5.398	5	1	2	1	264	29.6	9.03	5.05	1	0	3.03014e+06	4.53523e+06	High	High	1	1.49671
FALSE	High	Master Protein	P23193	Transcription elongation factor A protein 1 OS=Homo sapiens OX=9606 GN=TCEA1 PE=1 SV=2	0	70.993	39	12	24	12	301	33.9	8.38	49.95	12	0	85758968	1.28288e+08	High	High	1	1.49591
FALSE	High	Master Protein	O15160	DNA-directed RNA polymerases I and III subunit RPAC1 OS=Homo sapiens OX=9606 GN=POLR1C PE=1 SV=1	0	83.887	45	9	21	9	346	39.2	5.5	59.09	9	0	5.85182e+07	87533073	High	High	1	1.49583
FALSE	High	Master Protein	Q9UGP4	LIM domain-containing protein 1 OS=Homo sapiens OX=9606 GN=LIMD1 PE=1 SV=1	0	11.628	5	2	4	2	676	72.1	6.65	6.96	2	0	3.22201e+06	4.81898e+06	High	High	1	1.49564
FALSE	High	Master Protein	O60684	Importin subunit alpha-7 OS=Homo sapiens OX=9606 GN=KPNA6 PE=1 SV=1	0	124.857	30	14	38	4	536	60	4.98	113.03	14	9	1.2278e+08	1.83578e+08	High	High	1	1.49517
FALSE	High	Master Protein	O15355	Protein phosphatase 1G OS=Homo sapiens OX=9606 GN=PPM1G PE=1 SV=1	0	110.138	29	11	32	11	546	59.2	4.36	82.1	11	0	1.14675e+08	1.71381e+08	High	High	1	1.4945
FALSE	Low	Master Protein	Q9UNY4	Transcription termination factor 2 OS=Homo sapiens OX=9606 GN=TTF2 PE=1 SV=2	0.056	1.199	2	1	1	1	1162	129.5	8.37	0	1	0	1.97199e+06	2945523	High	Peak Found	1	1.49368
FALSE	High	Master Protein	O15066	Kinesin-like protein KIF3B OS=Homo sapiens OX=9606 GN=KIF3B PE=1 SV=1	0	22.615	7	4	7	3	747	85.1	7.69	13.22	4	0	8.32512e+06	1.24289e+07	High	High	1	1.49294
FALSE	High	Master Protein	Q9UJS0	Electrogenic aspartate/glutamate antiporter SLC25A13, mitochondrial OS=Homo sapiens OX=9606 GN=SLC25A13 PE=1 SV=2	0	215.741	55	26	70	20	675	74.1	8.62	180.07	26	6	2.15708e+08	3.22008e+08	High	High	1	1.4928
FALSE	High	Master Protein	Q92667	A-kinase anchor protein 1, mitochondrial OS=Homo sapiens OX=9606 GN=AKAP1 PE=1 SV=1	0	86.953	22	15	27	15	903	97.3	4.94	51.59	15	0	36382766	5.43119e+07	High	High	1	1.49279
FALSE	High	Master Protein	P01889	HLA class I histocompatibility antigen, B alpha chain OS=Homo sapiens OX=9606 GN=HLA-B PE=1 SV=3	0	80.864	34	9	22	4	362	40.4	5.85	58.97	9	5	4.57196e+07	6.82438e+07	High	High	1	1.49266
FALSE	High	Master Protein	P49821	NADH dehydrogenase [ubiquinone] flavoprotein 1, mitochondrial OS=Homo sapiens OX=9606 GN=NDUFV1 PE=1 SV=4	0	73.034	32	12	21	12	464	50.8	8.21	42.32	12	0	5.56221e+07	8.30165e+07	High	High	1	1.49251
FALSE	High	Master Protein	Q92499	ATP-dependent RNA helicase DDX1 OS=Homo sapiens OX=9606 GN=DDX1 PE=1 SV=2	0	237.412	47	31	73	31	740	82.4	7.23	173.63	31	0	2.91396e+08	4.34883e+08	High	High	1	1.49241
FALSE	High	Master Protein	P36578	60S ribosomal protein L4 OS=Homo sapiens OX=9606 GN=RPL4 PE=1 SV=5	0	183.415	41	25	65	25	427	47.7	11.06	165.67	25	0	1.25294e+09	1.86989e+09	High	High	1	1.49241
FALSE	High	Master Protein	Q86X55	Histone-arginine methyltransferase CARM1 OS=Homo sapiens OX=9606 GN=CARM1 PE=1 SV=3	0	103.117	31	14	28	14	608	65.8	6.73	84.15	14	0	7.86336e+07	1.17322e+08	High	High	1	1.49201
FALSE	High	Master Protein	Q8NFH4	Nucleoporin Nup37 OS=Homo sapiens OX=9606 GN=NUP37 PE=1 SV=1	0	40.607	20	5	13	5	326	36.7	5.92	39.48	5	0	1.5804e+07	2.35793e+07	High	High	1	1.49198
FALSE	High	Master Protein	P40337	von Hippel-Lindau disease tumor suppressor OS=Homo sapiens OX=9606 GN=VHL PE=1 SV=2	0	9.455	10	2	3	2	213	24.1	4.73	5.82	2	0	5642055	8.41709e+06	High	High	1	1.49185
FALSE	High	Master Protein	Q86TP1	Exopolyphosphatase PRUNE1 OS=Homo sapiens OX=9606 GN=PRUNE1 PE=1 SV=2	0	71.586	24	7	18	7	453	50.2	5.5	40.45	7	0	1.23166e+07	1.83676e+07	High	High	1	1.49128
FALSE	Medium	Master Protein	Q32NB8	CDP-diacylglycerol--glycerol-3-phosphate 3-phosphatidyltransferase, mitochondrial OS=Homo sapiens OX=9606 GN=PGS1 PE=2 SV=1	0.015	1.945	1	1	1	1	556	62.7	8.9	1.78	1	0	509845	760195	High	Peak Found	1	1.49103
FALSE	High	Master Protein	O00267	Transcription elongation factor SPT5 OS=Homo sapiens OX=9606 GN=SUPT5H PE=1 SV=1	0	315.7	41	33	85	33	1087	120.9	5.06	243.42	33	0	230119261	3.43099e+08	High	High	1	1.49096
FALSE	High	Master Protein	P68104	Elongation factor 1-alpha 1 OS=Homo sapiens OX=9606 GN=EEF1A1 PE=1 SV=1	0	355.404	50	26	371	14	462	50.1	9.01	1090.44	26	14	9.17739e+09	1.36821e+10	High	High	1	1.49085
FALSE	High	Master Protein	Q9BQ70	Transcription factor 25 OS=Homo sapiens OX=9606 GN=TCF25 PE=1 SV=1	0	32.91	9	4	7	4	676	76.6	6.35	20.76	4	0	4.79037e+06	7.14129e+06	Peak Found	High	1	1.49076
FALSE	High	Master Protein	Q9HA77	Probable cysteine--tRNA ligase, mitochondrial OS=Homo sapiens OX=9606 GN=CARS2 PE=1 SV=1	0	46.15	21	8	14	8	564	62.2	8.34	29.7	8	0	1.71945e+07	2.56323e+07	High	High	1	1.49073
FALSE	High	Master Protein	Q13505	Metaxin-1 OS=Homo sapiens OX=9606 GN=MTX1 PE=1 SV=3	0	73.441	27	11	23	11	466	51.4	9.79	51.87	11	0	6.86925e+07	1.024e+08	High	High	1	1.4907
FALSE	High	Master Protein	Q9H936	Mitochondrial glutamate carrier 1 OS=Homo sapiens OX=9606 GN=SLC25A22 PE=1 SV=1	0	41.687	32	7	11	7	323	34.4	9.29	30.54	7	0	2.74629e+07	40933199	High	High	1	1.49049
FALSE	High	Master Protein	O96013	Serine/threonine-protein kinase PAK 4 OS=Homo sapiens OX=9606 GN=PAK4 PE=1 SV=1	0	18.845	6	3	5	2	591	64	9.73	10.27	3	1	9.3283e+06	13902661	Peak Found	High	1	1.49037
FALSE	High	Master Protein	P55735	Protein SEC13 homolog OS=Homo sapiens OX=9606 GN=SEC13 PE=1 SV=3	0	17.614	16	4	9	4	322	35.5	5.48	9.49	4	0	1.98584e+07	2.95943e+07	High	High	1	1.49026
FALSE	High	Master Protein	Q3SXM5	Inactive hydroxysteroid dehydrogenase-like protein 1 OS=Homo sapiens OX=9606 GN=HSDL1 PE=1 SV=3	0	29.195	25	7	10	7	330	37	8.72	19.15	7	0	1.8283e+07	2.72435e+07	High	High	1	1.4901
FALSE	High	Master Protein	P47914	60S ribosomal protein L29 OS=Homo sapiens OX=9606 GN=RPL29 PE=1 SV=2	0	11.937	14	2	4	2	159	17.7	11.66	10.38	2	0	197936480	294942288	High	High	1	1.49009
FALSE	High	Master Protein	Q05639	Elongation factor 1-alpha 2 OS=Homo sapiens OX=9606 GN=EEF1A2 PE=1 SV=1	0	263.927	50	20	279	8	463	50.4	9.03	829.19	20	0	2.95605e+08	4.40442e+08	High	High	1	1.48997
FALSE	High	Master Protein	P10588	Nuclear receptor subfamily 2 group F member 6 OS=Homo sapiens OX=9606 GN=NR2F6 PE=1 SV=2	0	7.161	5	2	2	2	404	43	7.78	4.38	2	0	8.2188e+06	1.22413e+07	Peak Found	High	1	1.48943
FALSE	High	Master Protein	P22695	Cytochrome b-c1 complex subunit 2, mitochondrial OS=Homo sapiens OX=9606 GN=UQCRC2 PE=1 SV=3	0	283.926	64	18	62	18	453	48.4	8.63	214.2	18	0	4.02827e+08	5.99907e+08	High	High	1	1.48924
FALSE	High	Master Protein	Q5BJH7	Protein YIF1B OS=Homo sapiens OX=9606 GN=YIF1B PE=1 SV=1	0	9.119	12	2	2	2	314	34.4	9.16	4.93	2	0	6.65451e+06	9907517	High	High	1	1.48884
FALSE	High	Master Protein	P15170	Eukaryotic peptide chain release factor GTP-binding subunit ERF3A OS=Homo sapiens OX=9606 GN=GSPT1 PE=1 SV=1	0	204.172	41	19	62	19	499	55.7	5.62	191.25	19	0	2.90795e+08	4.32822e+08	High	High	1	1.48841
FALSE	High	Master Protein	Q92544	Transmembrane 9 superfamily member 4 OS=Homo sapiens OX=9606 GN=TM9SF4 PE=1 SV=2	0	25.593	6	3	5	3	642	74.5	6.54	12.83	3	0	6317358	9401185	High	High	1	1.48815
FALSE	High	Master Protein	Q9P2R7	Succinate--CoA ligase [ADP-forming] subunit beta, mitochondrial OS=Homo sapiens OX=9606 GN=SUCLA2 PE=1 SV=3	0	101.225	34	14	35	14	463	50.3	7.42	70.75	14	0	8.71698e+07	1.29699e+08	High	High	1	1.48789
FALSE	High	Master Protein	O96008	Mitochondrial import receptor subunit TOM40 homolog OS=Homo sapiens OX=9606 GN=TOMM40 PE=1 SV=1	0	230.002	48	11	61	11	361	37.9	7.25	221.04	11	0	2.36239e+08	3.51211e+08	High	High	1	1.48668
FALSE	High	Master Protein	Q8WWY3	U4/U6 small nuclear ribonucleoprotein Prp31 OS=Homo sapiens OX=9606 GN=PRPF31 PE=1 SV=2	0	61.303	34	12	20	12	499	55.4	5.78	44.69	12	0	3.81663e+07	5.67409e+07	High	High	1	1.48667
FALSE	High	Master Protein	Q9NZI8	Insulin-like growth factor 2 mRNA-binding protein 1 OS=Homo sapiens OX=9606 GN=IGF2BP1 PE=1 SV=2	0	155.09	42	22	61	20	577	63.4	9.2	159.8	22	2	5.64907e+08	839697189	High	High	1	1.48643
FALSE	High	Master Protein	P23921	Ribonucleoside-diphosphate reductase large subunit OS=Homo sapiens OX=9606 GN=RRM1 PE=1 SV=1	0	385.201	46	30	109	30	792	90	7.15	363.47	30	0	5.8836e+08	8.74453e+08	High	High	1	1.48625
FALSE	High	Master Protein	Q9UIJ7	GTP:AMP phosphotransferase AK3, mitochondrial OS=Homo sapiens OX=9606 GN=AK3 PE=1 SV=4	0	35.91	44	9	15	9	227	25.6	9.16	34.66	9	0	6.32809e+07	9.40378e+07	High	High	1	1.48604
FALSE	High	Master Protein	Q14257	Reticulocalbin-2 OS=Homo sapiens OX=9606 GN=RCN2 PE=1 SV=1	0	39.957	23	5	8	5	317	36.9	4.4	23.54	5	0	6.46444e+06	9.6059e+06	High	High	1	1.48596
FALSE	High	Master Protein	Q8NCG7	Diacylglycerol lipase-beta OS=Homo sapiens OX=9606 GN=DAGLB PE=1 SV=2	0	23.925	9	4	6	4	672	73.7	6.55	14.72	4	0	4.25696e+06	6324929	High	High	1	1.48579
FALSE	High	Master Protein	Q9P2J5	Leucine--tRNA ligase, cytoplasmic OS=Homo sapiens OX=9606 GN=LARS1 PE=1 SV=2	0	490.033	45	48	127	48	1176	134.4	7.3	380.34	48	0	6.12966e+08	9.1046e+08	High	High	1	1.48533
FALSE	High	Master Protein	P08574	Cytochrome c1, heme protein, mitochondrial OS=Homo sapiens OX=9606 GN=CYC1 PE=1 SV=3	0	97.317	32	9	37	9	325	35.4	9	72.72	9	0	1.17621e+08	1.74703e+08	High	High	1	1.4853
FALSE	High	Master Protein	Q01650	Large neutral amino acids transporter small subunit 1 OS=Homo sapiens OX=9606 GN=SLC7A5 PE=1 SV=2	0	45.594	15	7	16	6	507	55	7.72	36.15	7	1	9.21349e+07	136842489	High	High	1	1.48524
FALSE	High	Master Protein	Q14192	Four and a half LIM domains protein 2 OS=Homo sapiens OX=9606 GN=FHL2 PE=1 SV=3	0.001	5.527	8	2	3	2	279	32.2	7.55	1.98	2	0	4.4145e+06	6.55638e+06	High	High	1	1.48519
FALSE	Medium	Master Protein	Q9NWB6	Arginine and glutamate-rich protein 1 OS=Homo sapiens OX=9606 GN=ARGLU1 PE=1 SV=1	0.046	1.321	2	1	1	1	273	33.2	10.35	1.61	1	0	1.26751e+06	1.88232e+06	High	Peak Found	1	1.48504
FALSE	High	Master Protein	O96017	Serine/threonine-protein kinase Chk2 OS=Homo sapiens OX=9606 GN=CHEK2 PE=1 SV=1	0	8.858	7	4	5	4	543	60.9	5.91	8.19	4	0	1.90958e+07	2.83381e+07	High	High	1	1.48399
FALSE	High	Master Protein	Q9UHB9	Signal recognition particle subunit SRP68 OS=Homo sapiens OX=9606 GN=SRP68 PE=1 SV=2	0	227.485	50	32	63	32	627	70.7	8.56	178.5	32	0	2.50687e+08	3.71938e+08	High	High	1	1.48367
FALSE	High	Master Protein	Q8TC07	TBC1 domain family member 15 OS=Homo sapiens OX=9606 GN=TBC1D15 PE=1 SV=2	0	76.444	23	18	29	18	691	79.4	5.67	59.36	18	0	5.93411e+07	8.80123e+07	High	High	1	1.48316
FALSE	High	Master Protein	Q5SW79	Centrosomal protein of 170 kDa OS=Homo sapiens OX=9606 GN=CEP170 PE=1 SV=1	0	8.116	2	2	2	2	1584	175.2	7.11	2.63	2	0	2953129	4.37676e+06	Peak Found	High	1	1.48208
FALSE	High	Master Protein	Q8N1F7	Nuclear pore complex protein Nup93 OS=Homo sapiens OX=9606 GN=NUP93 PE=1 SV=2	0	204.33	44	30	67	30	819	93.4	5.72	148.88	30	0	1.68556e+08	2.49663e+08	High	High	1	1.48119
FALSE	High	Master Protein	Q08722	Leukocyte surface antigen CD47 OS=Homo sapiens OX=9606 GN=CD47 PE=1 SV=1	0.003	3.092	2	1	2	1	323	35.2	7.21	4.17	1	0	26420838	39128140	High	High	1	1.48096
FALSE	Medium	Master Protein	P0C221	Coiled-coil domain-containing protein 175 OS=Homo sapiens OX=9606 GN=CCDC175 PE=4 SV=2	0.011	2.062	1	1	2	1	793	93.6	6.71	4.32	1	0	16896444	25019072	High	High	1	1.48073
FALSE	High	Master Protein	Q96QA5	Gasdermin-A OS=Homo sapiens OX=9606 GN=GSDMA PE=1 SV=4	0	11.012	7	2	2	2	445	49.3	5.29	3.83	2	0	1.99634e+06	2.9551e+06	High	High	1	1.48026
FALSE	High	Master Protein	P49902	Cytosolic purine 5'-nucleotidase OS=Homo sapiens OX=9606 GN=NT5C2 PE=1 SV=1	0	72.814	27	12	20	12	561	64.9	6.14	52.45	12	0	5.84097e+07	8.64395e+07	High	High	1	1.47988
FALSE	High	Master Protein	Q16537	Serine/threonine-protein phosphatase 2A 56 kDa regulatory subunit epsilon isoform OS=Homo sapiens OX=9606 GN=PPP2R5E PE=1 SV=1	0	63.125	19	8	22	5	467	54.7	6.95	51.21	8	0	1.95318e+07	2.88967e+07	High	High	1	1.47947
FALSE	High	Master Protein	O75534	Cold shock domain-containing protein E1 OS=Homo sapiens OX=9606 GN=CSDE1 PE=1 SV=2	0	243.699	41	32	79	32	798	88.8	6.25	186.6	32	0	3.94311e+08	583346353	High	High	1	1.47941
FALSE	High	Master Protein	Q9NQA3	WAS protein family homolog 6 OS=Homo sapiens OX=9606 GN=WASH6P PE=1 SV=3	0	29.913	15	5	7	1	447	48	5.67	12.96	5	0	1.51097e+06	2.23533e+06	Peak Found	High	1	1.4794
FALSE	High	Master Protein	Q6NZ67	Mitotic-spindle organizing protein 2B OS=Homo sapiens OX=9606 GN=MZT2B PE=1 SV=1	0	17.581	38	4	8	4	158	16.2	10.15	12.38	4	0	5.56371e+06	8.22852e+06	High	High	1	1.47896
FALSE	High	Master Protein	Q86V21	Acetoacetyl-CoA synthetase OS=Homo sapiens OX=9606 GN=AACS PE=1 SV=1	0	47.502	21	13	22	12	672	75.1	6.24	21.68	13	1	2.5726e+07	3.80354e+07	High	High	1	1.47848
FALSE	High	Master Protein	Q9Y2Z4	Tyrosine--tRNA ligase, mitochondrial OS=Homo sapiens OX=9606 GN=YARS2 PE=1 SV=2	0	99.69	35	11	21	11	477	53.2	8.98	59.71	11	0	2.5217e+07	3.72667e+07	High	High	1	1.47784
FALSE	High	Master Protein	Q69YN2	CWF19-like protein 1 OS=Homo sapiens OX=9606 GN=CWF19L1 PE=1 SV=2	0	25.626	12	5	6	5	538	60.6	7.24	11.74	5	0	5.89006e+06	8.70265e+06	High	High	1	1.47751
FALSE	High	Master Protein	P55199	RNA polymerase II elongation factor ELL OS=Homo sapiens OX=9606 GN=ELL PE=1 SV=1	0.002	3.915	2	1	2	1	621	68.2	9.33	2.03	1	0	1.59308e+06	2.35374e+06	High	High	1	1.47747
FALSE	High	Master Protein	P21359	Neurofibromin OS=Homo sapiens OX=9606 GN=NF1 PE=1 SV=2	0	7.496	0	1	3	1	2839	319.2	7.39	7.65	1	0	544267	804110	High	High	1	1.47742
FALSE	Low	Master Protein	O60437	Periplakin OS=Homo sapiens OX=9606 GN=PPL PE=1 SV=4	0.067	1.082	1	1	1	1	1756	204.6	5.6	0	1	0	2.46053e+06	3635015	High	Peak Found	1	1.47733
FALSE	Low	Master Protein	Q6ZUJ8	Phosphoinositide 3-kinase adapter protein 1 OS=Homo sapiens OX=9606 GN=PIK3AP1 PE=1 SV=2	0.071	1.05	1	1	1	1	805	90.3	5.4	1.69	1	0	19206426	28373452	High	Peak Found	1	1.47729
FALSE	High	Master Protein	P57737	Coronin-7 OS=Homo sapiens OX=9606 GN=CORO7 PE=1 SV=2	0	116.418	23	12	22	12	925	100.5	5.8	70.55	12	0	3.71927e+07	5.49384e+07	High	High	1	1.47713
FALSE	High	Master Protein	Q92572	AP-3 complex subunit sigma-1 OS=Homo sapiens OX=9606 GN=AP3S1 PE=1 SV=1	0	21.345	29	5	7	5	193	21.7	5.39	7.38	5	0	1.79565e+07	26521436	High	High	1	1.47698
FALSE	High	Master Protein	Q9BQC3	2-(3-amino-3-carboxypropyl)histidine synthase subunit 2 OS=Homo sapiens OX=9606 GN=DPH2 PE=1 SV=1	0	54.935	17	5	13	5	489	52.1	5.53	46.61	5	0	1.9675e+07	2.90474e+07	High	High	1	1.47636
FALSE	High	Master Protein	P53999	Activated RNA polymerase II transcriptional coactivator p15 OS=Homo sapiens OX=9606 GN=SUB1 PE=1 SV=3	0	183.707	62	12	43	12	127	14.4	9.6	119.81	12	0	2.48536e+08	3.66767e+08	High	High	1	1.47571
FALSE	High	Master Protein	Q99961	Endophilin-A2 OS=Homo sapiens OX=9606 GN=SH3GL1 PE=1 SV=1	0	115.408	36	11	26	11	368	41.5	5.43	79.12	11	0	1.30096e+08	1.91983e+08	High	High	1	1.4757
FALSE	High	Master Protein	Q9UBT2	SUMO-activating enzyme subunit 2 OS=Homo sapiens OX=9606 GN=UBA2 PE=1 SV=2	0	212.21	43	21	47	21	640	71.2	5.29	146.83	21	0	149866376	2.21077e+08	High	High	1	1.47516
FALSE	High	Master Protein	P54105	Methylosome subunit pICln OS=Homo sapiens OX=9606 GN=CLNS1A PE=1 SV=1	0	77.186	43	5	19	5	237	26.2	4.11	61.83	5	0	1.04215e+08	1.5372e+08	High	High	1	1.47502
FALSE	High	Master Protein	P48729	Casein kinase I isoform alpha OS=Homo sapiens OX=9606 GN=CSNK1A1 PE=1 SV=2	0	43.981	33	9	16	9	337	38.9	9.57	26.72	9	0	2.91425e+07	4.29827e+07	High	High	1	1.47491
FALSE	High	Master Protein	Q86XN8	RNA-binding protein MEX3D OS=Homo sapiens OX=9606 GN=MEX3D PE=1 SV=3	0.001	5.442	4	2	2	2	651	64.8	5.35	2	2	0	1.91134e+06	2818986	High	High	1	1.47488
FALSE	High	Master Protein	O14640	Segment polarity protein dishevelled homolog DVL-1 OS=Homo sapiens OX=9606 GN=DVL1 PE=1 SV=2	0.003	3.173	4	1	1	1	695	75.1	7.81	0	1	0	684751	1.00945e+06	Peak Found	High	1	1.47419
FALSE	High	Master Protein	Q8TDX7	Serine/threonine-protein kinase Nek7 OS=Homo sapiens OX=9606 GN=NEK7 PE=1 SV=1	0	28.751	16	4	6	4	302	34.5	8.25	15.78	4	0	1.02919e+07	15160571	High	High	1	1.47306
FALSE	Medium	Master Protein	Q8NCC5	Sugar phosphate exchanger 3 OS=Homo sapiens OX=9606 GN=SLC37A3 PE=2 SV=2	0.011	2.078	2	1	2	1	494	54.5	5.66	3.92	1	0	1346134	1.98278e+06	High	High	1	1.47295
FALSE	High	Master Protein	Q93096	Protein tyrosine phosphatase type IVA 1 OS=Homo sapiens OX=9606 GN=PTP4A1 PE=1 SV=2	0	47.76	51	7	17	3	173	19.8	8.97	34.69	7	4	3.63075e+07	5.34573e+07	High	High	1	1.47235
FALSE	High	Master Protein	Q9UHY1	Nuclear receptor-binding protein OS=Homo sapiens OX=9606 GN=NRBP1 PE=1 SV=1	0	36.684	16	6	14	6	535	59.8	5.08	33.28	6	0	25464932	3.74895e+07	High	High	1	1.4722
FALSE	High	Master Protein	Q9Y3P9	Rab GTPase-activating protein 1 OS=Homo sapiens OX=9606 GN=RABGAP1 PE=1 SV=3	0	35.753	9	8	9	7	1069	121.7	5.25	16.44	8	1	9.07794e+06	1.33497e+07	High	High	1	1.47057
FALSE	High	Master Protein	O00418	Eukaryotic elongation factor 2 kinase OS=Homo sapiens OX=9606 GN=EEF2K PE=1 SV=2	0	18.586	12	7	7	7	725	82.1	5.33	8.28	7	0	2.03661e+07	2.99244e+07	High	High	1	1.46933
FALSE	High	Master Protein	Q9HC35	Echinoderm microtubule-associated protein-like 4 OS=Homo sapiens OX=9606 GN=EML4 PE=1 SV=3	0	72.539	18	12	17	12	981	108.8	6.4	43.71	12	0	2.60453e+07	3.82642e+07	High	High	1	1.46914
FALSE	High	Master Protein	Q96BX8	MOB kinase activator 3A OS=Homo sapiens OX=9606 GN=MOB3A PE=1 SV=1	0	15.545	23	4	5	4	217	25.4	8.63	5.81	4	0	4.10927e+06	6034762	High	High	1	1.46857
FALSE	High	Master Protein	Q7Z5K2	Wings apart-like protein homolog OS=Homo sapiens OX=9606 GN=WAPL PE=1 SV=1	0	99.581	15	11	22	11	1190	132.9	5.44	66.5	11	0	1.14297e+07	1.67794e+07	High	High	1	1.46805
FALSE	High	Master Protein	P62068	Ubiquitin carboxyl-terminal hydrolase 46 OS=Homo sapiens OX=9606 GN=USP46 PE=1 SV=1	0.003	3.162	2	1	2	1	366	42.4	6.83	3.78	1	0	1.24179e+06	1.82255e+06	High	High	1	1.46768
FALSE	High	Master Protein	P34913	Bifunctional epoxide hydrolase 2 OS=Homo sapiens OX=9606 GN=EPHX2 PE=1 SV=2	0	37.513	15	5	10	5	555	62.6	6.28	21.16	5	0	3.6775e+06	5.39285e+06	High	High	1	1.46644
FALSE	High	Master Protein	O00505	Importin subunit alpha-4 OS=Homo sapiens OX=9606 GN=KPNA3 PE=1 SV=2	0	105.532	39	14	29	7	521	57.8	4.94	73.17	14	7	1.22541e+08	1.79676e+08	High	High	1	1.46625
FALSE	High	Master Protein	Q7L5N7	Lysophosphatidylcholine acyltransferase 2 OS=Homo sapiens OX=9606 GN=LPCAT2 PE=1 SV=1	0	30.007	17	7	8	7	544	60.2	6.55	16.78	7	0	1.566e+07	2.29609e+07	High	High	1	1.46622
FALSE	High	Master Protein	P62495	Eukaryotic peptide chain release factor subunit 1 OS=Homo sapiens OX=9606 GN=ETF1 PE=1 SV=3	0	196.028	53	20	58	20	437	49	5.71	149.8	20	0	2.52312e+08	3.69912e+08	High	High	1	1.46609
FALSE	High	Master Protein	Q4ZIN3	Membralin OS=Homo sapiens OX=9606 GN=TMEM259 PE=1 SV=1	0	15.25	5	2	2	2	620	67.8	5.3	5.65	2	0	2.34696e+06	3.44048e+06	High	High	1	1.46593
FALSE	High	Master Protein	Q8WXE0	Caskin-2 OS=Homo sapiens OX=9606 GN=CASKIN2 PE=1 SV=2	0.002	3.473	1	1	1	1	1202	126.7	7.09	2.25	1	0	192799	282623	Peak Found	High	1	1.4659
FALSE	High	Master Protein	Q14CZ7	FAST kinase domain-containing protein 3, mitochondrial OS=Homo sapiens OX=9606 GN=FASTKD3 PE=1 SV=2	0.002	3.769	2	1	1	1	662	75.6	8.29	0	1	0	1.39833e+06	2.04943e+06	Peak Found	High	1	1.46563
FALSE	High	Master Protein	P41091	Eukaryotic translation initiation factor 2 subunit 3 OS=Homo sapiens OX=9606 GN=EIF2S3 PE=1 SV=3	0	144.085	37	15	53	15	472	51.1	8.4	153.86	15	0	4.44523e+08	6.51503e+08	High	High	1	1.46562
FALSE	High	Master Protein	Q14997	Proteasome activator complex subunit 4 OS=Homo sapiens OX=9606 GN=PSME4 PE=1 SV=2	0	175.463	21	27	49	27	1843	211.2	6.9	125.79	27	0	5.11242e+07	74869092	High	High	1	1.46446
FALSE	High	Master Protein	P51659	Peroxisomal multifunctional enzyme type 2 OS=Homo sapiens OX=9606 GN=HSD17B4 PE=1 SV=3	0	267.883	52	31	66	31	736	79.6	8.84	171.18	31	0	3.70852e+08	5.43036e+08	High	High	1	1.46429
FALSE	High	Master Protein	Q96DA0	Zymogen granule protein 16 homolog B OS=Homo sapiens OX=9606 GN=ZG16B PE=1 SV=3	0	37.791	25	4	9	4	208	22.7	7.39	26.45	4	0	1.69006e+07	2.4734e+07	High	High	1	1.4635
FALSE	High	Master Protein	Q13610	Periodic tryptophan protein 1 homolog OS=Homo sapiens OX=9606 GN=PWP1 PE=1 SV=1	0	42.707	15	5	12	5	501	55.8	4.77	28.14	5	0	2.57366e+07	3.7655e+07	High	High	1	1.46309
FALSE	High	Master Protein	Q96A33	PAT complex subunit CCDC47 OS=Homo sapiens OX=9606 GN=CCDC47 PE=1 SV=1	0	163.088	43	20	45	20	483	55.8	4.87	121.62	20	0	1.37038e+08	2.00489e+08	High	High	1	1.46302
FALSE	High	Master Protein	Q13614	Myotubularin-related protein 2 OS=Homo sapiens OX=9606 GN=MTMR2 PE=1 SV=4	0	6.134	3	2	2	2	643	73.3	7.4	2.07	2	0	2.9883e+06	4.37187e+06	High	High	1	1.463
FALSE	High	Master Protein	Q96ER3	Protein SAAL1 OS=Homo sapiens OX=9606 GN=SAAL1 PE=1 SV=2	0	50.717	20	7	15	7	474	53.5	4.5	35.52	7	0	1.9653e+07	2.87486e+07	High	High	1	1.46281
FALSE	High	Master Protein	P53985	Monocarboxylate transporter 1 OS=Homo sapiens OX=9606 GN=SLC16A1 PE=1 SV=3	0	147.446	18	10	30	10	500	53.9	8.66	88.1	10	0	8.39988e+07	1.22844e+08	High	High	1	1.46245
FALSE	High	Master Protein	P08708	40S ribosomal protein S17 OS=Homo sapiens OX=9606 GN=RPS17 PE=1 SV=2	0	145.229	57	9	37	9	135	15.5	9.85	119.46	9	0	4.95555e+08	7.24146e+08	High	High	1	1.46128
FALSE	High	Master Protein	P09132	Signal recognition particle 19 kDa protein OS=Homo sapiens OX=9606 GN=SRP19 PE=1 SV=3	0	10.818	11	2	2	2	144	16.1	9.85	6.27	2	0	9243697	13507300	High	High	1	1.46124
FALSE	High	Master Protein	P51812	Ribosomal protein S6 kinase alpha-3 OS=Homo sapiens OX=9606 GN=RPS6KA3 PE=1 SV=1	0	167.071	43	23	48	16	740	83.7	6.89	114.72	23	0	7.04751e+07	1.0298e+08	High	High	1	1.46123
FALSE	Medium	Master Protein	O95759	TBC1 domain family member 8 OS=Homo sapiens OX=9606 GN=TBC1D8 PE=1 SV=3	0.017	1.848	1	1	3	1	1140	130.8	5.52	3.61	1	0	6.3981e+06	9.34822e+06	High	High	1	1.46109
FALSE	High	Master Protein	Q9H0A8	COMM domain-containing protein 4 OS=Homo sapiens OX=9606 GN=COMMD4 PE=1 SV=1	0	22.539	23	3	8	3	199	21.8	7.31	23.34	3	0	3.71961e+06	5431705	High	High	1	1.46029
FALSE	High	Master Protein	Q14CX7	N-alpha-acetyltransferase 25, NatB auxiliary subunit OS=Homo sapiens OX=9606 GN=NAA25 PE=1 SV=1	0	245.252	35	28	58	28	972	112.2	6.64	151.37	28	0	1.80166e+08	2.63015e+08	High	High	1	1.45984
FALSE	High	Master Protein	P26599	Polypyrimidine tract-binding protein 1 OS=Homo sapiens OX=9606 GN=PTBP1 PE=1 SV=1	0	391.194	62	22	113	20	531	57.2	9.17	376.91	22	3	8.5748e+08	1.25157e+09	High	High	1	1.45959
FALSE	High	Master Protein	Q9NRW3	DNA dC->dU-editing enzyme APOBEC-3C OS=Homo sapiens OX=9606 GN=APOBEC3C PE=1 SV=2	0	7.518	6	1	3	1	190	22.8	7.59	3.75	1	0	2.4132e+06	3.52059e+06	High	High	1	1.45889
FALSE	High	Master Protein	Q9NVI1	Fanconi anemia group I protein OS=Homo sapiens OX=9606 GN=FANCI PE=1 SV=4	0	247.707	36	38	89	37	1328	149.2	6.74	207.68	38	0	1.36382e+08	1.98898e+08	High	High	1	1.45839
FALSE	High	Master Protein	Q9H3P7	Golgi resident protein GCP60 OS=Homo sapiens OX=9606 GN=ACBD3 PE=1 SV=4	0	108.402	36	12	24	12	528	60.6	5.06	70.75	12	0	2.40965e+08	3.51146e+08	High	High	1	1.45725
FALSE	High	Master Protein	Q3SY69	Mitochondrial 10-formyltetrahydrofolate dehydrogenase OS=Homo sapiens OX=9606 GN=ALDH1L2 PE=1 SV=2	0	71.987	19	11	15	11	923	101.7	6.52	37.66	11	0	9.17255e+06	1.3363e+07	High	High	1	1.45685
FALSE	High	Master Protein	Q96N11	Integrator complex subunit 15 OS=Homo sapiens OX=9606 GN=INTS15 PE=2 SV=1	0	6.907	8	2	2	2	449	50	7.69	1.8	2	0	2.17495e+06	3.16761e+06	High	Peak Found	1	1.45641
FALSE	High	Master Protein	O43813	Glutathione S-transferase LANCL1 OS=Homo sapiens OX=9606 GN=LANCL1 PE=1 SV=1	0	23.462	14	5	7	5	399	45.3	7.75	15.28	5	0	2.25483e+07	3.28322e+07	High	High	1	1.45608
FALSE	High	Master Protein	P52732	Kinesin-like protein KIF11 OS=Homo sapiens OX=9606 GN=KIF11 PE=1 SV=2	0	116.933	25	19	33	19	1056	119.1	5.64	83.95	19	0	6.32098e+07	92034846	High	High	1	1.45602
FALSE	High	Master Protein	Q9NWV8	BRISC and BRCA1-A complex member 1 OS=Homo sapiens OX=9606 GN=BABAM1 PE=1 SV=1	0	37.267	29	6	10	6	329	36.5	4.64	23.96	6	0	33993133	4.94865e+07	High	High	1	1.45578
FALSE	High	Master Protein	Q8TEQ6	Gem-associated protein 5 OS=Homo sapiens OX=9606 GN=GEMIN5 PE=1 SV=3	0	237.949	29	31	73	31	1508	168.5	6.62	166.81	31	0	1.66514e+08	2.42379e+08	High	High	1	1.4556
FALSE	High	Master Protein	Q9P0J7	E3 ubiquitin-protein ligase KCMF1 OS=Homo sapiens OX=9606 GN=KCMF1 PE=1 SV=2	0	34.127	8	2	6	2	381	41.9	5.66	11.71	2	0	7.04599e+06	1.02555e+07	High	High	1	1.4555
FALSE	High	Master Protein	Q96HU8	GTP-binding protein Di-Ras2 OS=Homo sapiens OX=9606 GN=DIRAS2 PE=1 SV=1	0.004	2.968	6	1	1	1	199	22.5	8.76	1.76	1	0	1.55258e+06	2.2589e+06	High	Peak Found	1	1.45493
FALSE	High	Master Protein	Q9UMR5	Lysosomal thioesterase PPT2 OS=Homo sapiens OX=9606 GN=PPT2 PE=1 SV=4	0	11.844	14	3	5	3	302	34.2	6.33	13.06	3	0	2210808	3.21612e+06	High	High	1	1.45473
FALSE	High	Master Protein	Q9P2B2	Prostaglandin F2 receptor negative regulator OS=Homo sapiens OX=9606 GN=PTGFRN PE=1 SV=2	0	31.424	9	6	8	6	879	98.5	6.61	14.94	6	0	8.72208e+06	1.26841e+07	High	High	1	1.45425
FALSE	High	Master Protein	Q9HAD4	WD repeat-containing protein 41 OS=Homo sapiens OX=9606 GN=WDR41 PE=1 SV=3	0	27.656	19	7	11	7	459	51.7	5.44	19.65	7	0	5.65156e+06	8.21732e+06	High	High	1	1.45399
FALSE	High	Master Protein	O95905	Protein ecdysoneless homolog OS=Homo sapiens OX=9606 GN=ECD PE=1 SV=1	0	49.068	20	9	14	9	644	72.7	4.87	28.7	9	0	1.36673e+07	1.98721e+07	High	High	1	1.45399
FALSE	High	Master Protein	P05166	Propionyl-CoA carboxylase beta chain, mitochondrial OS=Homo sapiens OX=9606 GN=PCCB PE=1 SV=3	0	26.624	14	5	8	5	539	58.2	7.64	20.33	5	0	1.92077e+07	2.79222e+07	High	High	1	1.4537
FALSE	High	Master Protein	O94817	Ubiquitin-like protein ATG12 OS=Homo sapiens OX=9606 GN=ATG12 PE=1 SV=1	0	6.761	12	2	4	2	140	15.1	5.1	8.33	2	0	4.79622e+06	6.97147e+06	High	High	1	1.45354
FALSE	High	Master Protein	Q5HYI8	Rab-like protein 3 OS=Homo sapiens OX=9606 GN=RABL3 PE=1 SV=1	0	11.439	13	3	4	3	236	26.4	7.11	9.83	3	0	8.29454e+06	12055952	High	High	1	1.45348
FALSE	High	Master Protein	Q15051	IQ calmodulin-binding motif-containing protein 1 OS=Homo sapiens OX=9606 GN=IQCB1 PE=1 SV=1	0	16.276	6	3	4	3	598	68.9	9.1	7.14	3	0	2.3876e+06	3.46958e+06	High	High	1	1.45316
FALSE	High	Master Protein	O14579	Coatomer subunit epsilon OS=Homo sapiens OX=9606 GN=COPE PE=1 SV=3	0	164.511	51	11	34	11	308	34.5	5.12	113.05	11	0	1.07004e+08	155412676	High	High	1	1.4524
FALSE	High	Master Protein	P05386	60S acidic ribosomal protein P1 OS=Homo sapiens OX=9606 GN=RPLP1 PE=1 SV=1	0	15.083	29	2	5	1	114	11.5	4.32	13.05	2	0	161954880	2.35219e+08	High	High	1	1.45238
FALSE	High	Master Protein	Q9BUL8	Programmed cell death protein 10 OS=Homo sapiens OX=9606 GN=PDCD10 PE=1 SV=1	0	64.407	56	10	16	10	212	24.7	8.19	39.35	10	0	6.95335e+07	1.0095e+08	High	High	1	1.45182
FALSE	High	Master Protein	P62753	40S ribosomal protein S6 OS=Homo sapiens OX=9606 GN=RPS6 PE=1 SV=1	0	129.648	30	13	43	13	249	28.7	10.84	130.78	13	0	4.77754e+08	6.93539e+08	High	High	1	1.45166
FALSE	High	Master Protein	Q12849	G-rich sequence factor 1 OS=Homo sapiens OX=9606 GN=GRSF1 PE=1 SV=3	0	138.077	44	12	29	12	480	53.1	6.19	80.81	12	0	8.47556e+07	123025258	High	High	1	1.45153
FALSE	High	Master Protein	P25685	DnaJ homolog subfamily B member 1 OS=Homo sapiens OX=9606 GN=DNAJB1 PE=1 SV=4	0	70.003	29	10	27	10	340	38	8.63	60.42	10	0	1.01925e+08	1.47946e+08	High	High	1	1.45152
FALSE	High	Master Protein	O95684	Centrosomal protein 43 OS=Homo sapiens OX=9606 GN=CEP43 PE=1 SV=1	0	11.956	11	3	3	3	399	43	4.81	4.55	3	0	1469685	2.13288e+06	High	High	1	1.45125
FALSE	High	Master Protein	P51003	Poly(A) polymerase alpha OS=Homo sapiens OX=9606 GN=PAPOLA PE=1 SV=4	0	132.909	33	23	46	23	745	82.8	7.37	110.52	23	0	9.25712e+07	134329385	High	High	1	1.45109
FALSE	High	Master Protein	O43592	Exportin-T OS=Homo sapiens OX=9606 GN=XPOT PE=1 SV=2	0	135.886	31	23	42	23	962	109.9	5.39	107.8	23	0	1.39166e+08	2.0193e+08	High	High	1	1.451
FALSE	High	Master Protein	Q9BZL6	Serine/threonine-protein kinase D2 OS=Homo sapiens OX=9606 GN=PRKD2 PE=1 SV=3	0	17.596	6	4	5	2	878	96.7	6.84	9.75	4	0	2.37462e+06	3.44381e+06	High	High	1	1.45026
FALSE	High	Master Protein	O75175	CCR4-NOT transcription complex subunit 3 OS=Homo sapiens OX=9606 GN=CNOT3 PE=1 SV=1	0	39.822	12	8	14	8	753	81.8	6.2	26.1	8	0	1.13152e+07	1.64088e+07	High	High	1	1.45015
FALSE	High	Master Protein	Q9NXW2	DnaJ homolog subfamily B member 12 OS=Homo sapiens OX=9606 GN=DNAJB12 PE=1 SV=5	0	5.581	4	1	2	1	375	41.8	8.69	5.94	1	0	2442950	3542399	High	High	1	1.45005
FALSE	High	Master Protein	P52292	Importin subunit alpha-1 OS=Homo sapiens OX=9606 GN=KPNA2 PE=1 SV=1	0	206.351	48	18	62	18	529	57.8	5.4	172.61	18	0	4.60198e+08	6.6707e+08	High	High	1	1.44953
FALSE	High	Master Protein	P45983	Mitogen-activated protein kinase 8 OS=Homo sapiens OX=9606 GN=MAPK8 PE=1 SV=2	0	23.319	16	5	12	2	427	48.3	6.89	25.32	5	0	1.53167e+06	2.21948e+06	High	High	1	1.44906
FALSE	High	Master Protein	Q99717	Mothers against decapentaplegic homolog 5 OS=Homo sapiens OX=9606 GN=SMAD5 PE=1 SV=1	0	20.366	9	3	5	1	465	52.2	7.71	11.68	3	0	1.57475e+06	2.28181e+06	High	High	1	1.449
FALSE	High	Master Protein	P36507	Dual specificity mitogen-activated protein kinase kinase 2 OS=Homo sapiens OX=9606 GN=MAP2K2 PE=1 SV=1	0	150.623	47	18	48	7	400	44.4	6.55	125.62	18	11	271898832	3.93861e+08	High	High	1	1.44856
FALSE	High	Master Protein	Q9NXV2	BTB/POZ domain-containing protein KCTD5 OS=Homo sapiens OX=9606 GN=KCTD5 PE=1 SV=1	0	24.759	26	4	4	4	234	26.1	6.24	10.69	4	0	5525459	7.99778e+06	Peak Found	High	1	1.44744
FALSE	High	Master Protein	P31943	Heterogeneous nuclear ribonucleoprotein H OS=Homo sapiens OX=9606 GN=HNRNPH1 PE=1 SV=4	0	197.117	47	15	50	6	449	49.2	6.3	141.57	15	8	5.69413e+08	8.24074e+08	High	High	1	1.44723
FALSE	High	Master Protein	Q9Y316	Protein MEMO1 OS=Homo sapiens OX=9606 GN=MEMO1 PE=1 SV=1	0	104.656	49	13	31	13	297	33.7	7.14	84.45	13	0	9.44335e+07	1.36655e+08	High	High	1	1.4471
FALSE	Medium	Master Protein	P22676	Calretinin OS=Homo sapiens OX=9606 GN=CALB2 PE=2 SV=2	0.046	1.321	3	1	1	1	271	31.5	5.15	0	1	0	1.75889e+06	2.54494e+06	High	Peak Found	1	1.4469
FALSE	High	Master Protein	Q9H3G5	Probable serine carboxypeptidase CPVL OS=Homo sapiens OX=9606 GN=CPVL PE=1 SV=2	0	57.356	20	8	18	8	476	54.1	5.62	41.3	8	0	25306777	3.66158e+07	High	High	1	1.44688
FALSE	High	Master Protein	Q8N6T3	ADP-ribosylation factor GTPase-activating protein 1 OS=Homo sapiens OX=9606 GN=ARFGAP1 PE=1 SV=2	0	113.052	50	13	27	13	406	44.6	5.66	81.47	13	0	4.98121e+07	7.20591e+07	High	High	1	1.44662
FALSE	High	Master Protein	P31751	RAC-beta serine/threonine-protein kinase OS=Homo sapiens OX=9606 GN=AKT2 PE=1 SV=2	0	17.169	10	4	7	2	481	55.7	6.37	9.49	4	1	10280742	1.48712e+07	High	High	1	1.44651
FALSE	Medium	Master Protein	P61916	NPC intracellular cholesterol transporter 2 OS=Homo sapiens OX=9606 GN=NPC2 PE=1 SV=1	0.018	1.843	6	1	1	1	151	16.6	7.65	0	1	0	3131378	4.52407e+06	High	Peak Found	1	1.44475
FALSE	High	Master Protein	P49770	Translation initiation factor eIF-2B subunit beta OS=Homo sapiens OX=9606 GN=EIF2B2 PE=1 SV=3	0	62.651	27	7	17	7	351	39	6.16	50.74	7	0	5.98422e+07	8.64187e+07	High	High	1	1.44411
FALSE	High	Master Protein	Q5T2E6	Armadillo-like helical domain-containing protein 3 OS=Homo sapiens OX=9606 GN=ARMH3 PE=1 SV=1	0	49.505	21	9	12	9	689	78.7	6.6	25.46	9	0	2.6755e+07	3.86346e+07	High	High	1	1.44401
FALSE	High	Master Protein	Q9NX20	39S ribosomal protein L16, mitochondrial OS=Homo sapiens OX=9606 GN=MRPL16 PE=1 SV=1	0	38.653	22	5	13	5	251	28.4	10.13	21.45	5	0	1.30683e+08	1.88592e+08	High	High	1	1.44312
FALSE	High	Master Protein	Q13618	Cullin-3 OS=Homo sapiens OX=9606 GN=CUL3 PE=1 SV=2	0	197.272	45	28	60	28	768	88.9	8.48	156.66	28	0	1.58773e+08	2.29129e+08	High	High	1	1.44312
FALSE	High	Master Protein	O14908	PDZ domain-containing protein GIPC1 OS=Homo sapiens OX=9606 GN=GIPC1 PE=1 SV=2	0	130.489	54	14	31	14	333	36	6.28	89.95	14	0	1.03693e+08	1.4961e+08	High	High	1	1.44282
FALSE	High	Master Protein	Q92797	Symplekin OS=Homo sapiens OX=9606 GN=SYMPK PE=1 SV=2	0	301.698	39	32	74	32	1274	141.1	6.13	218.74	32	0	1.69076e+08	2.43872e+08	High	High	1	1.44238
FALSE	High	Master Protein	P49005	DNA polymerase delta subunit 2 OS=Homo sapiens OX=9606 GN=POLD2 PE=1 SV=1	0	86.102	28	10	26	10	469	51.3	5.58	73.5	10	0	7.72205e+07	111347280	High	High	1	1.44194
FALSE	High	Master Protein	Q96K37	Solute carrier family 35 member E1 OS=Homo sapiens OX=9606 GN=SLC35E1 PE=1 SV=2	0.001	4.981	3	1	2	1	410	44.7	9.79	4.69	1	0	812312	1.17125e+06	High	High	1	1.44187
FALSE	High	Master Protein	O43251	RNA binding protein fox-1 homolog 2 OS=Homo sapiens OX=9606 GN=RBFOX2 PE=1 SV=3	0	25.612	17	6	11	6	390	41.3	7.27	13.88	6	0	4.30957e+07	6.21364e+07	High	High	1	1.44182
FALSE	High	Master Protein	O75694	Nuclear pore complex protein Nup155 OS=Homo sapiens OX=9606 GN=NUP155 PE=1 SV=1	0	214.533	25	26	56	26	1391	155.1	6.16	153.26	26	0	1.63345e+08	235509383	High	High	1	1.44179
FALSE	High	Master Protein	Q9P003	Protein cornichon homolog 4 OS=Homo sapiens OX=9606 GN=CNIH4 PE=1 SV=1	0	25.181	14	1	6	1	139	16.1	6.65	15.3	1	0	1.03314e+07	1.48954e+07	High	High	1	1.44176
FALSE	Medium	Master Protein	Q6UVK1	Chondroitin sulfate proteoglycan 4 OS=Homo sapiens OX=9606 GN=CSPG4 PE=1 SV=2	0.039	1.409	0	1	1	1	2322	250.4	5.47	1.66	1	0	2.21328e+06	3190688	High	Peak Found	1	1.44161
FALSE	High	Master Protein	P40818	Ubiquitin carboxyl-terminal hydrolase 8 OS=Homo sapiens OX=9606 GN=USP8 PE=1 SV=1	0	38.972	11	7	10	7	1118	127.4	8.51	14.93	7	0	6.84925e+06	9.87383e+06	High	High	1	1.44159
FALSE	High	Master Protein	Q9NSG2	Uncharacterized protein C1orf112 OS=Homo sapiens OX=9606 GN=C1orf112 PE=1 SV=1	0	6.95	4	2	2	2	853	96.5	6	2.78	2	0	961793	1.38623e+06	High	High	1	1.4413
FALSE	High	Master Protein	Q92791	Endoplasmic reticulum protein SC65 OS=Homo sapiens OX=9606 GN=P3H4 PE=1 SV=1	0	12.584	8	3	4	3	437	50.3	4.77	7.49	3	0	1679693	2.42055e+06	High	High	1	1.44107
FALSE	High	Master Protein	P16333	Cytoplasmic protein NCK1 OS=Homo sapiens OX=9606 GN=NCK1 PE=1 SV=1	0	23.453	19	6	9	6	377	42.8	6.47	14.65	6	0	8431819	1.21481e+07	High	High	1	1.44074
FALSE	High	Master Protein	Q99873	Protein arginine N-methyltransferase 1 OS=Homo sapiens OX=9606 GN=PRMT1 PE=1 SV=3	0	157.744	47	18	49	18	371	42.4	5.35	119.08	18	0	3.69873e+08	5.32478e+08	High	High	1	1.43962
FALSE	High	Master Protein	Q9BUF5	Tubulin beta-6 chain OS=Homo sapiens OX=9606 GN=TUBB6 PE=1 SV=1	0	277.052	56	20	172	9	446	49.8	4.88	448.91	20	1	2.0842e+08	2.99927e+08	High	High	1	1.43905
FALSE	High	Master Protein	Q9H7S9	Zinc finger protein 703 OS=Homo sapiens OX=9606 GN=ZNF703 PE=1 SV=1	0	26.456	9	4	7	3	590	58.2	8.79	17.62	4	1	2.3891e+07	3.43779e+07	High	High	1	1.43894
FALSE	High	Master Protein	P11498	Pyruvate carboxylase, mitochondrial OS=Homo sapiens OX=9606 GN=PC PE=1 SV=2	0	113.045	23	19	33	19	1178	129.6	6.84	62.81	19	0	5.084e+07	7.31531e+07	High	High	1	1.43889
FALSE	High	Master Protein	P52564	Dual specificity mitogen-activated protein kinase kinase 6 OS=Homo sapiens OX=9606 GN=MAP2K6 PE=1 SV=1	0	25.094	23	6	10	6	334	37.5	7.39	11.99	6	0	10885677	1.5651e+07	High	High	1	1.43776
FALSE	High	Master Protein	Q6ZT62	Bargin OS=Homo sapiens OX=9606 GN=BARGIN PE=1 SV=2	0	22.231	11	4	6	2	677	73.6	5.24	13.3	4	0	3.70985e+07	5.33361e+07	High	High	1	1.43769
FALSE	High	Master Protein	Q99986	Serine/threonine-protein kinase VRK1 OS=Homo sapiens OX=9606 GN=VRK1 PE=1 SV=1	0	27.387	17	5	8	5	396	45.4	8.91	20.36	5	0	2.95193e+07	4.24216e+07	High	High	1	1.43708
FALSE	High	Master Protein	Q8NFV4	Protein ABHD11 OS=Homo sapiens OX=9606 GN=ABHD11 PE=1 SV=1	0	52.74	30	6	13	6	315	34.7	9.48	25.66	6	0	2.26976e+07	3.2614e+07	High	High	1	1.43689
FALSE	High	Master Protein	Q3MIT2	tRNA pseudouridine synthase Pus10 OS=Homo sapiens OX=9606 GN=PUS10 PE=1 SV=1	0	9.716	4	1	2	1	529	60.2	6.54	6.16	1	0	1.46674e+06	2107446	High	High	1	1.43682
FALSE	High	Master Protein	Q92989	Polyribonucleotide 5'-hydroxyl-kinase Clp1 OS=Homo sapiens OX=9606 GN=CLP1 PE=1 SV=1	0	18.22	12	5	6	5	425	47.6	6.62	13.95	5	0	7.20955e+06	10355196	High	High	1	1.43632
FALSE	High	Master Protein	Q96KR6	Protein FAM210B, mitochondrial OS=Homo sapiens OX=9606 GN=FAM210B PE=1 SV=2	0.002	4.078	7	1	2	1	192	20.4	10.43	2.03	1	0	1.39645e+06	2.00554e+06	High	High	1	1.43617
FALSE	High	Master Protein	Q9UBF2	Coatomer subunit gamma-2 OS=Homo sapiens OX=9606 GN=COPG2 PE=1 SV=1	0	242.462	44	27	64	26	871	97.6	5.81	183.99	27	1	2.44468e+08	3.51093e+08	High	High	1	1.43615
FALSE	High	Master Protein	Q9BYG3	MKI67 FHA domain-interacting nucleolar phosphoprotein OS=Homo sapiens OX=9606 GN=NIFK PE=1 SV=1	0	24.546	23	6	8	6	293	34.2	9.88	17.32	6	0	1.25032e+07	17951660	High	High	1	1.43576
FALSE	High	Master Protein	Q969Q0	60S ribosomal protein L36a-like OS=Homo sapiens OX=9606 GN=RPL36AL PE=1 SV=3	0	39.469	31	6	11	6	106	12.5	10.65	24.55	6	0	5.47429e+07	7.85784e+07	High	High	1	1.43541
FALSE	High	Master Protein	Q9Y4G6	Talin-2 OS=Homo sapiens OX=9606 GN=TLN2 PE=1 SV=4	0	115.755	10	18	31	8	2542	271.4	5.57	70.06	18	0	5.56044e+06	7.97923e+06	High	High	1	1.435
FALSE	High	Master Protein	Q96S44	EKC/KEOPS complex subunit TP53RK OS=Homo sapiens OX=9606 GN=TP53RK PE=1 SV=2	0	48.244	30	6	14	6	253	28.1	9.54	31.56	6	0	5.16856e+07	7.41654e+07	High	High	1	1.43493
FALSE	High	Master Protein	Q5JSH3	WD repeat-containing protein 44 OS=Homo sapiens OX=9606 GN=WDR44 PE=1 SV=1	0	316.152	47	38	85	38	913	101.3	5.45	234.88	38	0	4.87901e+08	7.00023e+08	High	High	1	1.43477
FALSE	High	Master Protein	Q9Y3I1	F-box only protein 7 OS=Homo sapiens OX=9606 GN=FBXO7 PE=1 SV=1	0	39.079	16	6	11	6	522	58.5	6.55	27.4	6	0	7317697	1.0499e+07	High	High	1	1.43474
FALSE	High	Master Protein	P41227	N-alpha-acetyltransferase 10 OS=Homo sapiens OX=9606 GN=NAA10 PE=1 SV=1	0	160.573	68	15	39	15	235	26.4	5.64	108.24	15	0	4.6456e+08	6.66254e+08	High	High	1	1.43416
FALSE	High	Master Protein	Q9BZG8	2-(3-amino-3-carboxypropyl)histidine synthase subunit 1 OS=Homo sapiens OX=9606 GN=DPH1 PE=1 SV=2	0	39.243	23	8	13	8	443	48.8	8.18	20.21	8	0	1.41934e+07	2.03552e+07	High	High	1	1.43414
FALSE	High	Master Protein	Q12972	Nuclear inhibitor of protein phosphatase 1 OS=Homo sapiens OX=9606 GN=PPP1R8 PE=1 SV=2	0	143.126	43	15	34	15	351	38.5	7.37	90.56	15	0	8.61303e+07	1.23483e+08	High	High	1	1.43368
FALSE	High	Master Protein	Q9BZF1	Oxysterol-binding protein-related protein 8 OS=Homo sapiens OX=9606 GN=OSBPL8 PE=1 SV=3	0	7.684	2	2	3	2	889	101.1	6.96	3.7	2	0	3.3382e+06	4.78435e+06	High	High	1	1.43321
FALSE	High	Master Protein	Q9UN37	Vacuolar protein sorting-associated protein 4A OS=Homo sapiens OX=9606 GN=VPS4A PE=1 SV=1	0	150.307	46	17	34	10	437	48.9	7.8	99.64	17	6	9.24455e+07	1.32472e+08	High	High	1	1.43298
FALSE	High	Master Protein	Q969Z0	FAST kinase domain-containing protein 4 OS=Homo sapiens OX=9606 GN=TBRG4 PE=1 SV=1	0	205.612	44	20	57	20	631	70.7	7.42	170.77	20	0	2.06854e+08	296379116	High	High	1	1.43279
FALSE	Low	Master Protein	Q9P2D8	Protein unc-79 homolog OS=Homo sapiens OX=9606 GN=UNC79 PE=1 SV=4	0.069	1.059	0	1	1	1	2635	295.1	6.32	1.82	1	0	38956600	55783688	Peak Found	High	1	1.43194
FALSE	High	Master Protein	O94919	Endonuclease domain-containing 1 protein OS=Homo sapiens OX=9606 GN=ENDOD1 PE=1 SV=2	0	8.763	8	3	4	3	500	55	5.71	8.49	3	0	5.55234e+06	7946866	High	High	1	1.43126
FALSE	High	Master Protein	Q14684	Ribosomal RNA processing protein 1 homolog B OS=Homo sapiens OX=9606 GN=RRP1B PE=1 SV=3	0	11.683	4	3	5	3	758	84.4	9.76	8.64	3	0	1.08076e+07	1.54661e+07	High	High	1	1.43104
FALSE	High	Master Protein	P49736	DNA replication licensing factor MCM2 OS=Homo sapiens OX=9606 GN=MCM2 PE=1 SV=4	0	369.864	47	41	116	41	904	101.8	5.52	330.59	41	0	8.41476e+08	1.20393e+09	High	High	1	1.43074
FALSE	High	Master Protein	Q00577	Transcriptional activator protein Pur-alpha OS=Homo sapiens OX=9606 GN=PURA PE=1 SV=2	0	63.945	38	9	18	8	322	34.9	6.44	52.6	9	1	6.33323e+07	9.05468e+07	High	High	1	1.42971
FALSE	High	Master Protein	P19474	E3 ubiquitin-protein ligase TRIM21 OS=Homo sapiens OX=9606 GN=TRIM21 PE=1 SV=1	0.001	4.739	4	1	1	1	475	54.1	6.38	2.74	1	0	925130	1.32254e+06	Peak Found	High	1	1.42957
FALSE	Low	Master Protein	O75386	Tubby-related protein 3 OS=Homo sapiens OX=9606 GN=TULP3 PE=1 SV=2	0.054	1.217	2	1	1	1	442	49.6	7.74	0	1	0	1.23656e+06	1.76757e+06	High	Peak Found	1	1.42943
FALSE	High	Master Protein	Q9Y5B0	RNA polymerase II subunit A C-terminal domain phosphatase OS=Homo sapiens OX=9606 GN=CTDP1 PE=1 SV=3	0	14.284	5	4	4	4	961	104.3	5.27	2.49	4	0	6.58526e+06	9.41278e+06	High	High	1	1.42937
FALSE	High	Master Protein	Q9BZE4	GTP-binding protein 4 OS=Homo sapiens OX=9606 GN=GTPBP4 PE=1 SV=3	0	114.057	38	19	32	19	634	73.9	9.5	61.61	19	0	3.45396e+07	4.93501e+07	High	High	1	1.4288
FALSE	High	Master Protein	Q93008	Probable ubiquitin carboxyl-terminal hydrolase FAF-X OS=Homo sapiens OX=9606 GN=USP9X PE=1 SV=4	0	352.911	27	55	104	54	2554	290.3	5.8	223.9	55	1	2.97829e+08	4.25532e+08	High	High	1	1.42878
FALSE	High	Master Protein	P37268	Squalene synthase OS=Homo sapiens OX=9606 GN=FDFT1 PE=1 SV=1	0	42.349	24	8	14	8	417	48.1	6.54	28.85	8	0	2.31723e+07	3.30964e+07	High	High	1	1.42827
FALSE	High	Master Protein	P35250	Replication factor C subunit 2 OS=Homo sapiens OX=9606 GN=RFC2 PE=1 SV=3	0	121.812	52	13	23	13	354	39.1	6.44	73.71	13	0	6.35262e+07	9.07282e+07	High	High	1	1.4282
FALSE	High	Master Protein	Q13813	Spectrin alpha chain, non-erythrocytic 1 OS=Homo sapiens OX=9606 GN=SPTAN1 PE=1 SV=3	0	773.487	50	95	189	95	2472	284.4	5.35	494.53	95	0	3.91665e+08	5.59352e+08	High	High	1	1.42814
FALSE	High	Master Protein	Q9UJY4	ADP-ribosylation factor-binding protein GGA2 OS=Homo sapiens OX=9606 GN=GGA2 PE=1 SV=3	0	47.445	20	7	11	6	613	67.1	6.55	31.01	7	1	19411012	2.77115e+07	High	High	1	1.42762
FALSE	High	Master Protein	P56377	AP-1 complex subunit sigma-2 OS=Homo sapiens OX=9606 GN=AP1S2 PE=1 SV=1	0	14.096	22	3	4	3	157	18.6	5.47	5.93	3	0	4.99999e+06	7135760	High	High	1	1.42715
FALSE	High	Master Protein	P49643	DNA primase large subunit OS=Homo sapiens OX=9606 GN=PRIM2 PE=1 SV=2	0	78.615	37	16	29	16	509	58.8	7.91	64.83	16	0	6.23748e+07	8.90139e+07	High	High	1	1.42708
FALSE	High	Master Protein	P18621	60S ribosomal protein L17 OS=Homo sapiens OX=9606 GN=RPL17 PE=1 SV=3	0	105.314	42	9	42	9	184	21.4	10.17	86.5	9	0	5.46562e+08	7.79771e+08	High	High	1	1.42669
FALSE	High	Master Protein	Q8IWF2	FAD-dependent oxidoreductase domain-containing protein 2 OS=Homo sapiens OX=9606 GN=FOXRED2 PE=1 SV=1	0	34.317	9	4	5	4	684	77.7	7.72	17.52	4	0	7.48421e+06	1.06711e+07	High	High	1	1.42581
FALSE	High	Master Protein	Q8IXI2	Mitochondrial Rho GTPase 1 OS=Homo sapiens OX=9606 GN=RHOT1 PE=1 SV=2	0	26.891	11	5	9	4	618	70.7	6.27	20.33	5	0	5.15099e+06	7.34415e+06	High	High	1	1.42577
FALSE	High	Master Protein	P31323	cAMP-dependent protein kinase type II-beta regulatory subunit OS=Homo sapiens OX=9606 GN=PRKAR2B PE=1 SV=3	0	36.554	17	5	11	3	418	46.3	4.92	24.49	5	0	4.23251e+06	6034519	High	High	1	1.42575
FALSE	High	Master Protein	Q8N584	Tetratricopeptide repeat protein 39C OS=Homo sapiens OX=9606 GN=TTC39C PE=2 SV=2	0.004	2.735	2	1	2	1	583	65.8	6.99	4.26	1	0	2.87273e+06	4.09498e+06	High	High	1	1.42547
FALSE	High	Master Protein	O75487	Glypican-4 OS=Homo sapiens OX=9606 GN=GPC4 PE=1 SV=4	0	7.487	6	2	3	2	556	62.4	6.68	4.96	2	0	1987165	2.83175e+06	High	High	1	1.42502
FALSE	High	Master Protein	Q9P0R6	GSK3B-interacting protein OS=Homo sapiens OX=9606 GN=GSKIP PE=1 SV=2	0	16.942	15	1	3	1	139	15.6	4.48	9.81	1	0	786655	1.12075e+06	High	High	1	1.4247
FALSE	High	Master Protein	Q15386	Ubiquitin-protein ligase E3C OS=Homo sapiens OX=9606 GN=UBE3C PE=1 SV=3	0	103.784	23	20	36	20	1083	123.8	6.71	75.83	20	0	4.13877e+07	5.89641e+07	High	High	1	1.42467
FALSE	High	Master Protein	Q9Y4P1	Cysteine protease ATG4B OS=Homo sapiens OX=9606 GN=ATG4B PE=1 SV=2	0	59.868	19	7	11	6	393	44.3	5.07	31.77	7	1	3.09199e+07	44042562	High	High	1	1.42441
FALSE	High	Master Protein	O75150	E3 ubiquitin-protein ligase BRE1B OS=Homo sapiens OX=9606 GN=RNF40 PE=1 SV=5	0	115.486	25	18	28	15	1001	113.6	6.29	74.08	18	0	13555093	1.93068e+07	High	High	1	1.42432
FALSE	High	Master Protein	Q9H553	Alpha-1,3/1,6-mannosyltransferase ALG2 OS=Homo sapiens OX=9606 GN=ALG2 PE=1 SV=1	0.001	4.605	5	2	3	2	416	47.1	7.05	2.19	2	0	3.33107e+06	4.74398e+06	High	High	1	1.42416
FALSE	High	Master Protein	Q3ZCQ8	Mitochondrial import inner membrane translocase subunit TIM50 OS=Homo sapiens OX=9606 GN=TIMM50 PE=1 SV=2	0	61.755	28	8	15	8	353	39.6	8.37	41.74	8	0	1.02289e+08	1.45618e+08	High	High	1	1.4236
FALSE	High	Master Protein	Q8WYN0	Cysteine protease ATG4A OS=Homo sapiens OX=9606 GN=ATG4A PE=1 SV=1	0.002	4.081	6	2	3	1	398	45.3	5.05	5.8	2	0	3.67784e+06	5.23448e+06	High	Peak Found	1	1.42325
FALSE	High	Master Protein	Q9NV35	Nucleotide triphosphate diphosphatase NUDT15 OS=Homo sapiens OX=9606 GN=NUDT15 PE=1 SV=1	0	24.417	25	3	8	3	164	18.6	6.14	15.92	3	0	6.96225e+06	9.90614e+06	High	High	1	1.42284
FALSE	High	Master Protein	Q9GZS3	WD repeat-containing protein 61 OS=Homo sapiens OX=9606 GN=WDR61 PE=1 SV=1	0	95.471	48	9	22	9	305	33.6	5.47	59.53	9	0	7.62235e+07	1.08423e+08	High	High	1	1.42244
FALSE	High	Master Protein	Q5VSL9	Striatin-interacting protein 1 OS=Homo sapiens OX=9606 GN=STRIP1 PE=1 SV=1	0	63.908	24	12	23	9	837	95.5	6.29	42.5	12	3	2.94586e+07	4.18945e+07	High	High	1	1.42215
FALSE	High	Master Protein	O15530	3-phosphoinositide-dependent protein kinase 1 OS=Homo sapiens OX=9606 GN=PDPK1 PE=1 SV=1	0	22.358	12	5	9	5	556	63.1	7.36	17.42	5	0	7.61247e+06	1.08248e+07	High	High	1	1.42199
FALSE	High	Master Protein	Q2VPK5	Cytoplasmic tRNA 2-thiolation protein 2 OS=Homo sapiens OX=9606 GN=CTU2 PE=1 SV=1	0	44.128	23	9	18	9	515	56.1	6.32	33.82	9	0	1.95776e+07	2.78295e+07	High	High	1	1.4215
FALSE	High	Master Protein	P62081	40S ribosomal protein S7 OS=Homo sapiens OX=9606 GN=RPS7 PE=1 SV=1	0	194.523	64	15	60	15	194	22.1	10.1	198.32	15	0	9.95017e+08	1.41436e+09	High	High	1	1.42145
FALSE	High	Master Protein	P35221	Catenin alpha-1 OS=Homo sapiens OX=9606 GN=CTNNA1 PE=1 SV=1	0	175.231	33	19	38	17	906	100	6.29	109.38	19	2	8.74834e+07	1.24223e+08	High	High	1	1.41997
FALSE	High	Master Protein	Q00610	Clathrin heavy chain 1 OS=Homo sapiens OX=9606 GN=CLTC PE=1 SV=5	0	956.44	51	74	251	74	1675	191.5	5.69	793.51	74	0	1.65788e+09	2.35407e+09	High	High	1	1.41993
FALSE	High	Master Protein	Q9Y5A9	YTH domain-containing family protein 2 OS=Homo sapiens OX=9606 GN=YTHDF2 PE=1 SV=2	0	63.108	18	9	19	5	579	62.3	8.79	48.51	9	4	8.74616e+07	1.24172e+08	High	High	1	1.41973
FALSE	High	Master Protein	Q15056	Eukaryotic translation initiation factor 4H OS=Homo sapiens OX=9606 GN=EIF4H PE=1 SV=5	0	46.965	39	7	17	7	248	27.4	7.23	29.89	7	0	1.54249e+08	2.18503e+08	High	High	1	1.41655
FALSE	High	Master Protein	Q86VR2	Reticulophagy regulator 3 OS=Homo sapiens OX=9606 GN=RETREG3 PE=1 SV=1	0	23.057	10	3	7	3	466	51.4	4.97	19.49	3	0	8.12488e+06	1.15067e+07	High	High	1	1.41623
FALSE	High	Master Protein	P46977	Dolichyl-diphosphooligosaccharide--protein glycosyltransferase subunit STT3A OS=Homo sapiens OX=9606 GN=STT3A PE=1 SV=2	0	119.795	24	17	39	15	705	80.5	8.07	110.67	17	2	1.5676e+08	2.21936e+08	High	High	1	1.41577
FALSE	High	Master Protein	Q5J8M3	ER membrane protein complex subunit 4 OS=Homo sapiens OX=9606 GN=EMC4 PE=1 SV=2	0.002	3.995	14	2	2	2	183	20.1	8.62	0	2	0	3.72706e+06	5.27563e+06	High	High	1	1.41549
FALSE	High	Master Protein	O00165	HCLS1-associated protein X-1 OS=Homo sapiens OX=9606 GN=HAX1 PE=1 SV=2	0	15.631	16	3	6	3	279	31.6	4.92	5.56	3	0	6.14956e+06	8.70437e+06	High	High	1	1.41545
FALSE	High	Master Protein	Q9NR46	Endophilin-B2 OS=Homo sapiens OX=9606 GN=SH3GLB2 PE=1 SV=1	0	57.495	26	7	13	7	395	43.9	5.99	28.16	7	0	1.71748e+07	2.43098e+07	High	High	1	1.41543
FALSE	High	Master Protein	Q9Y478	5'-AMP-activated protein kinase subunit beta-1 OS=Homo sapiens OX=9606 GN=PRKAB1 PE=1 SV=4	0	31.306	31	5	11	4	270	30.4	6.4	19.83	5	1	6985372	9.88325e+06	High	High	1	1.41485
FALSE	High	Master Protein	Q96GA3	Protein LTV1 homolog OS=Homo sapiens OX=9606 GN=LTV1 PE=1 SV=1	0	33.206	17	7	10	7	475	54.8	4.91	17.13	7	0	15506082	2.19382e+07	High	High	1	1.41481
FALSE	Medium	Master Protein	Q96QT6	PHD finger protein 12 OS=Homo sapiens OX=9606 GN=PHF12 PE=1 SV=2	0.045	1.333	1	1	2	1	1004	109.6	7.74	2.1	1	0	3.38103e+06	4.78264e+06	Peak Found	High	1	1.41455
FALSE	High	Master Protein	O96006	E3 SUMO-protein ligase ZBED1 OS=Homo sapiens OX=9606 GN=ZBED1 PE=1 SV=1	0.002	3.391	1	1	2	1	694	78.1	6.1	2.39	1	0	932474	1.31871e+06	High	High	1	1.4142
FALSE	High	Master Protein	Q9ULK5	Vang-like protein 2 OS=Homo sapiens OX=9606 GN=VANGL2 PE=1 SV=2	0.001	4.444	6	2	3	2	521	59.7	9.22	4.2	2	0	3.49415e+06	4939419	High	High	1	1.41362
FALSE	High	Master Protein	Q9Y5M8	Signal recognition particle receptor subunit beta OS=Homo sapiens OX=9606 GN=SRPRB PE=1 SV=3	0	96.944	49	12	32	12	271	29.7	9.04	94.02	12	0	137996455	1.9507e+08	High	High	1	1.41359
FALSE	High	Master Protein	P33176	Kinesin-1 heavy chain OS=Homo sapiens OX=9606 GN=KIF5B PE=1 SV=1	0	411.205	57	46	116	36	963	109.6	6.51	312.8	46	11	3.87799e+08	5.48111e+08	High	High	1	1.41339
FALSE	High	Master Protein	O95202	Mitochondrial proton/calcium exchanger protein OS=Homo sapiens OX=9606 GN=LETM1 PE=1 SV=1	0	226.143	38	26	74	26	739	83.3	6.7	195.33	26	0	2.57496e+08	3.63877e+08	High	High	1	1.41313
FALSE	High	Master Protein	Q6UB35	Monofunctional C1-tetrahydrofolate synthase, mitochondrial OS=Homo sapiens OX=9606 GN=MTHFD1L PE=1 SV=1	0	119.777	26	18	38	17	978	105.7	8.06	90.96	18	1	9.22405e+07	1.30339e+08	High	High	1	1.41304
FALSE	High	Master Protein	Q92552	28S ribosomal protein S27, mitochondrial OS=Homo sapiens OX=9606 GN=MRPS27 PE=1 SV=3	0	162.361	47	19	46	19	414	47.6	6.18	108.37	19	0	2.70315e+08	3.81723e+08	High	High	1	1.41214
FALSE	High	Master Protein	Q9NRG9	Aladin OS=Homo sapiens OX=9606 GN=AAAS PE=1 SV=1	0	71.617	23	9	20	9	546	59.5	7.5	50.24	9	0	2.67745e+07	3.78023e+07	High	High	1	1.41188
FALSE	High	Master Protein	Q8IZ81	ELMO domain-containing protein 2 OS=Homo sapiens OX=9606 GN=ELMOD2 PE=1 SV=1	0	36.996	32	7	10	7	293	34.9	8.05	21.19	7	0	1.28122e+07	1.80767e+07	High	High	1	1.41089
FALSE	High	Master Protein	O14681	Etoposide-induced protein 2.4 homolog OS=Homo sapiens OX=9606 GN=EI24 PE=1 SV=4	0	12.77	12	3	6	3	340	38.9	9.72	13.26	3	0	5.03085e+06	7.09449e+06	High	High	1	1.4102
FALSE	High	Master Protein	P56192	Methionine--tRNA ligase, cytoplasmic OS=Homo sapiens OX=9606 GN=MARS1 PE=1 SV=2	0	324.092	39	29	82	29	900	101.1	6.16	252.45	29	0	5.27605e+08	7.43546e+08	High	High	1	1.40929
FALSE	High	Master Protein	Q9UBB4	Ataxin-10 OS=Homo sapiens OX=9606 GN=ATXN10 PE=1 SV=1	0	117.483	41	18	41	17	475	53.5	5.25	103.35	18	0	1.0524e+08	148307972	High	High	1	1.40924
FALSE	High	Master Protein	Q2TAA5	GDP-Man:Man(3)GlcNAc(2)-PP-Dol alpha-1,2-mannosyltransferase OS=Homo sapiens OX=9606 GN=ALG11 PE=1 SV=2	0	26.353	13	3	6	3	492	55.6	8.48	13.03	3	0	4290862	6046337	High	High	1	1.40912
FALSE	High	Master Protein	O94874	E3 UFM1-protein ligase 1 OS=Homo sapiens OX=9606 GN=UFL1 PE=1 SV=2	0	165.953	36	22	47	22	794	89.5	6.79	118.61	22	0	5.89758e+07	8.30722e+07	High	High	1	1.40858
FALSE	High	Master Protein	P30825	High affinity cationic amino acid transporter 1 OS=Homo sapiens OX=9606 GN=SLC7A1 PE=1 SV=1	0	20.908	7	3	9	2	629	67.6	5.43	27.08	3	1	16114098	2.26785e+07	High	High	1	1.40737
FALSE	High	Master Protein	O75818	Ribonuclease P protein subunit p40 OS=Homo sapiens OX=9606 GN=RPP40 PE=1 SV=3	0	77.843	31	8	21	8	363	41.8	6.67	50.36	8	0	21178278	2.97837e+07	High	High	1	1.40633
FALSE	High	Master Protein	Q96FZ2	Abasic site processing protein HMCES OS=Homo sapiens OX=9606 GN=HMCES PE=1 SV=1	0	45.992	31	9	12	9	354	40.5	8.15	26.12	9	0	1.77709e+07	24982659	High	High	1	1.40582
FALSE	High	Master Protein	Q6P3X3	Tetratricopeptide repeat protein 27 OS=Homo sapiens OX=9606 GN=TTC27 PE=1 SV=1	0	50.504	14	9	14	9	843	96.6	5.59	30.63	9	0	1.32271e+07	1.85934e+07	High	High	1	1.4057
FALSE	High	Master Protein	Q12905	Interleukin enhancer-binding factor 2 OS=Homo sapiens OX=9606 GN=ILF2 PE=1 SV=2	0	366.711	63	23	97	23	390	43	5.26	287.3	23	0	7.54535e+08	1.05945e+09	High	High	1	1.40411
FALSE	High	Master Protein	Q5RKV6	Exosome complex component MTR3 OS=Homo sapiens OX=9606 GN=EXOSC6 PE=1 SV=1	0	46.51	49	9	15	9	272	28.2	6.28	32.17	9	0	3.24395e+07	4.55347e+07	High	High	1	1.40368
FALSE	High	Master Protein	P62987	Ubiquitin-60S ribosomal protein L40 OS=Homo sapiens OX=9606 GN=UBA52 PE=1 SV=2	0	52.902	46	8	52	8	128	14.7	9.83	116	8	0	1.23925e+09	1.73925e+09	High	High	1	1.40347
FALSE	High	Master Protein	Q9UKN8	General transcription factor 3C polypeptide 4 OS=Homo sapiens OX=9606 GN=GTF3C4 PE=1 SV=2	0	35.172	9	5	12	5	822	91.9	6.65	20.88	5	0	1.06448e+07	1.49382e+07	High	High	1	1.40333
FALSE	High	Master Protein	P24928	DNA-directed RNA polymerase II subunit RPB1 OS=Homo sapiens OX=9606 GN=POLR2A PE=1 SV=2	0	60.968	6	9	14	9	1970	217	7.37	36.25	9	0	1.11518e+07	1.56414e+07	High	High	1	1.40259
FALSE	High	Master Protein	Q9H3N1	Thioredoxin-related transmembrane protein 1 OS=Homo sapiens OX=9606 GN=TMX1 PE=1 SV=1	0	66.669	31	11	27	11	280	31.8	4.98	57.54	11	0	2.26216e+08	316897036	High	High	1	1.40086
FALSE	High	Master Protein	P11586	C-1-tetrahydrofolate synthase, cytoplasmic OS=Homo sapiens OX=9606 GN=MTHFD1 PE=1 SV=4	0	571.514	58	46	170	46	935	101.5	7.3	533.21	46	0	2.3291e+09	3.26179e+09	High	High	1	1.40045
FALSE	High	Master Protein	Q13112	Chromatin assembly factor 1 subunit B OS=Homo sapiens OX=9606 GN=CHAF1B PE=1 SV=1	0	13.07	8	3	6	3	559	61.5	7.5	16.44	3	0	5.09997e+06	7.13833e+06	High	High	1	1.39968
FALSE	High	Master Protein	P30566	Adenylosuccinate lyase OS=Homo sapiens OX=9606 GN=ADSL PE=1 SV=2	0	200.486	48	17	52	17	484	54.9	7.11	155.93	17	0	2.00716e+08	2.8088e+08	High	High	1	1.39939
FALSE	High	Master Protein	Q9ULX3	RNA-binding protein NOB1 OS=Homo sapiens OX=9606 GN=NOB1 PE=1 SV=1	0	81.114	39	11	25	11	412	46.6	7.18	49.94	11	0	2.67882e+07	3.74789e+07	High	High	1	1.39908
FALSE	High	Master Protein	Q5C9Z4	Nucleolar MIF4G domain-containing protein 1 OS=Homo sapiens OX=9606 GN=NOM1 PE=1 SV=1	0	8.562	4	2	2	2	860	96.2	8.1	2.72	2	0	3.54403e+06	4.95416e+06	Peak Found	High	1	1.39789
FALSE	High	Master Protein	Q9UI14	Prenylated Rab acceptor protein 1 OS=Homo sapiens OX=9606 GN=RABAC1 PE=1 SV=1	0	13.975	11	2	5	2	185	20.6	7.34	10.78	2	0	6.13089e+06	8.57004e+06	High	High	1	1.39785
FALSE	High	Master Protein	Q9Y3T9	Nucleolar complex protein 2 homolog OS=Homo sapiens OX=9606 GN=NOC2L PE=1 SV=4	0	16.241	6	5	7	5	749	84.9	5.62	12.97	5	0	4.43197e+06	6.18812e+06	High	High	1	1.39625
FALSE	High	Master Protein	Q8IVS2	Malonyl-CoA-acyl carrier protein transacylase, mitochondrial OS=Homo sapiens OX=9606 GN=MCAT PE=1 SV=2	0	66.302	41	11	19	11	390	42.9	8.72	41.07	11	0	3.93073e+07	5.48797e+07	High	High	1	1.39617
FALSE	High	Master Protein	Q92973	Transportin-1 OS=Homo sapiens OX=9606 GN=TNPO1 PE=1 SV=2	0	273.366	38	27	80	21	898	102.3	4.98	207.5	27	6	3.78627e+08	5.28204e+08	High	High	1	1.39505
FALSE	High	Master Protein	Q9UM19	Hippocalcin-like protein 4 OS=Homo sapiens OX=9606 GN=HPCAL4 PE=1 SV=3	0.002	3.54	6	1	1	1	191	22.2	4.89	2.01	1	0	1.29736e+06	1.80906e+06	High	Peak Found	1	1.39441
FALSE	High	Master Protein	Q9H2M9	Rab3 GTPase-activating protein non-catalytic subunit OS=Homo sapiens OX=9606 GN=RAB3GAP2 PE=1 SV=1	0	178.389	29	27	50	27	1393	155.9	5.62	104.08	27	0	8.17793e+07	1.14012e+08	High	High	1	1.39415
FALSE	High	Master Protein	O94811	Tubulin polymerization-promoting protein OS=Homo sapiens OX=9606 GN=TPPP PE=1 SV=1	0	8.703	13	2	3	2	219	23.7	9.44	5.21	2	0	1.66235e+06	2.31717e+06	High	High	1	1.39392
FALSE	High	Master Protein	Q9NPF5	DNA methyltransferase 1-associated protein 1 OS=Homo sapiens OX=9606 GN=DMAP1 PE=1 SV=1	0.001	4.232	3	1	2	1	467	53	9.5	4.12	1	0	2224686	3.10037e+06	High	High	1	1.39362
FALSE	High	Master Protein	Q9BVM2	Protein DPCD OS=Homo sapiens OX=9606 GN=DPCD PE=1 SV=2	0	18.502	36	6	9	6	203	23.2	9.03	13.43	6	0	1.19638e+07	16664503	High	High	1	1.39292
FALSE	High	Master Protein	Q6PI48	Aspartate--tRNA ligase, mitochondrial OS=Homo sapiens OX=9606 GN=DARS2 PE=1 SV=1	0	129.383	35	18	41	18	645	73.5	8.02	89.48	18	0	1.36649e+08	190279635	High	High	1	1.39247
FALSE	High	Master Protein	Q96P70	Importin-9 OS=Homo sapiens OX=9606 GN=IPO9 PE=1 SV=3	0	290.695	37	25	84	25	1041	115.9	4.81	237.37	25	0	2.94385e+08	4.09919e+08	High	High	1	1.39246
FALSE	High	Master Protein	P36508	Zinc finger protein 76 OS=Homo sapiens OX=9606 GN=ZNF76 PE=1 SV=2	0	6.704	2	1	3	1	570	61.8	6.05	6.11	1	0	3515432	4.89439e+06	High	High	1	1.39226
FALSE	Medium	Master Protein	Q96FV9	THO complex subunit 1 OS=Homo sapiens OX=9606 GN=THOC1 PE=1 SV=1	0.015	1.924	2	1	1	1	657	75.6	4.98	1.63	1	0	4.35961e+06	6068428	Peak Found	High	1	1.39197
FALSE	High	Master Protein	Q9HCE5	N6-adenosine-methyltransferase non-catalytic subunit OS=Homo sapiens OX=9606 GN=METTL14 PE=1 SV=2	0	11.484	6	2	2	2	456	52.1	6.21	4.69	2	0	10161377	14143139	High	High	1	1.39185
FALSE	Low	Master Protein	Q52MB2	Coiled-coil domain-containing protein 184 OS=Homo sapiens OX=9606 GN=CCDC184 PE=1 SV=2	0.077	1.001	5	1	1	1	194	20.5	4.16	0	1	0	2.44992e+06	3.40858e+06	Peak Found	High	1	1.39131
FALSE	High	Master Protein	Q8NC44	Reticulophagy regulator 2 OS=Homo sapiens OX=9606 GN=RETREG2 PE=1 SV=3	0.003	3.302	2	1	1	1	543	57.8	4.45	2.18	1	0	2.71376e+06	3.77397e+06	Peak Found	High	1	1.39068
FALSE	High	Master Protein	Q9HCC0	Methylcrotonoyl-CoA carboxylase beta chain, mitochondrial OS=Homo sapiens OX=9606 GN=MCCC2 PE=1 SV=1	0	168.308	52	22	52	22	563	61.3	7.68	118.16	22	0	2.4338e+08	338462462	High	High	1	1.39068
FALSE	High	Master Protein	Q9Y3Z3	Deoxynucleoside triphosphate triphosphohydrolase SAMHD1 OS=Homo sapiens OX=9606 GN=SAMHD1 PE=1 SV=2	0	153.576	37	19	39	19	626	72.2	7.14	96.88	19	0	1.1309e+08	1.57208e+08	High	High	1	1.39011
FALSE	High	Master Protein	Q5TA50	Ceramide-1-phosphate transfer protein OS=Homo sapiens OX=9606 GN=CPTP PE=1 SV=1	0	5.553	7	1	1	1	214	24.4	7.21	2.45	1	0	1.83139e+06	2.54501e+06	High	Peak Found	1	1.38967
FALSE	High	Master Protein	Q10472	Polypeptide N-acetylgalactosaminyltransferase 1 OS=Homo sapiens OX=9606 GN=GALNT1 PE=1 SV=1	0	14.239	12	5	8	5	559	64.2	7.72	6.78	5	0	3006764	4.17792e+06	High	High	1	1.38951
FALSE	High	Master Protein	P48444	Coatomer subunit delta OS=Homo sapiens OX=9606 GN=ARCN1 PE=1 SV=1	0	243.149	53	28	87	28	511	57.2	6.21	222.51	28	0	3.30924e+08	4.59334e+08	High	High	1	1.38804
FALSE	High	Master Protein	Q9H7Z6	Histone acetyltransferase KAT8 OS=Homo sapiens OX=9606 GN=KAT8 PE=1 SV=2	0	6.902	5	1	2	1	458	52.4	8.27	2.73	1	0	601523	834914	High	High	1	1.388
FALSE	High	Master Protein	Q8TEA1	tRNA (cytosine(72)-C(5))-methyltransferase NSUN6 OS=Homo sapiens OX=9606 GN=NSUN6 PE=1 SV=1	0	9.058	4	2	3	2	469	51.7	7.96	6.33	2	0	3.74755e+06	5.20157e+06	High	High	1	1.38799
FALSE	High	Master Protein	O95685	Protein phosphatase 1 regulatory subunit 3D OS=Homo sapiens OX=9606 GN=PPP1R3D PE=1 SV=1	0.001	4.733	7	2	2	2	299	32.5	8.07	2.14	2	0	4.07853e+06	5.65936e+06	Peak Found	High	1	1.3876
FALSE	High	Master Protein	O94966	Ubiquitin carboxyl-terminal hydrolase 19 OS=Homo sapiens OX=9606 GN=USP19 PE=1 SV=2	0	93.302	21	17	26	17	1318	145.6	6.28	45.93	17	0	3.00497e+07	4.16966e+07	High	High	1	1.38759
FALSE	High	Master Protein	O14744	Protein arginine N-methyltransferase 5 OS=Homo sapiens OX=9606 GN=PRMT5 PE=1 SV=4	0	314.738	51	25	80	25	637	72.6	6.29	240.86	25	0	4.70562e+08	652939066	High	High	1	1.38757
FALSE	High	Master Protein	P55010	Eukaryotic translation initiation factor 5 OS=Homo sapiens OX=9606 GN=EIF5 PE=1 SV=2	0	94.128	27	14	42	14	431	49.2	5.58	94.55	14	0	2.50255e+08	3.47243e+08	High	High	1	1.38756
FALSE	High	Master Protein	Q969Y2	tRNA modification GTPase GTPBP3, mitochondrial OS=Homo sapiens OX=9606 GN=GTPBP3 PE=1 SV=2	0	76.512	29	11	21	11	492	52	6.48	53.17	11	0	2.21809e+07	3.07757e+07	High	High	1	1.38749
FALSE	High	Master Protein	Q3KNV8	Polycomb group RING finger protein 3 OS=Homo sapiens OX=9606 GN=PCGF3 PE=1 SV=1	0.002	3.407	4	1	1	1	242	28.1	8.22	0	1	0	1.57061e+06	2.1791e+06	Peak Found	High	1	1.38742
FALSE	High	Master Protein	O43819	Protein SCO2 homolog, mitochondrial OS=Homo sapiens OX=9606 GN=SCO2 PE=1 SV=3	0	52.053	39	8	15	8	266	29.8	8.85	31.15	8	0	6.24008e+07	8.65733e+07	High	High	1	1.38737
FALSE	High	Master Protein	Q8TD19	Serine/threonine-protein kinase Nek9 OS=Homo sapiens OX=9606 GN=NEK9 PE=1 SV=2	0	76.727	14	11	22	11	979	107.1	5.74	54.99	11	0	3.1716e+07	4.39794e+07	High	High	1	1.38666
FALSE	High	Master Protein	Q6PML9	Zinc transporter 9 OS=Homo sapiens OX=9606 GN=SLC30A9 PE=1 SV=1	0	10.051	7	3	3	3	568	63.5	8.32	7.13	3	0	2.0344e+07	28207517	High	High	1	1.38652
FALSE	High	Master Protein	P51570	Galactokinase OS=Homo sapiens OX=9606 GN=GALK1 PE=1 SV=1	0	160.733	47	15	40	15	392	42.2	6.46	118.46	15	0	219649690	3.04543e+08	High	High	1	1.3865
FALSE	High	Master Protein	Q9BTU6	Phosphatidylinositol 4-kinase type 2-alpha OS=Homo sapiens OX=9606 GN=PI4K2A PE=1 SV=1	0	36.753	20	7	12	7	479	54	8.29	40.35	7	0	12538061	1.73827e+07	High	High	1	1.3864
FALSE	High	Master Protein	Q969E8	Pre-rRNA-processing protein TSR2 homolog OS=Homo sapiens OX=9606 GN=TSR2 PE=1 SV=1	0	6.556	6	1	3	1	191	20.9	4.39	7.35	1	0	4.17186e+06	5783266	High	High	1	1.38626
FALSE	High	Master Protein	O15143	Actin-related protein 2/3 complex subunit 1B OS=Homo sapiens OX=9606 GN=ARPC1B PE=1 SV=3	0	16.847	13	4	6	4	372	40.9	8.35	11.51	4	0	12545923	1.73874e+07	High	High	1	1.3859
FALSE	Medium	Master Protein	Q9Y615	Actin-like protein 7A OS=Homo sapiens OX=9606 GN=ACTL7A PE=1 SV=1	0.04	1.379	1	1	2	1	435	48.6	7.09	0	1	0	2.76078e+06	3.82523e+06	High	High	1	1.38556
FALSE	High	Master Protein	O75083	WD repeat-containing protein 1 OS=Homo sapiens OX=9606 GN=WDR1 PE=1 SV=4	0	233.761	46	22	55	22	606	66.2	6.65	167.76	22	0	1.96593e+08	2.72332e+08	High	High	1	1.38526
FALSE	High	Master Protein	Q6P587	Acylpyruvase FAHD1, mitochondrial OS=Homo sapiens OX=9606 GN=FAHD1 PE=1 SV=2	0	57.409	43	6	15	6	224	24.8	7.39	36.08	6	0	3.68493e+07	5.10401e+07	High	High	1	1.3851
FALSE	High	Master Protein	Q9UBS8	E3 ubiquitin-protein ligase RNF14 OS=Homo sapiens OX=9606 GN=RNF14 PE=1 SV=1	0	12.143	8	2	3	2	474	53.8	4.75	7.13	2	0	1.04058e+06	1441257	High	High	1	1.38505
FALSE	High	Master Protein	P17812	CTP synthase 1 OS=Homo sapiens OX=9606 GN=CTPS1 PE=1 SV=2	0	156.911	36	19	54	17	591	66.6	6.46	148.97	19	2	5.09347e+08	705409968	High	High	1	1.38493
FALSE	High	Master Protein	Q9Y570	Protein phosphatase methylesterase 1 OS=Homo sapiens OX=9606 GN=PPME1 PE=1 SV=3	0	95.433	33	13	26	13	386	42.3	5.97	56.62	13	0	1.02383e+08	141763690	High	High	1	1.38464
FALSE	High	Master Protein	P0DMN0	Sulfotransferase 1A4 OS=Homo sapiens OX=9606 GN=SULT1A4 PE=1 SV=1	0	52.221	38	7	13	3	295	34.2	6.01	35.44	7	0	1.7179e+06	2.37862e+06	High	High	1	1.38461
FALSE	High	Master Protein	O95571	Persulfide dioxygenase ETHE1, mitochondrial OS=Homo sapiens OX=9606 GN=ETHE1 PE=1 SV=2	0	26.865	12	2	4	2	254	27.9	6.83	14.84	2	0	8.98079e+06	1.24345e+07	High	High	1	1.38456
FALSE	High	Master Protein	P18031	Tyrosine-protein phosphatase non-receptor type 1 OS=Homo sapiens OX=9606 GN=PTPN1 PE=1 SV=1	0	80.669	34	11	21	11	435	49.9	6.27	49.13	11	0	6.90617e+07	9.56098e+07	High	High	1	1.38441
FALSE	High	Master Protein	Q5JTY5	COBW domain-containing protein 3 OS=Homo sapiens OX=9606 GN=CBWD3 PE=1 SV=1	0	49.138	26	6	9	6	395	44	4.87	22.04	6	0	2.07831e+07	2.87714e+07	High	High	1	1.38437
FALSE	High	Master Protein	O75746	Electrogenic aspartate/glutamate antiporter SLC25A12, mitochondrial OS=Homo sapiens OX=9606 GN=SLC25A12 PE=1 SV=2	0	93.348	32	17	25	11	678	74.7	8.38	53.47	17	0	2.58621e+07	3.5795e+07	High	High	1	1.38407
FALSE	High	Master Protein	Q9BR76	Coronin-1B OS=Homo sapiens OX=9606 GN=CORO1B PE=1 SV=1	0	42.512	24	9	12	9	489	54.2	5.88	24.77	9	0	4.20623e+07	5.81924e+07	High	High	1	1.38348
FALSE	High	Master Protein	Q13619	Cullin-4A OS=Homo sapiens OX=9606 GN=CUL4A PE=1 SV=3	0	116.653	32	23	56	11	759	87.6	8.13	115.84	23	0	4.05084e+07	55993255	High	High	1	1.38226
FALSE	High	Master Protein	Q9H4I3	TraB domain-containing protein OS=Homo sapiens OX=9606 GN=TRABD PE=1 SV=1	0	93.151	26	8	21	8	376	42.3	8	60.32	8	0	2.41226e+07	3.33354e+07	High	High	1	1.38191
FALSE	High	Master Protein	Q92896	Golgi apparatus protein 1 OS=Homo sapiens OX=9606 GN=GLG1 PE=1 SV=2	0	46.522	8	8	16	8	1179	134.5	6.9	30.29	8	0	2.30104e+07	3.17959e+07	High	High	1	1.38181
FALSE	High	Master Protein	O75844	CAAX prenyl protease 1 homolog OS=Homo sapiens OX=9606 GN=ZMPSTE24 PE=1 SV=2	0	127.782	36	14	36	14	475	54.8	7.49	80.15	14	0	82430067	1.13902e+08	High	High	1	1.3818
FALSE	Medium	Master Protein	Q6ZNA5	Ferric-chelate reductase 1 OS=Homo sapiens OX=9606 GN=FRRS1 PE=2 SV=2	0.047	1.309	1	1	2	1	592	66.1	7.47	1.63	1	0	2.16545e+06	2.99165e+06	High	High	1	1.38154
FALSE	High	Master Protein	P12035	Keratin, type II cytoskeletal 3 OS=Homo sapiens OX=9606 GN=KRT3 PE=1 SV=3	0	96.96	16	15	38	1	628	64.4	6.48	90.83	15	2	7.7459e+06	10692739	High	Not Found	1	1.38044
FALSE	High	Master Protein	Q9NRF8	CTP synthase 2 OS=Homo sapiens OX=9606 GN=CTPS2 PE=1 SV=1	0	107.465	34	14	32	12	586	65.6	6.9	81.25	14	0	4.62488e+07	63841568	High	High	1	1.38039
FALSE	High	Master Protein	Q8WWK9	Cytoskeleton-associated protein 2 OS=Homo sapiens OX=9606 GN=CKAP2 PE=1 SV=1	0	6.867	1	1	1	1	683	76.9	9.41	2.89	1	0	1.32686e+06	1.83154e+06	High	Peak Found	1	1.38036
FALSE	High	Master Protein	Q9Y287	Integral membrane protein 2B OS=Homo sapiens OX=9606 GN=ITM2B PE=1 SV=1	0	6.564	4	1	2	1	266	30.3	5.14	5.08	1	0	1082990	1.49446e+06	High	High	1	1.37994
FALSE	High	Master Protein	Q9UBU8	Mortality factor 4-like protein 1 OS=Homo sapiens OX=9606 GN=MORF4L1 PE=1 SV=2	0	19.802	12	3	5	2	362	41.4	9.28	8.72	3	0	1.88203e+06	2.59664e+06	High	High	1	1.3797
FALSE	Medium	Master Protein	Q5SNV9	Uncharacterized protein C1orf167 OS=Homo sapiens OX=9606 GN=C1orf167 PE=2 SV=2	0.018	1.824	1	1	3	1	1468	162.3	10.7	0	1	0	2.00762e+06	2.76979e+06	High	High	1	1.37964
FALSE	High	Master Protein	P30307	M-phase inducer phosphatase 3 OS=Homo sapiens OX=9606 GN=CDC25C PE=1 SV=2	0.001	5.331	3	1	2	1	473	53.3	6.79	2.42	1	0	2.08244e+06	2.87171e+06	High	High	1	1.37902
FALSE	High	Master Protein	O60763	General vesicular transport factor p115 OS=Homo sapiens OX=9606 GN=USO1 PE=1 SV=2	0	307.585	41	29	77	29	962	107.8	4.91	237.2	29	0	2.75192e+08	3.7948e+08	High	High	1	1.37897
FALSE	High	Master Protein	Q86UE8	Serine/threonine-protein kinase tousled-like 2 OS=Homo sapiens OX=9606 GN=TLK2 PE=1 SV=2	0	19	5	4	6	3	772	87.6	8.41	9.45	4	0	5.09052e+06	7.01831e+06	High	High	1	1.3787
FALSE	High	Master Protein	P35527	Keratin, type I cytoskeletal 9 OS=Homo sapiens OX=9606 GN=KRT9 PE=1 SV=3	0	924.048	87	47	244	46	623	62	5.24	889.42	47	1	5.19371e+09	7.16055e+09	High	High	1	1.3787
FALSE	High	Master Protein	Q9Y3D5	28S ribosomal protein S18c, mitochondrial OS=Homo sapiens OX=9606 GN=MRPS18C PE=1 SV=1	0	13.155	13	1	2	1	142	15.8	9.55	7.11	1	0	2.1901e+06	3.01834e+06	Peak Found	High	1	1.37817
FALSE	High	Master Protein	Q13185	Chromobox protein homolog 3 OS=Homo sapiens OX=9606 GN=CBX3 PE=1 SV=4	0	49.364	31	7	16	6	183	20.8	5.33	33.83	7	2	1.61596e+08	2.22685e+08	High	High	1	1.37803
FALSE	High	Master Protein	Q9UBE0	SUMO-activating enzyme subunit 1 OS=Homo sapiens OX=9606 GN=SAE1 PE=1 SV=1	0	185.48	60	17	47	17	346	38.4	5.3	154.74	17	0	199173902	2.74464e+08	High	High	1	1.37801
FALSE	High	Master Protein	Q9H944	Mediator of RNA polymerase II transcription subunit 20 OS=Homo sapiens OX=9606 GN=MED20 PE=1 SV=1	0	14.196	15	2	5	2	212	23.2	6.87	10.24	2	0	9.50024e+06	1.30911e+07	High	High	1	1.37798
FALSE	Medium	Master Protein	Q9UNE2	Rab effector Noc2 OS=Homo sapiens OX=9606 GN=RPH3AL PE=1 SV=1	0.039	1.403	3	1	1	1	315	34.4	8.98	0	1	0	28583806	39379160	High	Peak Found	1	1.37767
FALSE	High	Master Protein	P33947	ER lumen protein-retaining receptor 2 OS=Homo sapiens OX=9606 GN=KDELR2 PE=1 SV=1	0	54.506	41	6	17	5	212	24.4	8.72	47.67	6	1	1.74786e+07	2.4077e+07	High	High	1	1.37751
FALSE	High	Master Protein	Q86SK9	Stearoyl-CoA desaturase 5 OS=Homo sapiens OX=9606 GN=SCD5 PE=1 SV=2	0	5.772	4	1	1	1	330	37.6	9.61	2.88	1	0	1.13979e+06	1569864	Peak Found	High	1	1.37732
FALSE	High	Master Protein	Q9H3P2	Negative elongation factor A OS=Homo sapiens OX=9606 GN=NELFA PE=1 SV=3	0	34.809	14	6	13	6	528	57.2	9.03	28.88	6	0	5.34562e+07	73623603	High	High	1	1.37727
FALSE	High	Master Protein	Q15058	Kinesin-like protein KIF14 OS=Homo sapiens OX=9606 GN=KIF14 PE=1 SV=1	0	7.954	1	2	4	2	1648	186.4	7.91	6.25	2	0	1.39842e+06	1.92516e+06	High	High	1	1.37667
FALSE	High	Master Protein	P39687	Acidic leucine-rich nuclear phosphoprotein 32 family member A OS=Homo sapiens OX=9606 GN=ANP32A PE=1 SV=1	0	78.24	39	13	39	7	249	28.6	4.09	85.34	13	6	6.70011e+08	9.2188e+08	High	High	1	1.37592
FALSE	High	Master Protein	Q86XP3	ATP-dependent RNA helicase DDX42 OS=Homo sapiens OX=9606 GN=DDX42 PE=1 SV=1	0	116.451	30	21	35	21	938	102.9	7.02	88.21	21	0	7.30594e+07	100505218	High	High	1	1.37566
FALSE	High	Master Protein	P17987	T-complex protein 1 subunit alpha OS=Homo sapiens OX=9606 GN=TCP1 PE=1 SV=1	0	305.705	59	25	89	25	556	60.3	6.11	279.93	25	0	1.28373e+09	1.76482e+09	High	High	1	1.37476
FALSE	High	Master Protein	Q13409	Cytoplasmic dynein 1 intermediate chain 2 OS=Homo sapiens OX=9606 GN=DYNC1I2 PE=1 SV=3	0	180.72	34	17	43	17	638	71.4	5.2	137.8	17	0	1.5937e+08	219011670	High	High	1	1.37423
FALSE	High	Master Protein	P56537	Eukaryotic translation initiation factor 6 OS=Homo sapiens OX=9606 GN=EIF6 PE=1 SV=1	0	70.189	27	4	17	4	245	26.6	4.68	61.22	4	0	65416469	8.98769e+07	High	High	1	1.37392
FALSE	High	Master Protein	P57678	Gem-associated protein 4 OS=Homo sapiens OX=9606 GN=GEMIN4 PE=1 SV=2	0	89.694	21	17	25	17	1058	120	6.04	44.59	17	0	1.07963e+08	1.48301e+08	High	High	1	1.37362
FALSE	High	Master Protein	P20839	Inosine-5'-monophosphate dehydrogenase 1 OS=Homo sapiens OX=9606 GN=IMPDH1 PE=1 SV=2	0	166.639	42	16	42	13	514	55.4	6.9	122.05	16	0	100198600	1.37602e+08	High	High	1	1.37329
FALSE	High	Master Protein	Q92890	Ubiquitin recognition factor in ER-associated degradation protein 1 OS=Homo sapiens OX=9606 GN=UFD1 PE=1 SV=3	0	39.556	34	8	16	8	307	34.5	6.7	36.18	8	0	50113012	68816943	High	High	1	1.37324
FALSE	High	Master Protein	P38571	Lysosomal acid lipase/cholesteryl ester hydrolase OS=Homo sapiens OX=9606 GN=LIPA PE=1 SV=2	0	41.871	20	5	11	5	399	45.4	6.92	21.67	5	0	39243011	5.38537e+07	High	High	1	1.37231
FALSE	High	Master Protein	P24390	ER lumen protein-retaining receptor 1 OS=Homo sapiens OX=9606 GN=KDELR1 PE=1 SV=1	0	45.798	25	4	11	3	212	24.5	8.62	29.99	4	0	1.54059e+07	21132459	High	High	1	1.37171
FALSE	High	Master Protein	P31350	Ribonucleoside-diphosphate reductase subunit M2 OS=Homo sapiens OX=9606 GN=RRM2 PE=1 SV=1	0	126.594	50	16	41	14	389	44.8	5.38	113.64	16	1	1.49338e+08	2.04843e+08	High	High	1	1.37167
FALSE	High	Master Protein	Q9NVU7	Protein SDA1 homolog OS=Homo sapiens OX=9606 GN=SDAD1 PE=1 SV=3	0	13.838	5	3	4	3	687	79.8	9.25	9.96	3	0	4.67063e+06	6.40495e+06	High	High	1	1.37132
FALSE	High	Master Protein	Q86XL3	Ankyrin repeat and LEM domain-containing protein 2 OS=Homo sapiens OX=9606 GN=ANKLE2 PE=1 SV=4	0	13.062	4	3	3	3	938	104.1	7.09	6.34	3	0	5.35833e+06	7.34572e+06	High	High	1	1.3709
FALSE	High	Master Protein	O43464	Serine protease HTRA2, mitochondrial OS=Homo sapiens OX=9606 GN=HTRA2 PE=1 SV=2	0	51.76	29	8	16	8	458	48.8	10.07	44.71	8	0	4.94658e+07	67805328	High	High	1	1.37075
FALSE	High	Master Protein	Q15654	Thyroid receptor-interacting protein 6 OS=Homo sapiens OX=9606 GN=TRIP6 PE=1 SV=3	0	16.75	11	3	7	3	476	50.3	7.37	10.4	3	0	18033886	24718509	High	High	1	1.37067
FALSE	High	Master Protein	Q8NHP8	Putative phospholipase B-like 2 OS=Homo sapiens OX=9606 GN=PLBD2 PE=1 SV=2	0	11.034	5	3	5	3	589	65.4	6.8	8.5	3	0	6.25686e+06	8.57471e+06	High	High	1	1.37045
FALSE	High	Master Protein	Q8IYU8	Calcium uptake protein 2, mitochondrial OS=Homo sapiens OX=9606 GN=MICU2 PE=1 SV=2	0.001	5.192	4	1	1	1	434	49.6	9.09	2	1	0	2.29183e+06	3140752	High	Peak Found	1	1.37041
FALSE	High	Master Protein	O75368	SH3 domain-binding glutamic acid-rich-like protein OS=Homo sapiens OX=9606 GN=SH3BGRL PE=1 SV=1	0.001	5.159	16	1	2	1	114	12.8	5.25	5.01	1	0	2.29183e+06	3140752	High	High	1	1.37041
FALSE	High	Master Protein	P60510	Serine/threonine-protein phosphatase 4 catalytic subunit OS=Homo sapiens OX=9606 GN=PPP4C PE=1 SV=1	0	22.514	16	4	5	4	307	35.1	5.06	14.58	4	0	2.74321e+07	3.75864e+07	High	High	1	1.37016
FALSE	High	Master Protein	O43815	Striatin OS=Homo sapiens OX=9606 GN=STRN PE=1 SV=4	0	89.401	22	10	18	10	780	86.1	5.27	52.65	10	0	1.82234e+07	2.49689e+07	High	High	1	1.37016
FALSE	High	Master Protein	Q9NWZ5	Uridine-cytidine kinase-like 1 OS=Homo sapiens OX=9606 GN=UCKL1 PE=1 SV=2	0	23.214	15	6	9	6	548	61.1	7.36	19.42	6	0	1.30694e+07	17906925	High	High	1	1.37015
FALSE	High	Master Protein	Q15041	ADP-ribosylation factor-like protein 6-interacting protein 1 OS=Homo sapiens OX=9606 GN=ARL6IP1 PE=1 SV=2	0	21.206	26	4	10	4	203	23.3	9.32	19.06	4	0	4.73331e+07	64847356	High	High	1	1.37002
FALSE	High	Master Protein	O15270	Serine palmitoyltransferase 2 OS=Homo sapiens OX=9606 GN=SPTLC2 PE=1 SV=1	0	76.982	32	10	17	10	562	62.9	7.78	45.9	10	0	1.25767e+07	17225620	High	High	1	1.36965
FALSE	High	Master Protein	Q9H270	Vacuolar protein sorting-associated protein 11 homolog OS=Homo sapiens OX=9606 GN=VPS11 PE=1 SV=1	0	5.935	4	2	2	2	941	107.8	7.05	2.95	2	0	1.20054e+06	1.6442e+06	Peak Found	High	1	1.36955
FALSE	High	Master Protein	P19404	NADH dehydrogenase [ubiquinone] flavoprotein 2, mitochondrial OS=Homo sapiens OX=9606 GN=NDUFV2 PE=1 SV=2	0	18.403	20	4	7	4	249	27.4	8.06	15.97	4	0	15714795	21518204	High	High	1	1.3693
FALSE	High	Master Protein	O95302	Peptidyl-prolyl cis-trans isomerase FKBP9 OS=Homo sapiens OX=9606 GN=FKBP9 PE=1 SV=2	0	6.439	6	3	5	2	570	63	5.08	7.37	3	0	4433344	6069982	High	High	1	1.36917
FALSE	High	Master Protein	Q9UL33	Trafficking protein particle complex subunit 2-like protein OS=Homo sapiens OX=9606 GN=TRAPPC2L PE=1 SV=1	0.003	3.183	9	1	3	1	140	16.1	6.77	6.25	1	0	3.39579e+06	4649374	High	High	1	1.36916
FALSE	High	Master Protein	Q9NUQ8	ATP-binding cassette sub-family F member 3 OS=Homo sapiens OX=9606 GN=ABCF3 PE=1 SV=2	0	90.578	30	13	21	13	709	79.7	6.34	56.69	13	0	25569222	3.50018e+07	High	High	1	1.3689
FALSE	High	Master Protein	P61247	40S ribosomal protein S3a OS=Homo sapiens OX=9606 GN=RPS3A PE=1 SV=2	0	185.354	53	20	87	20	264	29.9	9.73	195.48	20	0	1.40978e+09	1.92975e+09	High	High	1	1.36882
FALSE	High	Master Protein	Q8WVX9	Fatty acyl-CoA reductase 1 OS=Homo sapiens OX=9606 GN=FAR1 PE=1 SV=1	0	46.824	33	11	17	10	515	59.3	9.17	41.18	11	1	7.96205e+07	1.08972e+08	High	High	1	1.36864
FALSE	High	Master Protein	Q96GM8	Target of EGR1 protein 1 OS=Homo sapiens OX=9606 GN=TOE1 PE=1 SV=1	0	27.114	18	6	7	6	510	56.5	7.18	10.56	6	0	8.67939e+06	1.1875e+07	High	High	1	1.36818
FALSE	High	Master Protein	Q9NVG8	TBC1 domain family member 13 OS=Homo sapiens OX=9606 GN=TBC1D13 PE=1 SV=3	0	59.732	26	9	14	9	400	46.5	5.24	30.87	9	0	2.18671e+07	29916185	High	High	1	1.36809
FALSE	High	Master Protein	Q9UHX1	Poly(U)-binding-splicing factor PUF60 OS=Homo sapiens OX=9606 GN=PUF60 PE=1 SV=1	0	313.981	61	25	75	25	559	59.8	5.29	238.81	25	0	5.21482e+08	7.13305e+08	High	High	1	1.36784
FALSE	High	Master Protein	Q9H1Z4	WD repeat-containing protein 13 OS=Homo sapiens OX=9606 GN=WDR13 PE=1 SV=2	0.002	3.806	2	1	1	1	485	53.7	9.14	0	1	0	2.77452e+06	3.7949e+06	Peak Found	High	1	1.36777
FALSE	High	Master Protein	Q8TCE6	DENN domain-containing protein 10 OS=Homo sapiens OX=9606 GN=DENND10 PE=1 SV=1	0	11.704	10	4	6	4	357	40.5	6.61	7.12	4	0	1.11534e+07	1.5254e+07	High	High	1	1.36765
FALSE	High	Master Protein	O60488	Long-chain-fatty-acid--CoA ligase 4 OS=Homo sapiens OX=9606 GN=ACSL4 PE=1 SV=2	0	152.731	29	14	32	13	711	79.1	8.38	90.76	14	0	7.99994e+07	109392239	High	High	1	1.36741
FALSE	High	Master Protein	Q13630	GDP-L-fucose synthase OS=Homo sapiens OX=9606 GN=GFUS PE=1 SV=1	0	62.284	31	8	16	8	321	35.9	6.6	43.33	8	0	5.43571e+07	7.42971e+07	High	High	1	1.36683
FALSE	High	Master Protein	P78540	Arginase-2, mitochondrial OS=Homo sapiens OX=9606 GN=ARG2 PE=1 SV=1	0	51.283	32	7	14	7	354	38.6	6.47	41.48	7	0	2.41371e+07	3.29857e+07	High	High	1	1.3666
FALSE	High	Master Protein	P38606	V-type proton ATPase catalytic subunit A OS=Homo sapiens OX=9606 GN=ATP6V1A PE=1 SV=2	0	326.459	63	29	92	29	617	68.3	5.52	266.77	29	0	4.69408e+08	6.41432e+08	High	High	1	1.36647
FALSE	High	Master Protein	Q9UNP9	Peptidyl-prolyl cis-trans isomerase E OS=Homo sapiens OX=9606 GN=PPIE PE=1 SV=1	0	31.495	32	6	8	5	301	33.4	5.6	13.11	6	0	7.86804e+06	1.07446e+07	High	High	1	1.3656
FALSE	High	Master Protein	P16219	Short-chain specific acyl-CoA dehydrogenase, mitochondrial OS=Homo sapiens OX=9606 GN=ACADS PE=1 SV=1	0	30.395	23	7	11	7	412	44.3	7.99	23.85	7	0	3.68263e+07	5.02669e+07	High	High	1	1.36497
FALSE	High	Master Protein	Q8NBJ4	Golgi membrane protein 1 OS=Homo sapiens OX=9606 GN=GOLM1 PE=1 SV=1	0	45.588	19	7	10	7	401	45.3	4.97	21.31	7	0	1.62641e+07	22200062	High	High	1	1.36497
FALSE	High	Master Protein	Q9H4M9	EH domain-containing protein 1 OS=Homo sapiens OX=9606 GN=EHD1 PE=1 SV=2	0	155.485	51	22	44	12	534	60.6	6.83	100.98	22	10	1.07395e+08	1.4656e+08	High	High	1	1.36468
FALSE	High	Master Protein	Q8IXB1	DnaJ homolog subfamily C member 10 OS=Homo sapiens OX=9606 GN=DNAJC10 PE=1 SV=2	0	25.886	10	5	8	5	793	91	7.18	16.59	5	0	4360802	5.9478e+06	High	High	1	1.36392
FALSE	High	Master Protein	O60508	Pre-mRNA-processing factor 17 OS=Homo sapiens OX=9606 GN=CDC40 PE=1 SV=1	0	9.737	6	3	3	3	579	65.5	7.06	3	3	0	3.37501e+06	4.60277e+06	High	High	1	1.36378
FALSE	High	Master Protein	P49327	Fatty acid synthase OS=Homo sapiens OX=9606 GN=FASN PE=1 SV=3	0	1474.87	56	107	404	105	2511	273.3	6.44	1275.77	107	2	4.77802e+09	6.51468e+09	High	High	1	1.36347
FALSE	High	Master Protein	O75448	Mediator of RNA polymerase II transcription subunit 24 OS=Homo sapiens OX=9606 GN=MED24 PE=1 SV=1	0	11.013	5	3	3	3	989	110.2	6.95	4.25	3	0	492141	670995	Peak Found	High	1	1.36342
FALSE	High	Master Protein	P35222	Catenin beta-1 OS=Homo sapiens OX=9606 GN=CTNNB1 PE=1 SV=1	0	74.889	22	14	25	13	781	85.4	5.86	55.49	14	0	3.49503e+07	4.76442e+07	High	High	1	1.3632
FALSE	High	Master Protein	P46778	60S ribosomal protein L21 OS=Homo sapiens OX=9606 GN=RPL21 PE=1 SV=2	0	46.701	39	6	23	6	160	18.6	10.49	44.91	6	0	3.25534e+08	4.43309e+08	High	High	1	1.36179
FALSE	High	Master Protein	Q9NP79	Vacuolar protein sorting-associated protein VTA1 homolog OS=Homo sapiens OX=9606 GN=VTA1 PE=1 SV=1	0	37.435	19	5	13	5	307	33.9	6.29	29.76	5	0	76539542	104185156	High	High	1	1.36119
FALSE	High	Master Protein	P22033	Methylmalonyl-CoA mutase, mitochondrial OS=Homo sapiens OX=9606 GN=MMUT PE=1 SV=4	0	127.102	37	18	32	18	750	83.1	6.93	94.75	18	0	6.77361e+07	9.21831e+07	High	High	1	1.36092
FALSE	High	Master Protein	O75794	Cell division cycle protein 123 homolog OS=Homo sapiens OX=9606 GN=CDC123 PE=1 SV=1	0	33.523	32	10	16	10	336	39.1	4.81	34.28	10	0	6.33343e+07	8.61821e+07	High	High	1	1.36075
FALSE	High	Master Protein	Q3KQU3	MAP7 domain-containing protein 1 OS=Homo sapiens OX=9606 GN=MAP7D1 PE=1 SV=1	0	14.7	6	5	7	5	841	92.8	10.11	11.57	5	0	1.37158e+07	1.86495e+07	High	High	1	1.35971
FALSE	High	Master Protein	Q68CQ4	U3 small nucleolar RNA-associated protein 25 homolog OS=Homo sapiens OX=9606 GN=UTP25 PE=1 SV=2	0	50.411	23	13	20	13	756	87	5.88	32.48	13	0	1.45961e+07	19839352	High	High	1	1.35922
FALSE	High	Master Protein	P43034	Platelet-activating factor acetylhydrolase IB subunit beta OS=Homo sapiens OX=9606 GN=PAFAH1B1 PE=1 SV=2	0	69.346	32	12	25	11	410	46.6	7.37	51.83	12	0	8.49529e+07	115431549	High	High	1	1.35877
FALSE	High	Master Protein	Q15653	NF-kappa-B inhibitor beta OS=Homo sapiens OX=9606 GN=NFKBIB PE=1 SV=2	0	12.083	14	3	4	3	356	37.7	4.84	4.6	3	0	2.50417e+06	3.4013e+06	High	High	1	1.35825
FALSE	High	Master Protein	O75127	Pentatricopeptide repeat-containing protein 1, mitochondrial OS=Homo sapiens OX=9606 GN=PTCD1 PE=1 SV=2	0	29.122	12	7	10	7	700	78.8	8.59	16.96	7	0	8.4851e+06	1.15238e+07	High	High	1	1.35813
FALSE	High	Master Protein	Q9UIA9	Exportin-7 OS=Homo sapiens OX=9606 GN=XPO7 PE=1 SV=3	0	225.223	29	30	71	30	1087	123.8	6.32	162.75	30	0	1.63873e+08	2.2253e+08	High	High	1	1.35794
FALSE	High	Master Protein	P47985	Cytochrome b-c1 complex subunit Rieske, mitochondrial OS=Homo sapiens OX=9606 GN=UQCRFS1 PE=1 SV=2	0	99.159	31	7	27	7	274	29.6	8.32	82.2	7	0	1.07615e+08	1.46079e+08	High	High	1	1.35743
FALSE	High	Master Protein	P46020	Phosphorylase b kinase regulatory subunit alpha, skeletal muscle isoform OS=Homo sapiens OX=9606 GN=PHKA1 PE=1 SV=2	0	37.427	10	9	13	9	1223	137.2	6.19	19.02	9	0	1.19133e+07	1.617e+07	High	High	1	1.35731
FALSE	High	Master Protein	Q86VS8	Protein Hook homolog 3 OS=Homo sapiens OX=9606 GN=HOOK3 PE=1 SV=2	0	25.039	9	4	6	4	718	83.1	5.17	16.77	4	0	3.10203e+06	4209787	High	High	1	1.35711
FALSE	High	Master Protein	Q53GQ0	Very-long-chain 3-oxoacyl-CoA reductase OS=Homo sapiens OX=9606 GN=HSD17B12 PE=1 SV=2	0	191.669	57	16	52	16	312	34.3	9.32	149.2	16	0	2.81641e+08	3.82161e+08	High	High	1	1.35691
FALSE	High	Master Protein	Q7L8W6	Diphthine--ammonia ligase OS=Homo sapiens OX=9606 GN=DPH6 PE=1 SV=3	0	19.287	18	3	5	3	267	30.3	5.4	7.19	3	0	2.45707e+07	3.33277e+07	High	High	1	1.3564
FALSE	High	Master Protein	Q7L592	Protein arginine methyltransferase NDUFAF7, mitochondrial OS=Homo sapiens OX=9606 GN=NDUFAF7 PE=1 SV=1	0	33.09	19	7	13	7	441	49.2	8.34	24.86	7	0	8.34855e+06	1.13221e+07	High	High	1	1.35617
FALSE	High	Master Protein	Q969X5	Endoplasmic reticulum-Golgi intermediate compartment protein 1 OS=Homo sapiens OX=9606 GN=ERGIC1 PE=1 SV=1	0	69.308	33	8	19	8	290	32.6	7.06	61.52	8	0	4.66094e+07	6.3194e+07	High	High	1	1.35582
FALSE	High	Master Protein	Q14166	Tubulin--tyrosine ligase-like protein 12 OS=Homo sapiens OX=9606 GN=TTLL12 PE=1 SV=2	0	282.13	50	25	77	25	644	74.4	5.53	212.03	25	0	4.5333e+08	6.14579e+08	High	High	1	1.3557
FALSE	High	Master Protein	Q9BRP4	Proteasomal ATPase-associated factor 1 OS=Homo sapiens OX=9606 GN=PAAF1 PE=1 SV=2	0	12.163	11	4	4	4	392	42.2	6.32	9.08	4	0	14383119	1.94989e+07	High	High	1	1.35568
FALSE	High	Master Protein	Q96JH7	Deubiquitinating protein VCPIP1 OS=Homo sapiens OX=9606 GN=VCPIP1 PE=1 SV=2	0	11.84	5	4	5	4	1222	134.2	7.2	3.82	4	0	42029550	56973073	High	High	1	1.35555
FALSE	High	Master Protein	Q8IYS2	Uncharacterized protein KIAA2013 OS=Homo sapiens OX=9606 GN=KIAA2013 PE=1 SV=1	0	42.747	18	6	13	6	634	69.1	8.19	21.38	6	0	8.6586e+06	1.17314e+07	High	High	1	1.35488
FALSE	High	Master Protein	P62266	40S ribosomal protein S23 OS=Homo sapiens OX=9606 GN=RPS23 PE=1 SV=3	0	32.166	30	6	13	6	143	15.8	10.49	34.11	6	0	340603824	461231626	High	High	1	1.35416
FALSE	High	Master Protein	P25098	Beta-adrenergic receptor kinase 1 OS=Homo sapiens OX=9606 GN=GRK2 PE=1 SV=2	0	39.496	14	7	10	7	689	79.5	7.28	21.83	7	0	1.557e+07	2.10829e+07	High	High	1	1.35407
FALSE	High	Master Protein	Q9P287	BRCA2 and CDKN1A-interacting protein OS=Homo sapiens OX=9606 GN=BCCIP PE=1 SV=1	0	80.193	39	7	22	7	314	36	4.61	77.69	7	0	1.10987e+08	1.50262e+08	High	High	1	1.35388
FALSE	Medium	Master Protein	Q9UG01	Intraflagellar transport protein 172 homolog OS=Homo sapiens OX=9606 GN=IFT172 PE=1 SV=2	0.011	2.094	1	1	1	1	1749	197.5	6.13	0	1	0	8.14095e+06	11018839	High	Peak Found	1	1.35351
FALSE	High	Master Protein	Q99538	Legumain OS=Homo sapiens OX=9606 GN=LGMN PE=1 SV=1	0	21.163	12	5	8	5	433	49.4	6.55	16.68	5	0	1.92293e+07	2.60096e+07	High	High	1	1.3526
FALSE	High	Master Protein	O95373	Importin-7 OS=Homo sapiens OX=9606 GN=IPO7 PE=1 SV=1	0	472.359	38	39	124	39	1038	119.4	4.82	374.9	39	0	7.45203e+08	1.00791e+09	High	High	1	1.35253
FALSE	High	Master Protein	Q96TA2	ATP-dependent zinc metalloprotease YME1L1 OS=Homo sapiens OX=9606 GN=YME1L1 PE=1 SV=2	0	60.437	16	8	12	8	773	86.4	8.76	27.17	8	0	2.48463e+07	33600342	High	High	1	1.35233
FALSE	High	Master Protein	P08397	Porphobilinogen deaminase OS=Homo sapiens OX=9606 GN=HMBS PE=1 SV=2	0	160.455	47	17	38	17	361	39.3	7.18	110.83	17	0	3.20592e+08	4.3331e+08	High	High	1	1.35159
FALSE	High	Master Protein	P27144	Adenylate kinase 4, mitochondrial OS=Homo sapiens OX=9606 GN=AK4 PE=1 SV=1	0	95.988	71	13	28	13	223	25.3	8.4	70.47	13	0	1.38879e+08	1.87596e+08	High	High	1	1.35079
FALSE	High	Master Protein	O75155	Cullin-associated NEDD8-dissociated protein 2 OS=Homo sapiens OX=9606 GN=CAND2 PE=1 SV=3	0	134.185	24	21	40	16	1236	135.2	5.68	76.47	21	0	1.34541e+07	1.81684e+07	High	High	1	1.3504
FALSE	High	Master Protein	Q9Y6W3	Calpain-7 OS=Homo sapiens OX=9606 GN=CAPN7 PE=1 SV=1	0	6.191	2	2	2	2	813	92.6	7.65	1.73	2	0	916183	1.23719e+06	High	High	1	1.35038
FALSE	High	Master Protein	Q9BQP7	Mitochondrial genome maintenance exonuclease 1 OS=Homo sapiens OX=9606 GN=MGME1 PE=1 SV=1	0	53.177	26	8	13	8	344	39.4	7.68	17.34	8	0	2.18052e+07	2.94401e+07	High	High	1	1.35014
FALSE	Low	Master Protein	Q7Z5H4	Vomeronasal type-1 receptor 5 OS=Homo sapiens OX=9606 GN=VN1R5 PE=2 SV=2	0.071	1.05	2	1	2	1	357	40.8	9.2	3.52	1	0	151269936	204223472	High	High	1	1.35006
FALSE	High	Master Protein	Q9NT62	Ubiquitin-like-conjugating enzyme ATG3 OS=Homo sapiens OX=9606 GN=ATG3 PE=1 SV=1	0	44.594	22	6	15	6	314	35.8	4.74	46.28	6	0	72435608	9.77902e+07	High	High	1	1.35003
FALSE	High	Master Protein	Q8WXI9	Transcriptional repressor p66-beta OS=Homo sapiens OX=9606 GN=GATAD2B PE=1 SV=1	0	14.766	6	2	2	2	593	65.2	9.7	5.95	2	0	1.51516e+06	2.04512e+06	High	High	1	1.34977
FALSE	High	Master Protein	Q9BUL9	Ribonuclease P protein subunit p25 OS=Homo sapiens OX=9606 GN=RPP25 PE=1 SV=1	0	12.372	14	2	5	2	199	20.6	9.61	13.77	2	0	6964606	9399258	High	High	1	1.34957
FALSE	High	Master Protein	P51648	Aldehyde dehydrogenase family 3 member A2 OS=Homo sapiens OX=9606 GN=ALDH3A2 PE=1 SV=1	0	77.253	30	13	28	13	485	54.8	7.88	48.41	13	0	8.77403e+07	1.1841e+08	High	High	1	1.34955
FALSE	High	Master Protein	Q86TN4	tRNA 2'-phosphotransferase 1 OS=Homo sapiens OX=9606 GN=TRPT1 PE=1 SV=2	0	21.047	28	4	6	4	253	27.7	9.98	11.43	4	0	4.42009e+06	5965090	High	High	1	1.34954
FALSE	High	Master Protein	P62750	60S ribosomal protein L23a OS=Homo sapiens OX=9606 GN=RPL23A PE=1 SV=1	0	100.215	53	12	36	12	156	17.7	10.45	80.38	12	0	5.04175e+08	6.8036e+08	High	High	1	1.34945
FALSE	High	Master Protein	Q9BQ69	ADP-ribose glycohydrolase MACROD1 OS=Homo sapiens OX=9606 GN=MACROD1 PE=1 SV=2	0	13.967	10	2	3	2	325	35.5	9.51	12.16	2	0	9073988	1.22447e+07	High	High	1	1.34943
FALSE	High	Master Protein	P68371	Tubulin beta-4B chain OS=Homo sapiens OX=9606 GN=TUBB4B PE=1 SV=1	0	442.782	59	25	281	1	445	49.8	4.89	719.75	25	9	1.18268e+09	1.59551e+09	High	Peak Found	1	1.34906
FALSE	High	Master Protein	Q5T1C6	Acyl-coenzyme A thioesterase THEM4 OS=Homo sapiens OX=9606 GN=THEM4 PE=1 SV=1	0.001	4.679	5	1	2	1	240	27.1	8.28	3.74	1	0	1812466	2444991	High	High	1	1.34899
FALSE	High	Master Protein	P40616	ADP-ribosylation factor-like protein 1 OS=Homo sapiens OX=9606 GN=ARL1 PE=1 SV=1	0	87.2	62	8	23	8	181	20.4	5.72	57.48	8	0	9.87402e+07	1.33144e+08	High	High	1	1.34843
FALSE	High	Master Protein	Q9H9Q2	COP9 signalosome complex subunit 7b OS=Homo sapiens OX=9606 GN=COPS7B PE=1 SV=1	0	46.27	27	6	17	6	264	29.6	6.15	51.3	6	0	3.02111e+07	40726548	High	High	1	1.34807
FALSE	High	Master Protein	Q13325	Interferon-induced protein with tetratricopeptide repeats 5 OS=Homo sapiens OX=9606 GN=IFIT5 PE=1 SV=1	0	10.372	5	2	3	2	482	55.8	7.4	7.86	2	0	3.39493e+06	4575641	High	High	1	1.34778
FALSE	High	Master Protein	A9UHW6	MIF4G domain-containing protein OS=Homo sapiens OX=9606 GN=MIF4GD PE=1 SV=1	0.003	3.301	4	1	1	1	222	25.4	5.33	0	1	0	818455	1.10273e+06	Peak Found	High	1	1.34733
FALSE	High	Master Protein	E9PAV3	Nascent polypeptide-associated complex subunit alpha, muscle-specific form OS=Homo sapiens OX=9606 GN=NACA PE=1 SV=1	0	50.027	3	6	16	4	2078	205.3	9.58	42.98	6	2	406392831	5.47435e+08	High	High	1	1.34706
FALSE	High	Master Protein	Q00059	Transcription factor A, mitochondrial OS=Homo sapiens OX=9606 GN=TFAM PE=1 SV=1	0	28.995	34	8	12	8	246	29.1	9.72	25.88	8	0	1.20752e+07	1.62633e+07	High	High	1	1.34683
FALSE	High	Master Protein	Q12830	Nucleosome-remodeling factor subunit BPTF OS=Homo sapiens OX=9606 GN=BPTF PE=1 SV=3	0	15.574	2	4	5	4	3046	338.1	6.54	13.17	4	0	4.85535e+06	6.53896e+06	High	High	1	1.34675
FALSE	High	Master Protein	O00410	Importin-5 OS=Homo sapiens OX=9606 GN=IPO5 PE=1 SV=4	0	457.657	46	38	154	35	1097	123.6	4.94	381.23	38	4	1.42568e+09	1.91908e+09	High	High	1	1.34608
FALSE	High	Master Protein	Q70CQ2	Ubiquitin carboxyl-terminal hydrolase 34 OS=Homo sapiens OX=9606 GN=USP34 PE=1 SV=2	0	9.296	1	2	2	2	3546	404	5.82	4.5	2	0	674354	907203	Peak Found	High	1	1.34529
FALSE	High	Master Protein	P62136	Serine/threonine-protein phosphatase PP1-alpha catalytic subunit OS=Homo sapiens OX=9606 GN=PPP1CA PE=1 SV=1	0	90.278	32	9	31	3	330	37.5	6.33	89.69	9	0	43669701	5.87427e+07	High	High	1	1.34516
FALSE	High	Master Protein	Q15043	Metal cation symporter ZIP14 OS=Homo sapiens OX=9606 GN=SLC39A14 PE=1 SV=3	0.003	3.117	2	1	2	1	492	54.2	5.33	2.24	1	0	4569317	6.14609e+06	High	High	1	1.34508
FALSE	High	Master Protein	Q9H061	Transmembrane protein 126A OS=Homo sapiens OX=9606 GN=TMEM126A PE=1 SV=1	0	30.036	29	3	5	3	195	21.5	9.26	15.7	3	0	7.08204e+06	9.52528e+06	Peak Found	High	1	1.34499
FALSE	High	Master Protein	P52594	Arf-GAP domain and FG repeat-containing protein 1 OS=Homo sapiens OX=9606 GN=AGFG1 PE=1 SV=2	0	34.357	11	4	11	4	562	58.2	8.63	21.91	4	0	26487090	35621282	High	High	1	1.34485
FALSE	High	Master Protein	P55060	Exportin-2 OS=Homo sapiens OX=9606 GN=CSE1L PE=1 SV=3	0	613.292	56	48	208	48	971	110.3	5.77	663.06	48	0	2.06208e+09	2.7728e+09	High	High	1	1.34466
FALSE	High	Master Protein	P00966	Argininosuccinate synthase OS=Homo sapiens OX=9606 GN=ASS1 PE=1 SV=2	0	120.706	41	14	32	14	412	46.5	8.02	86.93	14	0	4.86808e+07	6.5443e+07	High	High	1	1.34433
FALSE	High	Master Protein	P15927	Replication protein A 32 kDa subunit OS=Homo sapiens OX=9606 GN=RPA2 PE=1 SV=1	0	122.004	56	8	36	8	270	29.2	6.15	104.99	8	0	1.36614e+08	1.8364e+08	High	High	1	1.34423
FALSE	High	Master Protein	Q13620	Cullin-4B OS=Homo sapiens OX=9606 GN=CUL4B PE=1 SV=4	0	429.891	48	49	135	37	913	103.9	7.37	343.18	49	14	5.41159e+08	7.27435e+08	High	High	1	1.34422
FALSE	High	Master Protein	P05198	Eukaryotic translation initiation factor 2 subunit 1 OS=Homo sapiens OX=9606 GN=EIF2S1 PE=1 SV=3	0	142.721	56	19	44	19	315	36.1	5.08	107.62	19	0	4.94336e+08	6.64464e+08	High	High	1	1.34415
FALSE	High	Master Protein	Q9UJX4	Anaphase-promoting complex subunit 5 OS=Homo sapiens OX=9606 GN=ANAPC5 PE=1 SV=2	0	41.151	11	6	12	6	755	85	6.87	27.26	6	0	1.02965e+07	1.38364e+07	High	High	1	1.3438
FALSE	High	Master Protein	Q15139	Serine/threonine-protein kinase D1 OS=Homo sapiens OX=9606 GN=PRKD1 PE=1 SV=2	0	17.386	8	5	6	3	912	101.6	6.62	12.6	5	2	4.24637e+06	5.70626e+06	High	High	1	1.3438
FALSE	High	Master Protein	P26373	60S ribosomal protein L13 OS=Homo sapiens OX=9606 GN=RPL13 PE=1 SV=4	0	91.671	42	11	30	11	211	24.2	11.65	80.9	11	0	6.38704e+08	8.58121e+08	High	High	1	1.34353
FALSE	High	Master Protein	P54920	Alpha-soluble NSF attachment protein OS=Homo sapiens OX=9606 GN=NAPA PE=1 SV=3	0	117.377	48	11	23	11	295	33.2	5.36	65.89	11	0	4.07543e+07	54748265	High	High	1	1.34337
FALSE	High	Master Protein	Q7Z4Q2	HEAT repeat-containing protein 3 OS=Homo sapiens OX=9606 GN=HEATR3 PE=1 SV=2	0	83.078	28	17	28	17	680	74.5	5.11	59.33	17	0	7.92093e+07	106362077	High	High	1	1.3428
FALSE	High	Master Protein	P23258	Tubulin gamma-1 chain OS=Homo sapiens OX=9606 GN=TUBG1 PE=1 SV=2	0	194.873	61	20	48	20	451	51.1	6.14	130.99	20	0	1.08305e+08	1.45406e+08	High	High	1	1.34257
FALSE	High	Master Protein	Q14527	Helicase-like transcription factor OS=Homo sapiens OX=9606 GN=HLTF PE=1 SV=2	0	29.784	13	8	10	8	1009	113.9	8.6	8.37	8	0	5.80378e+06	7.79031e+06	High	High	1	1.34228
FALSE	High	Master Protein	Q12926	ELAV-like protein 2 OS=Homo sapiens OX=9606 GN=ELAVL2 PE=1 SV=2	0	6.569	11	3	3	2	359	39.5	9.13	0	3	0	2.51039e+06	3369528	High	High	1	1.34223
FALSE	High	Master Protein	Q9Y314	Nitric oxide synthase-interacting protein OS=Homo sapiens OX=9606 GN=NOSIP PE=1 SV=1	0	68.197	35	7	18	7	301	33.2	8.82	46.74	7	0	4.50313e+07	6.0439e+07	High	High	1	1.34216
FALSE	High	Master Protein	Q9Y2S7	Polymerase delta-interacting protein 2 OS=Homo sapiens OX=9606 GN=POLDIP2 PE=1 SV=1	0	105.26	50	13	28	13	368	42	8.63	60.2	13	0	9.82765e+07	1.31821e+08	High	High	1	1.34133
FALSE	High	Master Protein	P33993	DNA replication licensing factor MCM7 OS=Homo sapiens OX=9606 GN=MCM7 PE=1 SV=4	0	440.476	59	38	134	38	719	81.3	6.46	388.84	38	0	6.2611e+08	8.39784e+08	High	High	1	1.34127
FALSE	High	Master Protein	Q9UHR6	Zinc finger HIT domain-containing protein 2 OS=Homo sapiens OX=9606 GN=ZNHIT2 PE=1 SV=1	0	16.747	13	3	3	3	403	42.9	5.99	10.07	3	0	1.01681e+07	1.36377e+07	High	High	1	1.34122
FALSE	High	Master Protein	Q9UPN7	Serine/threonine-protein phosphatase 6 regulatory subunit 1 OS=Homo sapiens OX=9606 GN=PPP6R1 PE=1 SV=5	0	67.672	19	10	22	10	881	96.7	4.55	50.32	10	0	36297855	4.86808e+07	High	High	1	1.34115
FALSE	High	Master Protein	P14923	Junction plakoglobin OS=Homo sapiens OX=9606 GN=JUP PE=1 SV=3	0	152.764	32	20	57	19	745	81.7	6.14	132.39	20	1	1.1364e+08	1.52342e+08	High	High	1	1.34056
FALSE	High	Master Protein	O43615	Mitochondrial import inner membrane translocase subunit TIM44 OS=Homo sapiens OX=9606 GN=TIMM44 PE=1 SV=2	0	161.542	42	21	55	21	452	51.3	8.32	133.73	21	0	2.37111e+08	317799480	High	High	1	1.3403
FALSE	High	Master Protein	Q92769	Histone deacetylase 2 OS=Homo sapiens OX=9606 GN=HDAC2 PE=1 SV=2	0	110.017	24	10	31	4	488	55.3	5.91	87.57	10	0	4.66814e+07	62564753	High	High	1	1.34025
FALSE	High	Master Protein	Q92665	28S ribosomal protein S31, mitochondrial OS=Homo sapiens OX=9606 GN=MRPS31 PE=1 SV=3	0	83.928	42	12	31	12	395	45.3	9.29	65.22	12	0	6.7571e+07	9.05581e+07	High	High	1	1.34019
FALSE	High	Master Protein	P16383	Intron Large complex component GCFC2 OS=Homo sapiens OX=9606 GN=GCFC2 PE=1 SV=2	0	92.727	20	11	25	11	781	89.3	5.99	68.56	11	0	30335845	4.06333e+07	High	High	1	1.33945
FALSE	High	Master Protein	Q96BN8	Ubiquitin thioesterase otulin OS=Homo sapiens OX=9606 GN=OTULIN PE=1 SV=3	0	22.313	17	5	10	5	352	40.2	5.47	16.6	5	0	9.10079e+06	1.21888e+07	High	High	1	1.33931
FALSE	High	Master Protein	Q9BQ67	Glutamate-rich WD repeat-containing protein 1 OS=Homo sapiens OX=9606 GN=GRWD1 PE=1 SV=1	0	109.944	41	12	28	12	446	49.4	4.92	79.23	12	0	7.18698e+07	9.62243e+07	High	High	1	1.33887
FALSE	High	Master Protein	Q9UQ13	Leucine-rich repeat protein SHOC-2 OS=Homo sapiens OX=9606 GN=SHOC2 PE=1 SV=2	0	20.173	13	5	7	5	582	64.8	8.46	6.13	5	0	1.0828e+07	14496924	High	High	1	1.33884
FALSE	High	Master Protein	Q15185	Prostaglandin E synthase 3 OS=Homo sapiens OX=9606 GN=PTGES3 PE=1 SV=1	0	22.59	28	6	9	6	160	18.7	4.54	10.38	6	0	166190259	222419399	High	High	1	1.33834
FALSE	High	Master Protein	Q6GMV2	Histone-lysine N-trimethyltransferase SMYD5 OS=Homo sapiens OX=9606 GN=SMYD5 PE=1 SV=2	0	41.762	19	5	10	5	418	47.3	5.05	23.94	5	0	1.87884e+07	25135619	High	High	1	1.33782
FALSE	High	Master Protein	P23919	Thymidylate kinase OS=Homo sapiens OX=9606 GN=DTYMK PE=1 SV=4	0	109.184	51	12	34	12	212	23.8	8.27	78.27	12	0	1.42899e+08	191160802	High	High	1	1.33774
FALSE	High	Master Protein	O75146	Huntingtin-interacting protein 1-related protein OS=Homo sapiens OX=9606 GN=HIP1R PE=1 SV=2	0	14.358	7	5	6	5	1068	119.3	6.67	10.26	5	0	1.82312e+06	2.43876e+06	High	High	1	1.33768
FALSE	High	Master Protein	Q9H4A5	Golgi phosphoprotein 3-like OS=Homo sapiens OX=9606 GN=GOLPH3L PE=1 SV=1	0	78.21	59	10	19	9	285	32.7	5.83	45.95	10	1	3.64336e+07	4.87268e+07	High	High	1	1.33741
FALSE	Low	Master Protein	Q9HAT1	Protein ERGIC-53-like OS=Homo sapiens OX=9606 GN=LMAN1L PE=2 SV=2	0.066	1.096	4	1	1	1	526	57.1	7.83	2.04	1	0	2837784	3.79467e+06	High	Peak Found	1	1.3372
FALSE	High	Master Protein	Q96JB2	Conserved oligomeric Golgi complex subunit 3 OS=Homo sapiens OX=9606 GN=COG3 PE=1 SV=3	0	44.752	11	7	13	7	828	94	5.57	25.98	7	0	1.52996e+07	2.04481e+07	High	High	1	1.33651
FALSE	High	Master Protein	Q7L0Y3	tRNA methyltransferase 10 homolog C OS=Homo sapiens OX=9606 GN=TRMT10C PE=1 SV=2	0	151.378	47	17	42	17	403	47.3	9.36	124.43	17	0	1.84644e+08	2.46599e+08	High	High	1	1.33554
FALSE	High	Master Protein	P49368	T-complex protein 1 subunit gamma OS=Homo sapiens OX=9606 GN=CCT3 PE=1 SV=4	0	406.394	52	30	126	30	545	60.5	6.49	359.75	30	0	1.56836e+09	2.09382e+09	High	High	1	1.33504
FALSE	High	Master Protein	Q8WVQ1	Soluble calcium-activated nucleotidase 1 OS=Homo sapiens OX=9606 GN=CANT1 PE=1 SV=1	0	11.526	14	4	4	4	401	44.8	6.09	4.04	4	0	4.14053e+06	5.52764e+06	High	High	1	1.33501
FALSE	High	Master Protein	Q7L5Y9	E3 ubiquitin-protein transferase MAEA OS=Homo sapiens OX=9606 GN=MAEA PE=1 SV=1	0	38.018	23	7	13	7	396	45.3	8.69	25.76	7	0	1.37805e+07	1.83947e+07	High	High	1	1.33483
FALSE	High	Master Protein	P51153	Ras-related protein Rab-13 OS=Homo sapiens OX=9606 GN=RAB13 PE=1 SV=1	0	37.194	49	9	17	6	203	22.8	9.19	28.27	9	0	2.46614e+07	32915523	High	High	1	1.3347
FALSE	High	Master Protein	P01876	Immunoglobulin heavy constant alpha 1 OS=Homo sapiens OX=9606 GN=IGHA1 PE=1 SV=2	0	13.505	12	3	3	3	353	37.6	6.51	6.18	3	0	1.42072e+07	1.89474e+07	High	High	1	1.33365
FALSE	High	Master Protein	P00403	Cytochrome c oxidase subunit 2 OS=Homo sapiens OX=9606 GN=MT-CO2 PE=1 SV=1	0	41	23	4	18	4	227	25.5	4.82	42.32	4	0	1.07893e+08	1.4385e+08	High	High	1	1.33326
FALSE	High	Master Protein	Q9H7Z7	Prostaglandin E synthase 2 OS=Homo sapiens OX=9606 GN=PTGES2 PE=1 SV=1	0	163.657	57	13	40	13	377	41.9	9.16	129.95	13	0	1.01084e+08	1.3477e+08	High	High	1	1.33325
FALSE	High	Master Protein	P09012	U1 small nuclear ribonucleoprotein A OS=Homo sapiens OX=9606 GN=SNRPA PE=1 SV=3	0	156.445	42	10	43	8	282	31.3	9.83	122.81	10	2	2.67965e+08	3.57221e+08	High	High	1	1.33309
FALSE	High	Master Protein	Q9Y5K8	V-type proton ATPase subunit D OS=Homo sapiens OX=9606 GN=ATP6V1D PE=1 SV=1	0	62.707	47	9	18	9	247	28.2	9.36	44.14	9	0	3.04295e+07	4.05622e+07	High	High	1	1.33299
FALSE	Medium	Master Protein	Q6P2C8	Mediator of RNA polymerase II transcription subunit 27 OS=Homo sapiens OX=9606 GN=MED27 PE=1 SV=1	0.043	1.347	2	1	1	1	311	35.4	9.31	0	1	0	909837	1.21267e+06	Peak Found	High	1	1.33285
FALSE	High	Master Protein	Q96EH3	Mitochondrial assembly of ribosomal large subunit protein 1 OS=Homo sapiens OX=9606 GN=MALSU1 PE=1 SV=1	0	17.381	20	3	6	3	234	26.2	5.49	19.19	3	0	2.67825e+07	3.56966e+07	High	High	1	1.33283
FALSE	High	Master Protein	Q10567	AP-1 complex subunit beta-1 OS=Homo sapiens OX=9606 GN=AP1B1 PE=1 SV=3	0	267.913	39	33	72	22	949	104.5	5.06	213.96	33	9	295780679	3.94088e+08	High	High	1	1.33236
FALSE	High	Master Protein	Q9ULV4	Coronin-1C OS=Homo sapiens OX=9606 GN=CORO1C PE=1 SV=1	0	81.571	27	10	24	10	474	53.2	7.08	67.79	10	0	1.11196e+08	148131809	High	High	1	1.33217
FALSE	High	Master Protein	Q15796	Mothers against decapentaplegic homolog 2 OS=Homo sapiens OX=9606 GN=SMAD2 PE=1 SV=1	0.001	5.302	3	1	2	1	467	52.3	6.58	4.11	1	0	2.50669e+06	3.33885e+06	High	High	1	1.33198
FALSE	Low	Master Protein	P02458	Collagen alpha-1(II) chain OS=Homo sapiens OX=9606 GN=COL2A1 PE=1 SV=3	0.065	1.111	1	1	2	1	1487	141.7	6.92	1.61	1	0	4332366	5770602	High	High	1	1.33197
FALSE	High	Master Protein	Q13162	Peroxiredoxin-4 OS=Homo sapiens OX=9606 GN=PRDX4 PE=1 SV=1	0	95.23	33	9	33	7	271	30.5	6.29	97.01	9	0	4.33581e+08	577518221	High	High	1	1.33197
FALSE	High	Master Protein	Q6P158	Putative ATP-dependent RNA helicase DHX57 OS=Homo sapiens OX=9606 GN=DHX57 PE=1 SV=2	0	59.841	13	13	17	12	1386	155.5	7.71	23.57	13	1	9.66758e+07	1.28767e+08	High	High	1	1.33194
FALSE	High	Master Protein	Q9H3S7	Tyrosine-protein phosphatase non-receptor type 23 OS=Homo sapiens OX=9606 GN=PTPN23 PE=1 SV=1	0	105.632	15	18	28	18	1636	178.9	6.92	58.17	18	0	5.21273e+07	6.94255e+07	High	High	1	1.33185
FALSE	High	Master Protein	Q9Y5P6	Mannose-1-phosphate guanyltransferase beta OS=Homo sapiens OX=9606 GN=GMPPB PE=1 SV=2	0	58.895	22	7	15	7	360	39.8	6.61	45.64	7	0	8.78585e+07	116951409	High	High	1	1.33113
FALSE	High	Master Protein	Q13451	Peptidyl-prolyl cis-trans isomerase FKBP5 OS=Homo sapiens OX=9606 GN=FKBP5 PE=1 SV=2	0	191.34	47	19	44	19	457	51.2	5.9	122.73	19	0	1.70427e+08	2.26785e+08	High	High	1	1.33069
FALSE	High	Master Protein	Q6ZRP7	Sulfhydryl oxidase 2 OS=Homo sapiens OX=9606 GN=QSOX2 PE=1 SV=3	0	105.275	24	12	30	12	698	77.5	7.72	81.76	12	0	5.03934e+07	6.70566e+07	High	High	1	1.33066
FALSE	High	Master Protein	P04062	Lysosomal acid glucosylceramidase OS=Homo sapiens OX=9606 GN=GBA PE=1 SV=3	0	110.383	30	11	24	11	536	59.7	7.61	75.67	11	0	4.72969e+07	6.29329e+07	High	High	1	1.33059
FALSE	High	Master Protein	Q6P3W7	SCY1-like protein 2 OS=Homo sapiens OX=9606 GN=SCYL2 PE=1 SV=1	0	122.546	25	16	34	16	929	103.6	8.22	82.91	16	0	9.76292e+08	1.29849e+09	High	High	1	1.33003
FALSE	High	Master Protein	Q6P1A2	Lysophospholipid acyltransferase 5 OS=Homo sapiens OX=9606 GN=LPCAT3 PE=1 SV=1	0	9.053	6	3	3	3	487	56	8.69	4.4	3	0	2.32781e+06	3.09569e+06	High	High	1	1.32987
FALSE	High	Master Protein	Q9Y265	RuvB-like 1 OS=Homo sapiens OX=9606 GN=RUVBL1 PE=1 SV=1	0	237.964	56	22	69	22	456	50.2	6.42	223.17	22	0	6.62277e+08	8.80582e+08	High	High	1	1.32963
FALSE	High	Master Protein	P23458	Tyrosine-protein kinase JAK1 OS=Homo sapiens OX=9606 GN=JAK1 PE=1 SV=2	0.001	5.523	1	1	3	1	1154	133.2	7.55	7.18	1	0	718912	955648	High	High	1	1.3293
FALSE	High	Master Protein	Q8TCT9	Minor histocompatibility antigen H13 OS=Homo sapiens OX=9606 GN=HM13 PE=1 SV=1	0	40.599	21	7	15	7	377	41.5	6.43	39.95	7	0	5.20347e+07	6.91689e+07	High	High	1	1.32928
FALSE	High	Master Protein	Q16850	Lanosterol 14-alpha demethylase OS=Homo sapiens OX=9606 GN=CYP51A1 PE=1 SV=4	0	109.696	37	14	29	14	509	57.2	8.53	79.36	14	0	8.46382e+07	112472403	High	High	1	1.32886
FALSE	High	Master Protein	O95299	NADH dehydrogenase [ubiquinone] 1 alpha subcomplex subunit 10, mitochondrial OS=Homo sapiens OX=9606 GN=NDUFA10 PE=1 SV=1	0	66.703	26	8	16	8	355	40.7	8.48	42.48	8	0	64873954	8.61462e+07	High	High	1	1.3279
FALSE	High	Master Protein	Q12792	Twinfilin-1 OS=Homo sapiens OX=9606 GN=TWF1 PE=1 SV=3	0	50.984	36	8	16	8	350	40.3	6.96	38.42	8	0	4.33336e+07	5.75318e+07	High	High	1	1.32765
FALSE	High	Master Protein	Q8N511	Transmembrane protein 199 OS=Homo sapiens OX=9606 GN=TMEM199 PE=1 SV=1	0.001	4.575	11	1	1	1	208	23.1	9.01	2.97	1	0	802618	1.06542e+06	High	Peak Found	1	1.32743
FALSE	High	Master Protein	O14735	CDP-diacylglycerol--inositol 3-phosphatidyltransferase OS=Homo sapiens OX=9606 GN=CDIPT PE=1 SV=1	0	35.09	27	5	12	5	213	23.5	8.03	30.45	5	0	37971106	5.03926e+07	High	High	1	1.32713
FALSE	High	Master Protein	P30049	ATP synthase subunit delta, mitochondrial OS=Homo sapiens OX=9606 GN=ATP5F1D PE=1 SV=2	0	24.602	38	3	5	3	168	17.5	5.49	13.98	3	0	36907272	48965934	High	High	1	1.32673
FALSE	High	Master Protein	P51398	28S ribosomal protein S29, mitochondrial OS=Homo sapiens OX=9606 GN=DAP3 PE=1 SV=1	0	207.208	53	21	54	21	398	45.5	8.88	149.57	21	0	2.13194e+08	2.82829e+08	High	High	1	1.32663
FALSE	High	Master Protein	Q9NQC3	Reticulon-4 OS=Homo sapiens OX=9606 GN=RTN4 PE=1 SV=2	0	78.613	9	6	19	6	1192	129.9	4.5	65.16	6	0	1.30671e+08	173278758	High	High	1	1.32607
FALSE	High	Master Protein	Q96BW9	Phosphatidate cytidylyltransferase, mitochondrial OS=Homo sapiens OX=9606 GN=TAMM41 PE=1 SV=2	0	45.616	25	7	10	7	452	51	7.94	23.15	7	0	20878644	2.7679e+07	High	High	1	1.32571
FALSE	High	Master Protein	O75616	GTPase Era, mitochondrial OS=Homo sapiens OX=9606 GN=ERAL1 PE=1 SV=2	0	19.703	12	4	6	4	437	48.3	8.84	11.82	4	0	3.56134e+06	4720318	High	High	1	1.32543
FALSE	High	Master Protein	Q86VP6	Cullin-associated NEDD8-dissociated protein 1 OS=Homo sapiens OX=9606 GN=CAND1 PE=1 SV=2	0	520.37	48	51	174	46	1230	136.3	5.78	467.55	51	5	1.64098e+09	2.17487e+09	High	High	1	1.32535
FALSE	High	Master Protein	Q9NX07	tRNA selenocysteine 1-associated protein 1 OS=Homo sapiens OX=9606 GN=TRNAU1AP PE=1 SV=1	0	6.884	7	2	2	2	287	32.5	4.74	2.55	2	0	3.18707e+06	4.22328e+06	Peak Found	High	1	1.32513
FALSE	High	Master Protein	P43307	Translocon-associated protein subunit alpha OS=Homo sapiens OX=9606 GN=SSR1 PE=1 SV=3	0	15.313	8	2	6	2	286	32.2	4.49	17.33	2	0	2.29009e+07	3.03308e+07	High	High	1	1.32444
FALSE	High	Master Protein	Q3MHD2	Protein LSM12 OS=Homo sapiens OX=9606 GN=LSM12 PE=1 SV=2	0	47.522	32	5	10	5	195	21.7	7.74	34.96	5	0	57434222	76047525	High	High	1	1.32408
FALSE	High	Master Protein	P49069	Guided entry of tail-anchored proteins factor CAMLG OS=Homo sapiens OX=9606 GN=CAMLG PE=1 SV=1	0	35.387	14	2	6	2	296	32.9	8.05	24.56	2	0	11900147	1.57554e+07	High	High	1	1.32397
FALSE	High	Master Protein	Q06265	Exosome complex component RRP45 OS=Homo sapiens OX=9606 GN=EXOSC9 PE=1 SV=3	0	11.517	8	3	5	3	439	48.9	5.29	4.7	3	0	1.84696e+07	2.4452e+07	High	High	1	1.32391
FALSE	High	Master Protein	P56270	Myc-associated zinc finger protein OS=Homo sapiens OX=9606 GN=MAZ PE=1 SV=1	0	22.233	5	2	9	2	477	48.6	8.95	11.32	2	0	2.71628e+07	3.59385e+07	High	High	1	1.32308
FALSE	High	Master Protein	P47929	Galectin-7 OS=Homo sapiens OX=9606 GN=LGALS7B PE=1 SV=2	0.001	4.665	12	1	1	1	136	15.1	7.62	1.77	1	0	2.07044e+06	2738903	Peak Found	High	1	1.32286
FALSE	High	Master Protein	Q14165	Malectin OS=Homo sapiens OX=9606 GN=MLEC PE=1 SV=1	0	82.758	38	9	21	9	292	32.2	5.41	54.53	9	0	5.9996e+07	7.93468e+07	High	High	1	1.32254
[truncated: 3,438 more rows]
